# Supplementary material for: The catalogue of Mycobacterium tuberculosis mutations associated with drug resistance to 12 drugs in China from a nationwide survey: a genomic analysis
Source: Lancet Microbe. 2024 Nov;5(11):None. doi: 10.1016/S2666-5247(24)00131-9 (PMC11543636; doi:10.1016/S2666-5247(24)00131-9)
Supplement: Supplementary appendix 3 [file mmc3.xlsx]

## Sheet: S1
TableS1: The MICs and phenotypes of all the isolates of 12 anti-TB drugs. (Phenotype: 2:Sensitive; 1: Resistant)
Strain	Province	Lineage	Plate type	MICs of EMB	Phenotype of EMB	MICs of ETO (mg/L)	Phenotype of ETO	MICs of RIF (mg/L)	Phenotype of RIF	MICs of KAN (mg/L)	Phenotype of KAN	MICs of LFX (mg/L)	Phenotype of LFX	MICs of INH (mg/L)	Phenotype of INH	MICs of MFX (mg/L)	Phenotype of MFX	MICs of AMK (mg/L)	Phenotype of AMK	MICs of BDQ (mg/L)	Phenotype of BDQ	MICs of CFZ (mg/L)	Phenotype of CFZ	MICs of DLM (mg/L)	Phenotype of DLM	MICs of LZD (mg/L)	Phenotype of LZD	IF in WHO dataset
S1	Xinjiang	lineage3	UKMYC6	2	2	<=0.25	2	0.25	2	2	2	0.5	2	0.05	2	0.12	2	<=0.25	2	0.06	2	0.12	2	0.015	2	0.5	2	0
S2	Xinjiang	lineage2	UKMYC6	2	2	0.5	2	0.12	2	2	2	0.5	2	<=0.025	2	0.5	2	<=0.25	2	0.06	2	0.12	2	0.015	2	0.5	2	0
S3	Xinjiang	lineage2	UKMYC6	2	2	0.5	2	0.25	2	2	2	0.5	2	<=0.025	2	0.25	2	0.5	2	0.06	2	0.12	2	0.015	2	0.5	2	0
S4	Xinjiang	lineage3	UKMYC6	2	2	2	2	0.25	2	2	2	0.5	2	0.05	2	0.12	2	<=0.25	2	0.06	2	0.12	2	0.015	2	0.5	2	0
S5	Xinjiang	lineage2	UKMYC6	1	2	1	2	0.12	2	2	2	0.5	2	<=0.025	2	0.5	2	0.5	2	0.06	2	0.12	2	0.03	2	0.5	2	0
S6	Xinjiang	lineage3	UKMYC6	1	2	0.5	2	0.12	2	2	2	0.5	2	<=0.025	2	0.12	2	0.5	2	0.06	2	0.06	2	<=0.008	2	0.5	2	0
S7	Xinjiang	lineage4	UKMYC6	2	2	1	2	0.12	2	4	2	0.5	2	<=0.025	2	0.25	2	0.5	2	0.06	2	0.06	2	0.015	2	0.5	2	0
S8	Xinjiang	lineage4	UKMYC6	1	2	1	2	0.12	2	2	2	0.5	2	0.05	2	0.25	2	0.5	2	0.06	2	0.12	2	0.015	2	0.5	2	0
S9	Xinjiang	lineage3	UKMYC6	1	2	1	2	0.25	2	2	2	0.25	2	0.05	2	0.12	2	0.5	2	0.06	2	0.12	2	0.015	2	0.5	2	0
S10	Xinjiang	lineage3	UKMYC6	2	2	1	2	0.25	2	2	2	0.5	2	0.05	2	0.12	2	0.5	2	0.25	2	0.12	2	0.03	2	0.5	2	0
S11	Xinjiang	lineage4	UKMYC6	1	2	1	2	0.12	2	4	2	0.5	2	<=0.025	2	0.5	2	0.5	2	0.06	2	0.12	2	0.015	2	0.5	2	0
S12	Xinjiang	lineage2	UKMYC6	1	2	0.5	2	0.12	2	2	2	0.5	2	<=0.025	2	0.25	2	<=0.25	2	0.06	2	0.12	2	0.015	2	0.25	2	0
S13	Xinjiang	lineage2	UKMYC6	1	2	0.5	2	8	1	2	2	0.5	2	6.4	1	0.25	2	0.5	2	0.06	2	0.12	2	0.015	2	0.25	2	0
S14	Xinjiang	lineage3	UKMYC6	2	2	1	2	0.25	2	2	2	0.25	2	<=0.025	2	0.12	2	<=0.25	2	0.12	2	0.06	2	<=0.008	2	0.5	2	0
S15	Xinjiang	lineage2	UKMYC6	4	2	<=0.25	2	8	1	2	2	0.25	2	<=0.025	2	0.12	2	<=0.25	2	0.06	2	0.06	2	<=0.008	2	0.5	2	0
S16	Xinjiang	lineage2	UKMYC6	1	2	<=0.25	2	0.12	2	2	2	0.5	2	<=0.025	2	0.25	2	<=0.25	2	0.06	2	0.06	2	0.015	2	0.5	2	0
S17	Xinjiang	lineage4	UKMYC6	2	2	1	2	0.12	2	2	2	0.25	2	0.05	2	0.25	2	<=0.25	2	0.06	2	0.06	2	0.015	2	0.5	2	0
S18	Xinjiang	lineage3	UKMYC6	1	2	1	2	0.12	2	2	2	0.5	2	<=0.025	2	0.12	2	<=0.25	2	0.06	2	0.06	2	0.015	2	0.5	2	0
S19	Xinjiang	lineage2	UKMYC6	1	2	2	2	0.25	2	2	2	0.5	2	<=0.025	2	0.25	2	<=0.25	2	0.06	2	0.06	2	<=0.008	2	0.5	2	0
S20	Xinjiang	lineage2	UKMYC6	1	2	<=0.25	2	0.12	2	<=1	2	0.5	2	<=0.025	2	0.25	2	<=0.25	2	0.06	2	0.06	2	<=0.008	2	0.25	2	0
S21	Xinjiang	lineage2	UKMYC6	1	2	<=0.25	2	0.25	2	2	2	0.5	2	<=0.025	2	0.25	2	<=0.25	2	0.06	2	0.12	2	0.015	2	0.5	2	0
S22	Xinjiang	lineage4	UKMYC6	1	2	1	2	0.12	2	2	2	0.25	2	<=0.025	2	0.12	2	<=0.25	2	0.06	2	0.12	2	0.015	2	0.5	2	0
S23	Xinjiang	lineage3	UKMYC6	1	2	0.5	2	0.25	2	2	2	0.25	2	<=0.025	2	<=0.06	2	<=0.25	2	0.25	2	0.25	2	0.015	2	0.5	2	0
S24	Xinjiang	lineage3	UKMYC6	1	2	2	2	0.25	2	2	2	0.25	2	<=0.025	2	<=0.06	2	<=0.25	2	0.06	2	0.12	2	0.015	2	0.5	2	0
S25	Xinjiang	lineage4	UKMYC6	2	2	2	2	0.25	2	2	2	0.25	2	<=0.025	2	0.12	2	0.5	2	0.06	2	0.12	2	0.015	2	0.5	2	0
S26	Xinjiang	lineage3	UKMYC6	2	2	1	2	0.12	2	2	2	0.25	2	0.05	2	0.12	2	<=0.25	2	0.12	2	0.06	2	<=0.008	2	0.5	2	0
S27	Xinjiang	lineage3	UKMYC6	1	2	0.5	2	0.25	2	2	2	0.5	2	0.05	2	0.12	2	<=0.25	2	0.06	2	0.06	2	<=0.008	2	0.5	2	0
S28	Xinjiang	lineage3	UKMYC6	2	2	1	2	0.12	2	<=1	2	0.25	2	0.05	2	<=0.06	2	<=0.25	2	0.12	2	0.06	2	0.015	2	0.25	2	0
S29	Xinjiang	lineage4	UKMYC6	2	2	1	2	0.25	2	2	2	0.5	2	0.05	2	0.25	2	0.5	2	0.015	2	0.06	2	0.03	2	0.5	2	0
S30	Xinjiang	lineage4	UKMYC6	2	2	1	2	0.12	2	2	2	0.5	2	<=0.025	2	0.25	2	0.5	2	0.06	2	0.12	2	0.015	2	0.5	2	0
S31	Xinjiang	lineage4	UKMYC6	1	2	1	2	0.12	2	4	2	0.5	2	<=0.025	2	0.5	2	0.5	2	0.06	2	0.12	2	0.015	2	0.25	2	0
S32	Xinjiang	lineage4	UKMYC6	1	2	1	2	0.12	2	2	2	0.5	2	0.05	2	0.25	2	<=0.25	2	0.03	2	0.06	2	<=0.008	2	0.5	2	0
S33	Xinjiang	lineage4	UKMYC6	1	2	0.5	2	0.12	2	2	2	0.5	2	<=0.025	2	0.5	2	0.5	2	0.06	2	0.06	2	0.015	2	0.5	2	0
S34	Xinjiang	lineage2	UKMYC6	0.5	2	0.5	2	0.06	2	2	2	<=0.12	2	<=0.025	2	<=0.06	2	<=0.25	2	0.03	2	0.06	2	<=0.008	2	0.25	2	0
S35	Xinjiang	lineage2	UKMYC6	2	2	0.5	2	0.25	2	<=1	2	0.5	2	<=0.025	2	0.25	2	<=0.25	2	0.06	2	0.12	2	0.015	2	0.25	2	0
S36	Xinjiang	lineage4	UKMYC6	2	2	1	2	0.12	2	4	2	0.5	2	0.05	2	0.5	2	<=0.25	2	0.06	2	0.06	2	0.015	2	0.5	2	0
S37	Xinjiang	lineage2	UKMYC6	1	2	1	2	0.25	2	2	2	4	1	<=0.025	2	2	1	<=0.25	2	0.06	2	0.06	2	<=0.008	2	0.5	2	0
S38	Xinjiang	lineage4	UKMYC6	1	2	0.5	2	0.12	2	2	2	0.25	2	<=0.025	2	0.25	2	<=0.25	2	0.03	2	0.12	2	0.015	2	0.25	2	0
S39	Xinjiang	lineage3	UKMYC6	2	2	0.5	2	0.25	2	<=1	2	0.5	2	0.05	2	0.12	2	<=0.25	2	0.25	2	0.12	2	0.015	2	0.5	2	0
S40	Xinjiang	lineage2	UKMYC6	1	2	0.5	2	0.12	2	2	2	0.5	2	<=0.025	2	0.25	2	<=0.25	2	0.03	2	0.06	2	0.015	2	0.5	2	0
S41	Xinjiang	lineage4	UKMYC6	2	2	0.5	2	0.12	2	2	2	0.5	2	<=0.025	2	0.25	2	<=0.25	2	0.06	2	0.06	2	0.015	2	0.25	2	0
S42	Xinjiang	lineage3	UKMYC6	2	2	0.5	2	0.12	2	2	2	0.5	2	<=0.025	2	<=0.06	2	<=0.25	2	0.06	2	0.12	2	<=0.008	2	0.5	2	0
S43	Xinjiang	lineage4	UKMYC6	1	2	1	2	0.25	2	2	2	0.5	2	<=0.025	2	0.25	2	0.5	2	0.06	2	0.12	2	0.015	2	0.5	2	0
S44	Xinjiang	lineage4	UKMYC6	1	2	1	2	0.12	2	2	2	0.25	2	<=0.025	2	0.25	2	0.5	2	0.06	2	0.12	2	0.015	2	0.5	2	0
S45	Xinjiang	lineage3	UKMYC6	2	2	1	2	0.25	2	2	2	0.25	2	0.05	2	<=0.06	2	<=0.25	2	0.06	2	0.12	2	<=0.008	2	0.25	2	0
S46	Xinjiang	lineage2	UKMYC6	1	2	0.5	2	0.12	2	<=1	2	0.5	2	0.1	2	0.25	2	<=0.25	2	0.06	2	0.06	2	0.015	2	0.5	2	0
S47	Xinjiang	lineage4	UKMYC6	1	2	1	2	0.12	2	2	2	0.5	2	0.05	2	0.12	2	<=0.25	2	0.015	2	<=0.03	2	<=0.008	2	0.5	2	0
S48	Xinjiang	lineage3	UKMYC6	2	2	2	2	0.25	2	<=1	2	0.5	2	0.05	2	0.12	2	<=0.25	2	0.03	2	0.06	2	<=0.008	2	0.5	2	0
S49	Xinjiang	lineage4	UKMYC6	2	2	1	2	<=0.03	2	2	2	0.5	2	0.05	2	0.25	2	0.5	2	0.06	2	0.12	2	0.015	2	0.5	2	0
S50	Xinjiang	lineage4	UKMYC6	2	2	1	2	0.25	2	4	2	0.25	2	<=0.025	2	0.12	2	<=0.25	2	0.06	2	0.25	2	0.015	2	0.5	2	0
S51	Xinjiang	lineage3	UKMYC6	1	2	1	2	0.25	2	<=1	2	0.5	2	0.05	2	0.12	2	<=0.25	2	0.06	2	0.06	2	0.015	2	0.5	2	0
S52	Xinjiang	lineage2	UKMYC6	1	2	1	2	8	1	<=1	2	0.5	2	0.05	2	0.25	2	<=0.25	2	0.03	2	0.12	2	0.015	2	0.5	2	0
S53	Xinjiang	lineage4	UKMYC6	4	2	8	1	0.25	2	4	2	0.5	2	0.8	1	0.25	2	1	2	0.06	2	0.25	2	0.03	2	0.5	2	0
S54	Xinjiang	lineage4	UKMYC6	1	2	2	2	0.25	2	2	2	0.25	2	0.05	2	0.25	2	0.5	2	0.06	2	0.12	2	0.03	2	0.5	2	0
S55	Xinjiang	lineage2	UKMYC6	2	2	1	2	0.12	2	2	2	0.5	2	<=0.025	2	0.25	2	<=0.25	2	0.03	2	0.12	2	0.015	2	0.5	2	0
S56	Xinjiang	lineage3	UKMYC6	4	2	2	2	0.25	2	2	2	0.5	2	0.05	2	0.12	2	<=0.25	2	0.06	2	0.12	2	0.015	2	0.5	2	0
S57	Xinjiang	lineage4	UKMYC6	2	2	1	2	0.25	2	2	2	0.5	2	0.05	2	0.12	2	0.5	2	0.06	2	0.12	2	0.015	2	0.5	2	0
S58	Xinjiang	lineage4	UKMYC6	2	2	1	2	0.25	2	4	2	0.5	2	0.05	2	0.25	2	0.5	2	0.12	2	0.25	2	0.03	2	0.5	2	0
S59	Xinjiang	lineage4	UKMYC6	2	2	2	2	0.25	2	4	2	0.5	2	<=0.025	2	0.5	2	0.5	2	0.06	2	0.25	2	0.03	2	0.5	2	0
S60	Xinjiang	lineage2	UKMYC6	2	2	1	2	0.5	2	2	2	1	2	0.05	2	0.5	2	0.5	2	0.12	2	0.12	2	0.03	2	0.5	2	0
S61	Xinjiang	lineage4	UKMYC6	2	2	1	2	0.12	2	2	2	0.5	2	0.05	2	0.25	2	0.5	2	0.06	2	0.12	2	0.015	2	0.5	2	0
S62	Xinjiang	lineage3	UKMYC6	1	2	1	2	0.25	2	2	2	0.5	2	<=0.025	2	0.12	2	<=0.25	2	0.12	2	0.12	2	0.03	2	0.5	2	0
S63	Xinjiang	lineage4	UKMYC6	2	2	2	2	0.25	2	2	2	0.25	2	3.2	1	0.12	2	<=0.25	2	0.03	2	0.12	2	0.015	2	0.5	2	0
S64	Xinjiang	lineage2	UKMYC6	2	2	1	2	0.25	2	2	2	0.5	2	0.05	2	0.25	2	0.5	2	0.06	2	0.12	2	0.015	2	0.5	2	0
S65	Xinjiang	lineage3	UKMYC6	2	2	1	2	0.25	2	2	2	1	2	<=0.025	2	0.25	2	<=0.25	2	0.25	2	0.12	2	0.015	2	0.5	2	0
S66	Xinjiang	lineage2	UKMYC6	2	2	0.5	2	0.25	2	2	2	0.5	2	<=0.025	2	0.25	2	<=0.25	2	0.06	2	0.12	2	0.015	2	0.5	2	0
S67	Xinjiang	lineage2	UKMYC6	2	2	1	2	0.25	2	2	2	0.5	2	<=0.025	2	0.25	2	0.5	2	0.06	2	0.06	2	0.015	2	0.5	2	0
S68	Xinjiang	lineage2	UKMYC6	1	2	0.5	2	0.25	2	2	2	0.5	2	<=0.025	2	0.25	2	0.5	2	0.06	2	0.12	2	0.03	2	0.5	2	0
S69	Xinjiang	lineage2	UKMYC6	2	2	0.5	2	0.25	2	2	2	0.5	2	0.05	2	0.25	2	0.5	2	0.06	2	0.12	2	0.03	2	0.5	2	0
S70	Xinjiang	lineage3	UKMYC6	2	2	1	2	0.25	2	2	2	0.5	2	12.8	1	0.12	2	<=0.25	2	0.06	2	0.12	2	<=0.008	2	0.5	2	0
S71	Xinjiang	lineage4	UKMYC6	0.5	2	0.5	2	0.06	2	2	2	0.25	2	0.05	2	0.12	2	0.5	2	0.015	2	0.06	2	0.015	2	0.12	2	0
S72	Xinjiang	lineage2	UKMYC6	1	2	0.5	2	0.25	2	2	2	0.25	2	3.2	1	0.25	2	<=0.25	2	0.06	2	0.12	2	0.015	2	0.5	2	0
S73	Xinjiang	lineage3	UKMYC6	2	2	1	2	0.5	2	2	2	0.5	2	0.4	1	0.25	2	<=0.25	2	0.06	2	0.12	2	0.015	2	0.5	2	0
S74	Xinjiang	lineage2	UKMYC6	2	2	1	2	0.25	2	2	2	0.5	2	0.05	2	0.25	2	<=0.25	2	0.06	2	0.06	2	0.015	2	0.5	2	0
S75	Xinjiang	lineage3	UKMYC6	2	2	0.5	2	1	1	2	2	0.5	2	0.05	2	0.12	2	0.5	2	0.12	2	0.25	2	0.015	2	1	2	0
S76	Xinjiang	lineage3	UKMYC6	0.5	2	0.5	2	0.12	2	2	2	0.5	2	0.05	2	0.12	2	0.5	2	0.06	2	0.12	2	0.015	2	0.5	2	0
S77	Xinjiang	lineage2	UKMYC6	2	2	0.5	2	0.12	2	<=1	2	0.5	2	<=0.025	2	0.25	2	<=0.25	2	0.03	2	0.06	2	0.015	2	0.5	2	0
S78	Xinjiang	lineage2	UKMYC6	2	2	1	2	0.25	2	<=1	2	0.25	2	0.05	2	0.25	2	<=0.25	2	0.03	2	0.06	2	0.03	2	0.25	2	0
S79	Xinjiang	lineage3	UKMYC6	2	2	1	2	0.25	2	2	2	0.25	2	0.05	2	0.12	2	0.5	2	0.12	2	0.12	2	0.015	2	0.5	2	0
S80	Xinjiang	lineage2	UKMYC6	1	2	0.5	2	0.25	2	<=1	2	0.25	2	0.1	2	0.25	2	<=0.25	2	0.06	2	0.12	2	0.015	2	0.5	2	0
S81	Xinjiang	lineage4	UKMYC6	1	2	0.5	2	0.12	2	2	2	0.5	2	<=0.025	2	0.25	2	<=0.25	2	0.03	2	0.12	2	0.015	2	0.5	2	0
S82	Xinjiang	lineage2	UKMYC6	1	2	0.5	2	0.25	2	2	2	1	2	12.8	1	0.25	2	<=0.25	2	0.25	2	0.12	2	0.03	2	0.5	2	0
S83	Xinjiang	lineage4	UKMYC6	0.25	2	<=0.25	2	<=0.03	2	<=1	2	<=0.12	2	<=0.025	2	<=0.06	2	<=0.25	2	0.25	2	<=0.03	2	<=0.008	2	<=0.06	2	0
S84	Xinjiang	lineage4	UKMYC6	1	2	2	2	0.12	2	4	2	0.5	2	0.05	2	0.25	2	<=0.25	2	0.06	2	0.12	2	0.015	2	0.5	2	0
S85	Xinjiang	lineage4	UKMYC6	4	2	2	2	8	1	4	2	1	2	12.8	1	2	1	0.5	2	0.12	2	0.25	2	0.015	2	1	2	0
S86	Xinjiang	lineage3	UKMYC6	1	2	1	2	0.12	2	2	2	0.5	2	0.05	2	0.12	2	<=0.25	2	0.06	2	0.12	2	<=0.008	2	0.5	2	0
S87	Xinjiang	lineage3	UKMYC6	2	2	0.5	2	0.25	2	2	2	0.5	2	12.8	1	0.25	2	<=0.25	2	0.06	2	0.12	2	0.015	2	0.5	2	0
S88	Xinjiang	lineage2	UKMYC6	1	2	1	2	0.12	2	2	2	0.5	2	<=0.025	2	0.25	2	<=0.25	2	0.06	2	0.12	2	0.015	2	0.5	2	0
S89	Xinjiang	lineage3	UKMYC6	1	2	1	2	0.12	2	2	2	0.5	2	0.05	2	0.12	2	<=0.25	2	0.06	2	0.06	2	0.015	2	0.5	2	0
S90	Xinjiang	lineage4	UKMYC6	1	2	1	2	0.25	2	<=1	2	0.25	2	<=0.025	2	0.12	2	<=0.25	2	0.06	2	0.12	2	0.015	2	0.25	2	0
S91	Xinjiang	lineage4	UKMYC6	0.5	2	2	2	0.06	2	2	2	0.25	2	0.05	2	0.12	2	<=0.25	2	0.03	2	0.12	2	<=0.008	2	0.25	2	0
S92	Xinjiang	lineage3	UKMYC6	1	2	1	2	0.25	2	<=1	2	0.5	2	0.4	1	0.12	2	<=0.25	2	0.06	2	0.12	2	0.015	2	0.5	2	0
S93	Xinjiang	lineage3	UKMYC6	1	2	1	2	2	1	2	2	0.25	2	12.8	1	0.12	2	<=0.25	2	0.06	2	0.12	2	0.015	2	0.25	2	0
S94	Xinjiang	lineage4	UKMYC6	1	2	2	2	<=0.03	2	2	2	0.5	2	0.05	2	0.25	2	0.5	2	0.03	2	0.12	2	<=0.008	2	0.5	2	0
S95	Xinjiang	lineage3	UKMYC6	1	2	4	2	0.12	2	2	2	0.5	2	0.05	2	0.12	2	0.5	2	0.06	2	0.06	2	0.015	2	0.5	2	0
S96	Xinjiang	lineage2	UKMYC6	2	2	8	1	0.12	2	2	2	0.5	2	0.2	1	0.25	2	<=0.25	2	0.03	2	0.12	2	0.015	2	0.5	2	0
S97	Xinjiang	lineage4	UKMYC6	0.5	2	0.5	2	0.06	2	2	2	0.25	2	<=0.025	2	0.12	2	<=0.25	2	0.03	2	0.12	2	<=0.008	2	0.25	2	0
S98	Xinjiang	lineage3	UKMYC6	0.5	2	0.5	2	0.5	2	2	2	0.5	2	0.05	2	0.12	2	<=0.25	2	0.12	2	0.25	2	0.015	2	0.5	2	0
S99	Xinjiang	lineage3	UKMYC6	0.25	2	0.5	2	0.25	2	2	2	0.5	2	<=0.025	2	0.12	2	0.5	2	0.06	2	0.12	2	<=0.008	2	1	2	0
S100	Xinjiang	lineage3	UKMYC6	1	2	1	2	0.12	2	2	2	0.25	2	0.05	2	<=0.06	2	<=0.25	2	0.06	2	0.12	2	0.015	2	0.5	2	0
S101	Xinjiang	lineage2	UKMYC6	2	2	1	2	0.25	2	2	2	0.25	2	<=0.025	2	0.12	2	<=0.25	2	0.06	2	0.12	2	0.03	2	0.5	2	0
S102	Xinjiang	lineage3	UKMYC6	1	2	1	2	0.25	2	2	2	0.25	2	0.05	2	<=0.06	2	<=0.25	2	0.03	2	0.12	2	0.015	2	0.25	2	0
S103	Xinjiang	lineage2	UKMYC6	0.25	2	<=0.25	2	0.25	2	2	2	0.5	2	<=0.025	2	0.25	2	0.5	2	0.06	2	0.12	2	<=0.008	2	0.5	2	0
S104	Xinjiang	lineage4	UKMYC6	0.5	2	0.5	2	0.06	2	2	2	0.25	2	0.05	2	0.12	2	0.5	2	0.015	2	0.06	2	0.015	2	0.12	2	0
S105	Xinjiang	lineage2	UKMYC6	1	2	0.5	2	0.12	2	2	2	0.25	2	<=0.025	2	0.12	2	0.5	2	0.06	2	0.12	2	0.015	2	0.5	2	0
S106	Xinjiang	lineage3	UKMYC6	1	2	1	2	0.12	2	2	2	0.25	2	0.05	2	<=0.06	2	<=0.25	2	0.25	2	0.12	2	0.03	2	0.5	2	0
S107	Xinjiang	lineage2	UKMYC6	2	2	0.5	2	0.25	2	<=1	2	0.5	2	<=0.025	2	0.25	2	<=0.25	2	0.03	2	0.12	2	0.015	2	0.5	2	0
S108	Xinjiang	lineage2	UKMYC6	1	2	0.5	2	0.12	2	2	2	0.25	2	<=0.025	2	0.12	2	<=0.25	2	0.06	2	0.12	2	<=0.008	2	0.5	2	0
S109	Xinjiang	lineage4	UKMYC6	2	2	1	2	0.12	2	2	2	0.5	2	<=0.025	2	0.25	2	0.5	2	0.06	2	0.12	2	0.03	2	0.5	2	0
S110	Xinjiang	lineage2	UKMYC6	1	2	1	2	0.25	2	<=1	2	0.25	2	0.05	2	0.12	2	<=0.25	2	0.03	2	0.06	2	0.015	2	0.5	2	0
S111	Xinjiang	lineage2	UKMYC6	1	2	0.5	2	0.25	2	2	2	0.5	2	3.2	1	0.25	2	0.5	2	0.06	2	0.12	2	<=0.008	2	0.5	2	0
S112	Xinjiang	lineage2	UKMYC6	1	2	<=0.25	2	0.25	2	<=1	2	0.5	2	<=0.025	2	0.25	2	<=0.25	2	0.06	2	0.12	2	0.015	2	0.5	2	0
S113	Xinjiang	lineage3	UKMYC6	2	2	1	2	0.12	2	2	2	0.5	2	0.05	2	0.12	2	<=0.25	2	0.06	2	0.12	2	0.015	2	0.5	2	0
S114	Xinjiang	lineage2	UKMYC6	1	2	1	2	0.25	2	<=1	2	2	1	<=0.025	2	2	1	<=0.25	2	0.06	2	0.06	2	<=0.008	2	0.5	2	0
S115	Xinjiang	lineage2	UKMYC6	1	2	1	2	0.25	2	2	2	0.5	2	<=0.025	2	0.25	2	<=0.25	2	0.12	2	0.12	2	0.015	2	0.5	2	0
S116	Xinjiang	lineage2	UKMYC6	1	2	1	2	0.12	2	<=1	2	8	1	<=0.025	2	4	1	<=0.25	2	0.03	2	0.06	2	<=0.008	2	0.5	2	0
S117	Xinjiang	lineage4	UKMYC6	1	2	2	2	0.25	2	2	2	0.5	2	0.05	2	0.5	2	<=0.25	2	0.06	2	0.12	2	0.015	2	1	2	0
S118	Xinjiang	lineage3	UKMYC6	1	2	0.5	2	8	1	2	2	0.25	2	<=0.025	2	<=0.06	2	<=0.25	2	0.06	2	0.12	2	<=0.008	2	0.5	2	0
S119	Xinjiang	lineage2	UKMYC6	1	2	0.5	2	0.25	2	2	2	0.5	2	<=0.025	2	0.25	2	<=0.25	2	0.06	2	0.12	2	0.015	2	0.5	2	0
S120	Xinjiang	lineage4	UKMYC6	1	2	0.5	2	0.12	2	2	2	0.5	2	0.05	2	0.5	2	0.5	2	0.06	2	0.12	2	0.015	2	0.5	2	0
S121	Xinjiang	lineage2	UKMYC6	1	2	0.5	2	0.12	2	2	2	0.25	2	<=0.025	2	0.25	2	<=0.25	2	0.06	2	0.06	2	0.015	2	0.5	2	0
S122	Xinjiang	lineage2	UKMYC6	0.5	2	0.5	2	0.25	2	2	2	0.5	2	<=0.025	2	0.25	2	<=0.25	2	0.06	2	0.12	2	<=0.008	2	0.5	2	0
S123	Xinjiang	lineage2	UKMYC6	2	2	0.5	2	0.25	2	2	2	0.5	2	0.05	2	0.25	2	<=0.25	2	0.06	2	0.12	2	0.015	2	0.5	2	0
S124	Xinjiang	lineage2	UKMYC6	1	2	0.5	2	0.25	2	<=1	2	0.5	2	<=0.025	2	0.25	2	<=0.25	2	0.06	2	0.12	2	0.015	2	0.5	2	0
S125	Xinjiang	lineage2	UKMYC6	1	2	0.5	2	0.12	2	2	2	0.5	2	<=0.025	2	0.25	2	<=0.25	2	0.06	2	0.06	2	0.015	2	0.5	2	0
S126	Xinjiang	lineage3	UKMYC6	0.5	2	1	2	0.25	2	2	2	0.5	2	0.05	2	0.12	2	<=0.25	2	0.12	2	0.12	2	<=0.008	2	0.5	2	0
S127	Xinjiang	lineage3	UKMYC6	1	2	1	2	0.25	2	2	2	0.25	2	0.05	2	0.12	2	<=0.25	2	0.06	2	0.06	2	<=0.008	2	0.5	2	0
S128	Xinjiang	lineage2	UKMYC6	1	2	0.5	2	0.12	2	2	2	0.5	2	<=0.025	2	0.25	2	0.5	2	0.06	2	0.12	2	0.015	2	0.5	2	0
S129	Xinjiang	lineage2	UKMYC6	2	2	0.5	2	0.25	2	2	2	0.5	2	<=0.025	2	0.5	2	<=0.25	2	0.06	2	0.25	2	<=0.008	2	0.5	2	0
S130	Xinjiang	lineage3	UKMYC6	1	2	1	2	0.25	2	2	2	0.5	2	0.05	2	0.12	2	<=0.25	2	0.06	2	0.12	2	<=0.008	2	0.25	2	0
S131	Xinjiang	lineage2	UKMYC6	1	2	0.5	2	0.25	2	2	2	0.25	2	<=0.025	2	0.25	2	0.5	2	0.06	2	0.12	2	0.015	2	0.5	2	0
S132	Xinjiang	lineage3	UKMYC6	2	2	1	2	0.5	2	2	2	0.5	2	0.05	2	0.12	2	0.5	2	0.06	2	0.12	2	0.015	2	0.5	2	0
S133	Xinjiang	lineage3	UKMYC6	1	2	0.5	2	0.25	2	2	2	0.5	2	0.05	2	0.12	2	0.5	2	0.06	2	0.12	2	<=0.008	2	0.5	2	0
S134	Xinjiang	lineage3	UKMYC6	2	2	1	2	0.12	2	2	2	0.5	2	0.05	2	0.12	2	0.5	2	0.25	2	0.12	2	0.015	2	0.5	2	0
S135	Xinjiang	lineage4	UKMYC6	2	2	1	2	0.25	2	4	2	0.5	2	0.05	2	0.12	2	0.5	2	0.06	2	0.12	2	0.015	2	0.5	2	0
S136	Xinjiang	lineage3	UKMYC6	2	2	1	2	0.25	2	2	2	0.25	2	<=0.025	2	<=0.06	2	<=0.25	2	0.06	2	0.06	2	<=0.008	2	0.5	2	0
S137	Xinjiang	lineage3	UKMYC6	1	2	1	2	0.25	2	2	2	0.25	2	0.05	2	0.12	2	<=0.25	2	0.06	2	0.12	2	<=0.008	2	0.25	2	0
S138	Xinjiang	lineage3	UKMYC6	1	2	0.5	2	0.25	2	2	2	0.25	2	<=0.025	2	<=0.06	2	<=0.25	2	0.06	2	0.12	2	<=0.008	2	0.25	2	0
S139	Xinjiang	lineage2	UKMYC6	1	2	4	2	0.25	2	<=1	2	0.25	2	0.05	2	0.25	2	<=0.25	2	0.03	2	0.06	2	0.015	2	0.5	2	0
S140	Xinjiang	lineage4	UKMYC6	2	2	1	2	0.12	2	2	2	0.5	2	0.05	2	0.25	2	<=0.25	2	0.06	2	0.12	2	<=0.008	2	0.5	2	0
S141	Xinjiang	lineage2	UKMYC6	1	2	0.5	2	0.25	2	<=1	2	0.5	2	<=0.025	2	0.25	2	<=0.25	2	0.06	2	0.12	2	<=0.008	2	0.5	2	0
S142	Xinjiang	lineage4	UKMYC6	1	2	1	2	0.12	2	2	2	0.5	2	0.05	2	0.5	2	0.5	2	0.06	2	0.06	2	0.015	2	0.5	2	0
S143	Xinjiang	lineage3	UKMYC6	1	2	1	2	0.25	2	2	2	0.25	2	0.05	2	0.12	2	0.5	2	0.06	2	0.06	2	<=0.008	2	0.25	2	0
S144	Xinjiang	lineage4	UKMYC6	1	2	4	2	0.12	2	2	2	0.5	2	<=0.025	2	0.25	2	0.5	2	0.06	2	0.12	2	<=0.008	2	0.5	2	0
S145	Xinjiang	lineage2	UKMYC6	2	2	0.5	2	0.12	2	2	2	0.5	2	<=0.025	2	0.25	2	<=0.25	2	0.06	2	0.12	2	0.015	2	0.5	2	0
S146	Xinjiang	lineage2	UKMYC6	1	2	0.5	2	0.12	2	2	2	0.5	2	<=0.025	2	0.25	2	<=0.25	2	0.06	2	0.12	2	<=0.008	2	0.5	2	0
S147	Xinjiang	lineage4	UKMYC6	1	2	1	2	0.12	2	2	2	0.25	2	<=0.025	2	0.25	2	0.5	2	0.06	2	0.12	2	<=0.008	2	0.5	2	0
S148	Xinjiang	lineage2	UKMYC6	1	2	0.5	2	0.25	2	2	2	0.5	2	<=0.025	2	0.25	2	0.5	2	0.06	2	0.12	2	0.015	2	0.5	2	0
S149	Xinjiang	lineage2	UKMYC6	1	2	0.5	2	0.12	2	2	2	0.5	2	<=0.025	2	0.25	2	<=0.25	2	0.06	2	0.06	2	0.015	2	0.5	2	0
S150	Xinjiang	lineage4	UKMYC6	1	2	1	2	0.06	2	2	2	0.5	2	<=0.025	2	0.25	2	<=0.25	2	0.03	2	0.12	2	0.015	2	0.5	2	0
S151	Xinjiang	lineage3	UKMYC6	2	2	1	2	0.25	2	2	2	0.5	2	0.05	2	0.12	2	0.5	2	0.12	2	0.25	2	0.015	2	0.5	2	0
S152	Xinjiang	lineage3	UKMYC6	0.5	2	1	2	0.25	2	2	2	0.25	2	0.05	2	<=0.06	2	<=0.25	2	0.12	2	0.06	2	0.015	2	0.5	2	0
S153	Xinjiang	lineage4	UKMYC6	1	2	0.5	2	0.12	2	2	2	0.5	2	<=0.025	2	0.25	2	0.5	2	0.06	2	0.12	2	<=0.008	2	0.5	2	0
S154	Xinjiang	lineage3	UKMYC6	2	2	0.5	2	0.5	2	4	2	0.5	2	12.8	1	0.12	2	0.5	2	0.06	2	0.12	2	0.015	2	0.5	2	0
S155	Xinjiang	lineage2	UKMYC6	1	2	0.5	2	0.25	2	2	2	0.5	2	0.05	2	0.25	2	0.5	2	0.06	2	0.06	2	0.015	2	0.5	2	0
S156	Xinjiang	lineage4	UKMYC6	1	2	1	2	0.06	2	2	2	0.25	2	0.05	2	0.12	2	<=0.25	2	0.06	2	0.12	2	<=0.008	2	0.5	2	0
S157	Xinjiang	lineage4	UKMYC6	1	2	0.5	2	0.12	2	4	2	0.25	2	<=0.025	2	0.12	2	0.5	2	0.06	2	0.12	2	0.015	2	0.5	2	0
S158	Xinjiang	lineage2	UKMYC6	1	2	1	2	0.12	2	2	2	0.5	2	<=0.025	2	0.5	2	<=0.25	2	0.06	2	0.12	2	<=0.008	2	0.5	2	0
S159	Xinjiang	lineage4	UKMYC6	1	2	1	2	0.12	2	4	2	0.5	2	<=0.025	2	0.25	2	0.5	2	0.06	2	0.06	2	0.015	2	0.5	2	0
S160	Xinjiang	lineage3	UKMYC6	1	2	1	2	0.12	2	2	2	0.25	2	<=0.025	2	<=0.06	2	<=0.25	2	0.12	2	0.06	2	<=0.008	2	0.5	2	0
S161	Xinjiang	lineage3	UKMYC6	2	2	2	2	0.25	2	2	2	0.5	2	0.05	2	<=0.06	2	0.5	2	0.12	2	0.12	2	0.015	2	0.5	2	0
S162	Xinjiang	lineage3	UKMYC6	1	2	1	2	0.12	2	2	2	0.25	2	6.4	1	0.12	2	<=0.25	2	0.06	2	0.12	2	0.015	2	0.5	2	0
S163	Xinjiang	lineage2	UKMYC6	1	2	1	2	0.25	2	2	2	0.5	2	<=0.025	2	0.25	2	<=0.25	2	0.06	2	0.12	2	0.015	2	0.5	2	0
S164	Xinjiang	lineage2	UKMYC6	1	2	0.5	2	0.12	2	2	2	0.25	2	<=0.025	2	0.12	2	0.5	2	0.06	2	0.12	2	<=0.008	2	0.5	2	0
S165	Xinjiang	lineage2	UKMYC6	2	2	1	2	0.25	2	2	2	0.5	2	0.05	2	0.5	2	0.5	2	0.12	2	0.12	2	0.015	2	0.5	2	0
S166	Xinjiang	lineage4	UKMYC6	1	2	2	2	0.25	2	2	2	0.5	2	0.05	2	0.25	2	0.5	2	0.06	2	0.12	2	0.015	2	0.5	2	0
S167	Xinjiang	lineage2	UKMYC6	1	2	0.5	2	0.25	2	2	2	0.5	2	<=0.025	2	0.25	2	0.5	2	0.06	2	0.12	2	0.015	2	0.5	2	0
S168	Xinjiang	lineage4	UKMYC6	2	2	1	2	0.25	2	2	2	0.25	2	<=0.025	2	0.12	2	0.5	2	0.06	2	0.12	2	0.015	2	0.5	2	0
S169	Xinjiang	lineage2	UKMYC6	2	2	0.5	2	0.25	2	2	2	0.5	2	<=0.025	2	0.25	2	0.5	2	0.12	2	0.12	2	0.015	2	0.5	2	0
S170	Xinjiang	lineage2	UKMYC6	1	2	0.5	2	0.25	2	2	2	0.25	2	<=0.025	2	0.25	2	<=0.25	2	0.06	2	0.25	2	0.015	2	0.5	2	0
S171	Xinjiang	lineage3	UKMYC6	1	2	1	2	0.25	2	2	2	0.5	2	0.05	2	0.12	2	<=0.25	2	0.06	2	0.06	2	0.015	2	0.5	2	0
S172	Xinjiang	lineage3	UKMYC6	2	2	0.5	2	0.12	2	2	2	0.25	2	0.05	2	<=0.06	2	<=0.25	2	0.12	2	0.06	2	0.015	2	0.5	2	0
S173	Xinjiang	lineage3	UKMYC6	2	2	0.5	2	0.12	2	<=1	2	0.25	2	<=0.025	2	<=0.06	2	0.5	2	0.06	2	0.12	2	0.03	2	0.5	2	0
S174	Xinjiang	lineage2	UKMYC6	2	2	1	2	0.25	2	2	2	0.5	2	<=0.025	2	0.5	2	0.5	2	0.12	2	0.12	2	0.015	2	0.5	2	0
S175	Xinjiang	lineage2	UKMYC6	2	2	1	2	0.25	2	4	2	0.5	2	0.05	2	0.25	2	0.5	2	0.06	2	0.12	2	0.015	2	0.5	2	0
S176	Xinjiang	lineage2	UKMYC6	2	2	1	2	0.25	2	4	2	0.5	2	1.6	1	0.25	2	0.5	2	0.12	2	0.12	2	0.015	2	0.5	2	0
S177	Xinjiang	lineage4	UKMYC6	2	2	1	2	0.25	2	2	2	0.5	2	<=0.025	2	0.25	2	<=0.25	2	0.06	2	0.12	2	<=0.008	2	0.5	2	0
S178	Xinjiang	lineage4	UKMYC6	2	2	1	2	0.25	2	2	2	0.5	2	0.05	2	0.25	2	<=0.25	2	0.25	2	0.25	2	<=0.008	2	0.5	2	0
S179	Xinjiang	lineage3	UKMYC6	1	2	0.5	2	0.12	2	2	2	0.25	2	0.05	2	<=0.06	2	<=0.25	2	0.06	2	0.12	2	<=0.008	2	1	2	0
S180	Xinjiang	lineage2	UKMYC6	2	2	1	2	0.12	2	2	2	0.5	2	<=0.025	2	0.25	2	0.5	2	0.06	2	0.25	2	0.03	2	0.5	2	0
S181	Xinjiang	lineage2	UKMYC6	2	2	1	2	0.25	2	2	2	0.5	2	<=0.025	2	0.5	2	0.5	2	0.06	2	0.12	2	0.015	2	0.5	2	0
S182	Xinjiang	lineage2	UKMYC6	1	2	1	2	0.25	2	2	2	0.25	2	<=0.025	2	0.12	2	<=0.25	2	0.06	2	0.06	2	<=0.008	2	0.5	2	0
S183	Xinjiang	lineage2	UKMYC6	1	2	0.5	2	0.25	2	<=1	2	0.5	2	<=0.025	2	0.25	2	<=0.25	2	0.06	2	0.12	2	0.015	2	0.5	2	0
S184	Xinjiang	lineage4	UKMYC6	2	2	0.5	2	0.25	2	4	2	0.5	2	<=0.025	2	0.25	2	<=0.25	2	0.06	2	0.12	2	<=0.008	2	0.5	2	0
S185	Xinjiang	lineage2	UKMYC6	1	2	0.5	2	0.25	2	2	2	0.5	2	<=0.025	2	0.5	2	0.5	2	0.12	2	0.12	2	0.015	2	0.5	2	0
S186	Xinjiang	lineage4	UKMYC6	2	2	1	2	0.25	2	2	2	0.5	2	<=0.025	2	0.25	2	0.5	2	0.06	2	0.12	2	0.015	2	0.5	2	0
S187	Xinjiang	lineage2	UKMYC6	2	2	0.5	2	0.25	2	2	2	0.25	2	0.05	2	0.25	2	<=0.25	2	0.06	2	0.12	2	<=0.008	2	0.5	2	0
S188	Xinjiang	lineage4	UKMYC6	2	2	<=0.25	2	0.25	2	4	2	0.5	2	0.05	2	0.25	2	0.5	2	0.06	2	0.12	2	0.015	2	0.5	2	0
S189	Xinjiang	lineage4	UKMYC6	2	2	1	2	0.25	2	4	2	0.25	2	0.05	2	0.12	2	0.5	2	0.06	2	0.12	2	0.015	2	0.5	2	0
S190	Xinjiang	lineage3	UKMYC6	1	2	1	2	8	1	4	2	0.5	2	3.2	1	0.25	2	1	2	0.06	2	0.25	2	<=0.008	2	0.5	2	0
S191	Xinjiang	lineage2	UKMYC6	1	2	0.5	2	0.12	2	2	2	0.5	2	0.05	2	0.12	2	<=0.25	2	0.06	2	0.12	2	0.015	2	0.5	2	0
S192	Xinjiang	lineage3	UKMYC6	2	2	1	2	0.12	2	2	2	0.25	2	0.05	2	0.12	2	0.5	2	0.12	2	0.06	2	0.03	2	0.5	2	0
S193	Xinjiang	lineage4	UKMYC6	2	2	2	2	0.25	2	4	2	0.5	2	0.05	2	0.25	2	0.5	2	0.06	2	0.12	2	0.015	2	0.5	2	0
S194	Xinjiang	lineage4	UKMYC6	2	2	1	2	0.25	2	2	2	0.5	2	0.05	2	0.25	2	<=0.25	2	0.06	2	0.12	2	<=0.008	2	0.5	2	0
S195	Xinjiang	lineage2	UKMYC6	1	2	1	2	0.25	2	<=1	2	0.25	2	<=0.025	2	0.25	2	<=0.25	2	0.06	2	0.12	2	<=0.008	2	0.5	2	0
S196	Xinjiang	lineage2	UKMYC6	2	2	0.5	2	0.12	2	<=1	2	0.5	2	<=0.025	2	0.25	2	<=0.25	2	0.06	2	0.12	2	0.015	2	0.5	2	0
S197	Xinjiang	lineage3	UKMYC6	1	2	0.5	2	0.12	2	2	2	0.25	2	0.05	2	0.12	2	0.5	2	0.06	2	0.06	2	0.015	2	0.5	2	0
S198	Xinjiang	lineage2	UKMYC6	2	2	1	2	0.25	2	2	2	0.5	2	<=0.025	2	0.5	2	0.5	2	0.12	2	0.12	2	0.015	2	0.5	2	0
S199	Xinjiang	lineage2	UKMYC6	1	2	1	2	0.25	2	<=1	2	0.25	2	<=0.025	2	0.25	2	<=0.25	2	0.06	2	0.12	2	<=0.008	2	0.25	2	0
S200	Xinjiang	lineage2	UKMYC6	2	2	1	2	0.12	2	<=1	2	0.5	2	0.05	2	0.25	2	<=0.25	2	0.03	2	0.12	2	<=0.008	2	0.5	2	0
S201	Xinjiang	lineage2	UKMYC6	2	2	0.5	2	0.25	2	2	2	0.5	2	<=0.025	2	0.25	2	<=0.25	2	0.06	2	0.12	2	0.015	2	0.5	2	0
S202	Xinjiang	lineage4	UKMYC6	2	2	1	2	0.25	2	4	2	0.25	2	0.05	2	0.12	2	0.5	2	0.06	2	0.12	2	0.015	2	0.5	2	0
S203	Xinjiang	lineage2	UKMYC6	0.5	2	1	2	0.25	2	<=1	2	0.25	2	<=0.025	2	0.12	2	<=0.25	2	0.06	2	0.12	2	<=0.008	2	0.25	2	0
S204	Xinjiang	lineage2	UKMYC6	1	2	1	2	8	1	<=1	2	0.25	2	3.2	1	0.25	2	<=0.25	2	0.12	2	0.12	2	<=0.008	2	0.25	2	0
S205	Xinjiang	lineage2	UKMYC6	1	2	1	2	0.25	2	2	2	0.5	2	0.05	2	0.25	2	<=0.25	2	0.06	2	0.12	2	0.03	2	0.5	2	0
S206	Xinjiang	lineage2	UKMYC6	2	2	1	2	0.25	2	2	2	0.5	2	<=0.025	2	0.25	2	0.5	2	0.06	2	0.12	2	0.03	2	0.5	2	0
S207	Xinjiang	lineage4	UKMYC6	2	2	1	2	0.25	2	4	2	1	2	<=0.025	2	0.25	2	0.5	2	0.06	2	0.12	2	0.015	2	0.5	2	0
S208	Xinjiang	lineage2	UKMYC6	1	2	0.5	2	0.25	2	2	2	0.5	2	<=0.025	2	0.25	2	0.5	2	0.25	2	0.25	2	0.015	2	0.5	2	0
S209	Xinjiang	lineage3	UKMYC6	1	2	1	2	0.25	2	2	2	0.5	2	0.05	2	0.12	2	0.5	2	0.12	2	0.25	2	<=0.008	2	0.5	2	0
S210	Xinjiang	lineage2	UKMYC6	2	2	1	2	0.25	2	2	2	0.5	2	<=0.025	2	0.5	2	0.5	2	0.06	2	0.12	2	0.03	2	0.5	2	0
S211	Xinjiang	lineage3	UKMYC6	1	2	<=0.25	2	0.25	2	2	2	0.5	2	0.05	2	0.12	2	0.5	2	0.12	2	0.06	2	0.015	2	0.5	2	0
S212	Xinjiang	lineage4	UKMYC6	1	2	0.5	2	0.12	2	2	2	0.25	2	<=0.025	2	0.25	2	<=0.25	2	0.06	2	0.12	2	<=0.008	2	0.5	2	0
S213	Xinjiang	lineage4	UKMYC6	2	2	1	2	0.25	2	4	2	0.25	2	0.05	2	0.25	2	0.5	2	0.06	2	0.12	2	0.015	2	0.5	2	0
S214	Xinjiang	lineage2	UKMYC6	2	2	0.5	2	0.12	2	2	2	0.25	2	3.2	1	0.12	2	0.5	2	0.06	2	0.12	2	0.015	2	0.5	2	0
S215	Xinjiang	lineage2	UKMYC6	2	2	1	2	0.25	2	2	2	0.25	2	3.2	1	0.12	2	<=0.25	2	0.06	2	0.06	2	0.015	2	0.5	2	0
S216	Xinjiang	lineage3	UKMYC6	2	2	1	2	0.25	2	2	2	0.25	2	0.05	2	<=0.06	2	<=0.25	2	0.06	2	0.06	2	0.03	2	0.5	2	0
S217	Xinjiang	lineage2	UKMYC6	1	2	0.5	2	0.12	2	2	2	0.5	2	<=0.025	2	0.5	2	0.5	2	0.06	2	0.12	2	0.015	2	0.5	2	0
S218	Xinjiang	lineage2	UKMYC6	2	2	0.5	2	0.25	2	2	2	0.25	2	0.2	1	0.25	2	<=0.25	2	0.12	2	0.12	2	0.015	2	0.25	2	0
S219	Xinjiang	lineage2	UKMYC6	0.5	2	1	2	0.25	2	2	2	0.5	2	0.05	2	0.5	2	0.5	2	0.12	2	0.12	2	0.03	2	0.5	2	0
S220	Xinjiang	lineage3	UKMYC6	2	2	2	2	0.25	2	2	2	0.5	2	0.05	2	<=0.06	2	<=0.25	2	0.12	2	0.06	2	<=0.008	2	0.5	2	0
S221	Xinjiang	lineage3	UKMYC6	2	2	1	2	0.25	2	2	2	0.5	2	<=0.025	2	0.12	2	<=0.25	2	0.06	2	0.12	2	0.015	2	0.25	2	0
S222	Xinjiang	lineage3	UKMYC6	1	2	0.5	2	0.12	2	<=1	2	0.25	2	<=0.025	2	<=0.06	2	<=0.25	2	0.06	2	0.12	2	<=0.008	2	0.5	2	0
S223	Xinjiang	lineage3	UKMYC6	2	2	1	2	0.12	2	2	2	0.5	2	0.05	2	0.12	2	0.5	2	0.06	2	0.06	2	0.03	2	0.5	2	0
S224	Xinjiang	lineage2	UKMYC6	1	2	0.5	2	0.25	2	2	2	0.25	2	<=0.025	2	0.25	2	0.5	2	0.12	2	0.12	2	0.015	2	0.5	2	0
S225	Xinjiang	lineage3	UKMYC6	2	2	1	2	0.12	2	2	2	0.5	2	<=0.025	2	<=0.06	2	<=0.25	2	0.06	2	0.12	2	0.015	2	0.25	2	0
S226	Xinjiang	lineage2	UKMYC6	2	2	1	2	0.12	2	2	2	0.25	2	0.05	2	0.25	2	0.5	2	0.06	2	0.12	2	0.015	2	0.5	2	0
S227	Xinjiang	lineage2	UKMYC6	1	2	0.5	2	0.25	2	2	2	0.5	2	0.05	2	0.5	2	0.5	2	0.06	2	0.12	2	0.015	2	0.5	2	0
S228	Xinjiang	lineage2	UKMYC6	0.5	2	0.5	2	<=0.03	2	<=1	2	0.5	2	<=0.025	2	0.25	2	<=0.25	2	0.06	2	0.12	2	0.015	2	0.5	2	0
S229	Xinjiang	lineage2	UKMYC6	2	2	1	2	0.25	2	2	2	0.5	2	0.05	2	0.25	2	<=0.25	2	0.25	2	0.25	2	0.015	2	0.5	2	0
S230	Xinjiang	lineage2	UKMYC6	1	2	0.5	2	0.25	2	2	2	0.5	2	<=0.025	2	0.25	2	0.5	2	0.25	2	0.12	2	0.015	2	0.5	2	0
S231	Xinjiang	lineage2	UKMYC6	2	2	1	2	0.5	2	2	2	0.25	2	0.05	2	0.12	2	<=0.25	2	0.12	2	0.12	2	0.03	2	0.5	2	0
S232	Xinjiang	lineage2	UKMYC6	0.5	2	0.5	2	0.12	2	<=1	2	0.25	2	<=0.025	2	0.12	2	<=0.25	2	0.06	2	0.12	2	<=0.008	2	0.25	2	0
S233	Xinjiang	lineage3	UKMYC6	1	2	1	2	0.25	2	2	2	0.25	2	0.05	2	<=0.06	2	<=0.25	2	0.06	2	0.06	2	0.015	2	0.5	2	0
S234	Xinjiang	lineage2	UKMYC6	1	2	1	2	0.25	2	2	2	0.5	2	<=0.025	2	0.25	2	<=0.25	2	0.12	2	0.12	2	0.015	2	0.5	2	0
S235	Xinjiang	lineage2	UKMYC6	1	2	0.5	2	0.25	2	2	2	0.5	2	12.8	1	0.25	2	0.5	2	0.06	2	0.12	2	0.015	2	0.5	2	0
S236	Xinjiang	lineage4	UKMYC6	4	2	2	2	8	1	2	2	0.25	2	12.8	1	0.25	2	0.5	2	0.06	2	0.12	2	<=0.008	2	0.5	2	0
S237	Xinjiang	lineage2	UKMYC6	1	2	1	2	0.25	2	2	2	0.5	2	0.05	2	0.5	2	<=0.25	2	0.06	2	0.12	2	0.015	2	0.5	2	0
S238	Xinjiang	lineage2	UKMYC6	2	2	1	2	0.5	2	2	2	0.5	2	1.6	1	0.5	2	<=0.25	2	0.12	2	0.12	2	0.015	2	0.5	2	0
S239	Xinjiang	lineage4	UKMYC6	2	2	1	2	0.25	2	2	2	0.25	2	0.05	2	0.25	2	<=0.25	2	0.06	2	0.12	2	<=0.008	2	0.5	2	0
S240	Xinjiang	lineage2	UKMYC6	2	2	1	2	0.12	2	<=1	2	0.5	2	<=0.025	2	0.25	2	<=0.25	2	0.03	2	0.06	2	<=0.008	2	0.5	2	0
S241	Xinjiang	lineage3	UKMYC6	2	2	1	2	0.25	2	2	2	0.25	2	0.05	2	<=0.06	2	<=0.25	2	0.12	2	0.06	2	<=0.008	2	0.5	2	0
S242	Xinjiang	lineage2	UKMYC6	2	2	1	2	0.12	2	<=1	2	0.25	2	0.05	2	0.25	2	<=0.25	2	0.06	2	0.06	2	0.015	2	0.25	2	0
S243	Xinjiang	lineage4	UKMYC6	2	2	0.5	2	0.12	2	4	2	0.25	2	<=0.025	2	0.25	2	0.5	2	0.12	2	0.12	2	0.015	2	0.5	2	0
S244	Xinjiang	lineage4	UKMYC6	1	2	1	2	0.25	2	4	2	0.5	2	0.05	2	0.25	2	0.5	2	0.06	2	0.12	2	0.03	2	0.5	2	0
S245	Xinjiang	lineage2	UKMYC6	2	2	1	2	0.12	2	2	2	0.25	2	<=0.025	2	0.25	2	<=0.25	2	0.06	2	0.12	2	0.015	2	0.5	2	0
S246	Xinjiang	lineage3	UKMYC6	1	2	1	2	0.12	2	2	2	0.25	2	0.05	2	<=0.06	2	<=0.25	2	0.06	2	0.06	2	<=0.008	2	0.5	2	0
S247	Xinjiang	lineage3	UKMYC6	2	2	0.5	2	0.12	2	2	2	0.5	2	3.2	1	0.12	2	<=0.25	2	0.06	2	0.06	2	0.015	2	0.5	2	0
S248	Xinjiang	lineage3	UKMYC6	1	2	1	2	0.12	2	2	2	0.5	2	<=0.025	2	0.12	2	<=0.25	2	0.06	2	0.12	2	<=0.008	2	0.5	2	0
S249	Xinjiang	lineage2	UKMYC6	1	2	0.5	2	0.12	2	2	2	0.5	2	<=0.025	2	0.5	2	<=0.25	2	0.06	2	0.12	2	<=0.008	2	0.5	2	0
S250	Xinjiang	lineage2	UKMYC6	2	2	1	2	0.25	2	2	2	0.25	2	<=0.025	2	0.25	2	<=0.25	2	0.06	2	0.12	2	0.015	2	0.5	2	0
S251	Xinjiang	lineage2	UKMYC6	1	2	0.5	2	0.12	2	<=1	2	0.25	2	<=0.025	2	0.12	2	<=0.25	2	0.06	2	0.12	2	<=0.008	2	0.25	2	0
S252	Xinjiang	lineage4	UKMYC6	1	2	1	2	0.12	2	4	2	0.5	2	<=0.025	2	0.25	2	0.5	2	0.06	2	0.12	2	<=0.008	2	0.5	2	0
S253	Xinjiang	lineage2	UKMYC6	2	2	0.5	2	0.25	2	<=1	2	0.25	2	<=0.025	2	0.25	2	<=0.25	2	0.06	2	0.12	2	<=0.008	2	0.5	2	0
S254	Xinjiang	lineage4	UKMYC6	2	2	1	2	0.06	2	2	2	0.25	2	0.05	2	0.12	2	<=0.25	2	0.06	2	0.12	2	<=0.008	2	0.5	2	0
S255	Xinjiang	lineage4	UKMYC6	1	2	1	2	0.06	2	2	2	0.25	2	0.05	2	0.12	2	<=0.25	2	0.03	2	0.06	2	<=0.008	2	0.25	2	0
S256	Xinjiang	lineage2	UKMYC6	2	2	0.5	2	0.25	2	2	2	0.5	2	3.2	1	0.5	2	0.5	2	0.06	2	0.06	2	0.015	2	0.5	2	0
S257	Xinjiang	lineage4	UKMYC6	2	2	1	2	0.25	2	4	2	0.5	2	<=0.025	2	0.25	2	0.5	2	0.06	2	0.06	2	0.015	2	0.5	2	0
S258	Xinjiang	lineage4	UKMYC6	2	2	1	2	0.25	2	2	2	0.5	2	<=0.025	2	0.25	2	<=0.25	2	0.06	2	0.12	2	0.03	2	0.5	2	0
S259	Xinjiang	lineage3	UKMYC6	2	2	1	2	0.5	2	2	2	0.5	2	0.05	2	0.12	2	<=0.25	2	0.06	2	0.06	2	0.015	2	0.5	2	0
S260	Xinjiang	lineage4	UKMYC6	1	2	1	2	0.12	2	4	2	0.25	2	0.05	2	0.25	2	<=0.25	2	0.06	2	0.06	2	0.015	2	0.5	2	0
S261	Xinjiang	lineage4	UKMYC6	1	2	0.5	2	0.12	2	2	2	0.25	2	<=0.025	2	0.12	2	0.5	2	0.06	2	0.06	2	0.015	2	0.5	2	0
S262	Xinjiang	lineage2	UKMYC6	2	2	0.5	2	0.25	2	2	2	0.25	2	0.1	2	0.12	2	<=0.25	2	0.06	2	0.12	2	<=0.008	2	0.5	2	0
S263	Xinjiang	lineage3	UKMYC6	2	2	1	2	0.12	2	2	2	0.25	2	0.05	2	0.12	2	<=0.25	2	0.06	2	0.12	2	0.03	2	0.5	2	0
S264	Xinjiang	lineage3	UKMYC6	2	2	1	2	0.12	2	2	2	0.5	2	0.05	2	0.12	2	<=0.25	2	0.06	2	0.06	2	0.015	2	0.5	2	0
S265	Xinjiang	lineage3	UKMYC6	2	2	1	2	0.12	2	2	2	0.5	2	<=0.025	2	0.12	2	<=0.25	2	0.12	2	0.06	2	0.015	2	0.5	2	0
S266	Xinjiang	lineage3	UKMYC6	2	2	0.5	2	0.25	2	2	2	0.5	2	0.05	2	0.12	2	<=0.25	2	0.06	2	0.06	2	0.015	2	0.5	2	0
S267	Xinjiang	lineage4	UKMYC6	1	2	<=0.25	2	0.06	2	2	2	0.25	2	<=0.025	2	0.12	2	0.5	2	0.03	2	0.06	2	<=0.008	2	0.25	2	0
S268	Xinjiang	lineage2	UKMYC6	1	2	0.5	2	0.25	2	2	2	0.25	2	<=0.025	2	0.25	2	<=0.25	2	0.06	2	0.12	2	0.015	2	0.5	2	0
S269	Xinjiang	lineage4	UKMYC6	2	2	1	2	0.25	2	<=1	2	0.25	2	<=0.025	2	0.12	2	<=0.25	2	0.06	2	0.12	2	0.015	2	0.5	2	0
S270	Xinjiang	lineage4	UKMYC6	1	2	1	2	0.25	2	2	2	0.5	2	<=0.025	2	0.25	2	0.5	2	0.25	2	0.12	2	0.03	2	0.5	2	0
S271	Xinjiang	lineage2	UKMYC6	0.5	2	1	2	0.5	2	2	2	0.5	2	0.05	2	0.25	2	0.5	2	0.06	2	0.12	2	0.015	2	1	2	0
S272	Xinjiang	lineage2	UKMYC6	1	2	0.5	2	0.25	2	2	2	0.25	2	<=0.025	2	0.12	2	<=0.25	2	0.06	2	0.06	2	<=0.008	2	0.5	2	0
S273	Xinjiang	lineage2	UKMYC6	2	2	2	2	0.25	2	<=1	2	0.25	2	<=0.025	2	0.25	2	<=0.25	2	0.03	2	0.06	2	0.015	2	0.5	2	0
S274	Xinjiang	lineage4	UKMYC6	1	2	1	2	0.12	2	2	2	0.5	2	<=0.025	2	0.5	2	<=0.25	2	0.06	2	0.12	2	0.03	2	0.5	2	0
S275	Xinjiang	lineage4	UKMYC6	2	2	1	2	0.12	2	2	2	0.5	2	0.05	2	0.5	2	0.5	2	0.12	1	0.12	1	0.03	1	0.5	1	0
S276	Xinjiang	lineage4	UKMYC6	2	2	1	2	0.25	2	2	2	0.5	2	0.05	2	0.25	2	<=0.25	2	0.03	2	0.12	2	0.03	2	0.5	2	0
S277	Xinjiang	lineage2	UKMYC6	1	2	1	2	8	1	2	2	0.5	2	3.2	1	0.5	2	0.5	2	0.12	2	0.12	2	0.015	2	0.5	2	0
S278	Xinjiang	lineage3	UKMYC6	1	2	2	2	0.25	2	4	2	0.5	2	<=0.025	2	0.12	2	0.5	2	0.12	2	0.12	2	<=0.008	2	0.5	2	0
S279	Xinjiang	lineage3	UKMYC6	1	2	0.5	2	0.12	2	2	2	0.25	2	0.05	2	0.12	2	<=0.25	2	0.06	2	0.06	2	0.015	2	0.5	2	0
S280	Xinjiang	lineage4	UKMYC6	2	2	2	2	0.12	2	2	2	0.25	2	0.05	2	0.12	2	0.5	2	0.12	2	0.12	2	0.03	2	0.5	2	0
S281	Xinjiang	lineage3	UKMYC6	2	2	2	2	0.25	2	2	2	0.25	2	0.05	2	0.12	2	0.5	2	0.25	2	0.25	2	0.015	2	0.5	2	0
S282	Xinjiang	lineage4	UKMYC6	2	2	1	2	0.25	2	4	2	0.5	2	0.05	2	0.25	2	0.5	2	0.06	2	0.12	2	0.015	2	0.5	2	0
S283	Xinjiang	lineage2	UKMYC6	2	2	1	2	0.25	2	2	2	0.5	2	0.05	2	0.25	2	0.5	2	0.06	2	0.12	2	0.015	2	0.5	2	0
S284	Xinjiang	lineage3	UKMYC6	1	2	0.5	2	0.25	2	2	2	0.5	2	<=0.025	2	0.12	2	<=0.25	2	0.5	1	0.5	1	0.015	2	0.5	2	0
S285	Xinjiang	lineage2	UKMYC6	1	2	0.5	2	0.25	2	4	2	0.5	2	0.05	2	0.5	2	0.5	2	0.03	2	0.25	2	0.015	2	1	2	0
S286	Xinjiang	lineage3	UKMYC6	2	2	1	2	0.12	2	2	2	0.25	2	0.05	2	0.12	2	<=0.25	2	0.12	2	0.06	2	0.015	2	0.5	2	0
S287	Xinjiang	lineage2	UKMYC6	2	2	0.5	2	0.12	2	2	2	0.5	2	<=0.025	2	0.25	2	0.5	2	0.06	2	0.12	2	0.015	2	0.5	2	0
S288	Xinjiang	lineage4	UKMYC6	2	2	0.5	2	0.12	2	2	2	0.5	2	0.05	2	0.5	2	0.5	2	0.06	2	0.12	2	<=0.008	2	0.5	2	0
S289	Xinjiang	lineage3	UKMYC6	2	2	1	2	0.25	2	2	2	0.5	2	0.05	2	0.12	2	<=0.25	2	0.06	2	0.12	2	0.015	2	0.5	2	0
S290	Xinjiang	lineage3	UKMYC6	2	2	0.5	2	0.12	2	2	2	0.25	2	<=0.025	2	<=0.06	2	<=0.25	2	0.06	2	0.12	2	0.015	2	0.5	2	0
S291	Xinjiang	lineage3	UKMYC6	2	2	0.5	2	0.12	2	2	2	0.25	2	0.05	2	0.12	2	<=0.25	2	0.12	2	0.12	2	0.015	2	0.5	2	0
S292	Xinjiang	lineage4	UKMYC6	1	2	2	2	0.06	2	2	2	0.5	2	0.05	2	0.5	2	0.5	2	0.06	2	0.12	2	0.03	2	0.5	2	0
S293	Xinjiang	lineage2	UKMYC6	2	2	1	2	0.12	2	4	2	0.5	2	0.05	2	0.5	2	1	2	0.06	2	0.25	2	0.03	2	0.5	2	0
S294	Xinjiang	lineage2	UKMYC6	1	2	1	2	0.5	2	2	2	0.5	2	<=0.025	2	0.25	2	0.5	2	0.06	2	0.12	2	0.015	2	0.5	2	0
S295	Xinjiang	lineage4	UKMYC6	2	2	1	2	0.12	2	2	2	0.5	2	<=0.025	2	0.25	2	<=0.25	2	0.06	2	0.12	2	0.015	2	0.5	2	0
S296	Xinjiang	lineage3	UKMYC6	2	2	2	2	0.25	2	2	2	0.5	2	0.05	2	0.12	2	0.5	2	0.06	2	0.12	2	0.015	2	0.5	2	0
S297	Xinjiang	lineage2	UKMYC6	2	2	1	2	0.25	2	2	2	0.5	2	<=0.025	2	0.25	2	<=0.25	2	0.06	2	0.06	2	0.015	2	0.5	2	0
S298	Xinjiang	lineage2	UKMYC6	2	2	1	2	0.25	2	<=1	2	0.5	2	0.05	2	0.5	2	0.5	2	0.06	2	0.25	2	0.03	2	0.5	2	0
S299	Xinjiang	lineage2	UKMYC6	2	2	2	2	0.25	2	2	2	0.25	2	<=0.025	2	0.25	2	<=0.25	2	0.06	2	0.25	2	0.015	2	0.5	2	0
S300	Xinjiang	lineage2	UKMYC6	2	2	1	2	0.25	2	2	2	0.25	2	0.05	2	0.5	2	<=0.25	2	0.06	2	0.12	2	0.03	2	0.5	2	0
S301	Xinjiang	lineage4	UKMYC6	1	2	1	2	0.25	2	4	2	1	2	<=0.025	2	0.5	2	0.5	2	0.06	2	0.12	2	0.06	2	1	2	0
S302	Xinjiang	lineage3	UKMYC6	1	2	1	2	0.12	2	2	2	0.5	2	<=0.025	2	0.12	2	<=0.25	2	0.12	2	0.06	2	0.015	2	0.5	2	0
S303	Xinjiang	lineage2	UKMYC6	1	2	1	2	0.12	2	2	2	0.5	2	0.05	2	0.25	2	<=0.25	2	0.06	2	0.12	2	<=0.008	2	0.5	2	0
S304	Xinjiang	lineage3	UKMYC6	2	2	0.5	2	0.25	2	4	2	0.25	2	0.05	2	0.12	2	0.5	2	0.06	2	0.06	2	0.015	2	0.5	2	0
S305	Xinjiang	lineage2	UKMYC6	1	2	1	2	0.25	2	2	2	0.5	2	3.2	1	0.25	2	0.5	2	0.06	2	0.06	2	0.015	2	0.5	2	0
S306	Xinjiang	lineage4	UKMYC6	2	2	1	2	0.25	2	4	2	0.5	2	0.05	2	0.25	2	0.5	2	0.06	2	0.12	2	0.015	2	0.5	2	0
S307	Xinjiang	lineage3	UKMYC6	2	2	1	2	0.25	2	2	2	0.5	2	0.05	2	0.12	2	0.5	2	0.12	2	0.12	2	<=0.008	2	0.5	2	0
S308	Xinjiang	lineage2	UKMYC6	1	2	0.5	2	0.06	2	2	2	0.5	2	<=0.025	2	0.5	2	0.5	2	0.03	2	0.25	2	0.015	2	0.5	2	0
S309	Xinjiang	lineage3	UKMYC6	1	2	1	2	0.25	2	4	2	0.5	2	0.05	2	0.12	2	0.5	2	0.06	2	0.06	2	<=0.008	2	1	2	0
S310	Xinjiang	lineage2	UKMYC6	2	2	1	2	0.25	2	2	2	0.5	2	0.1	2	0.25	2	0.5	2	0.06	2	0.12	2	0.015	2	0.5	2	0
S311	Xinjiang	lineage2	UKMYC6	2	2	1	2	0.5	2	2	2	0.5	2	<=0.025	2	0.25	2	<=0.25	2	0.06	2	0.12	2	0.015	2	0.5	2	0
S312	Xinjiang	lineage3	UKMYC6	4	2	2	2	8	1	2	2	0.25	2	1.6	1	0.12	2	<=0.25	2	0.06	2	0.12	2	0.015	2	0.5	2	0
S313	Xinjiang	lineage2	UKMYC6	1	2	0.5	2	0.12	2	2	2	0.5	2	<=0.025	2	0.25	2	<=0.25	2	0.06	2	0.06	2	0.015	2	0.5	2	0
S314	Xinjiang	lineage4	UKMYC6	2	2	1	2	0.25	2	2	2	0.5	2	<=0.025	2	0.25	2	<=0.25	2	0.06	2	0.12	2	0.015	2	0.5	2	0
S315	Xinjiang	lineage2	UKMYC6	1	2	0.5	2	0.12	2	2	2	0.5	2	<=0.025	2	0.25	2	0.5	2	0.06	2	0.06	2	0.015	2	0.5	2	0
S316	Xinjiang	lineage4	UKMYC6	1	2	1	2	0.12	2	2	2	0.25	2	0.05	2	0.12	2	<=0.25	2	0.06	2	0.25	2	0.015	2	0.5	2	0
S317	Xinjiang	lineage4	UKMYC6	2	2	2	2	0.25	2	4	2	0.25	2	0.05	2	0.12	2	0.5	2	0.06	2	0.06	2	0.015	2	0.25	2	0
S318	Xinjiang	lineage3	UKMYC6	1	2	1	2	0.12	2	2	2	0.5	2	<=0.025	2	<=0.06	2	0.5	2	0.12	2	0.12	2	0.015	2	0.5	2	0
S319	Xinjiang	lineage2	UKMYC6	2	2	1	2	0.25	2	2	2	0.5	2	<=0.025	2	0.5	2	0.5	2	0.06	2	0.12	2	0.015	2	0.5	2	0
S320	Xinjiang	lineage4	UKMYC6	1	2	2	2	0.12	2	2	2	0.5	2	0.05	2	0.25	2	<=0.25	2	0.06	2	0.25	2	0.015	2	0.5	2	0
S321	Xinjiang	lineage2	UKMYC6	1	2	0.5	2	0.12	2	2	2	0.5	2	<=0.025	2	0.25	2	0.5	2	0.06	2	0.12	2	0.015	2	0.5	2	0
S322	Xinjiang	lineage3	UKMYC6	2	2	2	2	0.12	2	4	2	0.5	2	0.05	2	0.12	2	0.5	2	0.06	2	0.12	2	0.015	2	0.5	2	0
S323	Xinjiang	lineage3	UKMYC6	1	2	1	2	0.5	2	2	2	0.5	2	0.05	2	0.12	2	0.5	2	0.12	2	0.12	2	0.015	2	0.5	2	0
S324	Xinjiang	lineage2	UKMYC6	1	2	1	2	0.06	2	<=1	2	0.25	2	0.05	2	0.25	2	<=0.25	2	0.015	2	0.06	2	0.015	2	0.5	2	0
S325	Xinjiang	lineage2	UKMYC6	1	2	0.5	2	0.12	2	2	2	0.5	2	<=0.025	2	0.25	2	0.5	2	0.06	2	0.12	2	0.015	2	0.5	2	0
S326	Xinjiang	lineage3	UKMYC6	1	2	1	2	0.25	2	4	2	0.5	2	0.05	2	0.25	2	<=0.25	2	0.06	1	0.25	1	0.015	1	0.5	1	0
S327	Xinjiang	lineage2	UKMYC6	2	2	2	2	0.25	2	2	2	0.5	2	<=0.025	2	0.5	2	0.5	2	0.12	2	0.25	2	0.015	2	0.5	2	0
S328	Xinjiang	lineage2	UKMYC6	1	2	0.5	2	0.25	2	2	2	0.25	2	0.05	2	0.12	2	<=0.25	2	0.03	2	0.12	2	0.03	2	0.25	2	0
S329	Xinjiang	lineage3	UKMYC6	2	2	1	2	0.25	2	2	2	0.5	2	0.1	2	0.12	2	<=0.25	2	0.06	2	0.06	2	0.015	2	0.5	2	0
S330	Xinjiang	lineage3	UKMYC6	0.25	2	1	2	1	1	2	2	0.25	2	0.05	2	0.12	2	<=0.25	2	0.06	2	0.12	2	<=0.008	2	0.25	2	0
S331	Xinjiang	lineage3	UKMYC6	1	2	1	2	0.25	2	2	2	0.5	2	0.05	2	0.12	2	<=0.25	2	0.12	2	0.12	2	<=0.008	2	0.5	2	0
S332	Xinjiang	lineage4	UKMYC6	1	2	1	2	0.06	2	<=1	2	0.25	2	<=0.025	2	0.12	2	<=0.25	2	0.03	2	0.06	2	<=0.008	2	0.25	2	0
S333	Xinjiang	lineage2	UKMYC6	1	2	8	1	0.12	2	2	2	0.5	2	0.2	1	0.25	2	<=0.25	2	0.06	2	0.12	2	<=0.008	2	0.5	2	0
S334	Xinjiang	lineage2	UKMYC6	1	2	0.5	2	0.25	2	<=1	2	0.25	2	<=0.025	2	0.25	2	<=0.25	2	0.06	2	0.12	2	0.03	2	0.5	2	0
S335	Xinjiang	lineage4	UKMYC6	1	2	1	2	0.25	2	4	2	0.5	2	0.05	2	0.25	2	1	2	0.06	2	0.12	2	0.015	2	0.5	2	0
S336	Xinjiang	lineage4	UKMYC6	2	2	2	2	0.12	2	2	2	0.25	2	<=0.025	2	0.25	2	<=0.25	2	0.03	2	0.06	2	0.015	2	0.12	2	0
S337	Xinjiang	lineage2	UKMYC6	1	2	1	2	0.25	2	2	2	0.25	2	0.05	2	0.25	2	<=0.25	2	0.06	2	0.12	2	<=0.008	2	0.25	2	0
S338	Xinjiang	lineage4	UKMYC6	2	2	1	2	0.25	2	4	2	0.5	2	0.05	2	0.5	2	0.5	2	0.06	2	0.25	2	0.015	2	0.5	2	0
S339	Xinjiang	lineage2	UKMYC6	2	2	1	2	0.25	2	2	2	0.5	2	<=0.025	2	0.25	2	<=0.25	2	0.12	2	0.25	2	0.015	2	0.5	2	0
S340	Xinjiang	lineage4	UKMYC6	2	2	0.5	2	0.12	2	4	2	0.25	2	<=0.025	2	0.25	2	0.5	2	0.06	2	0.12	2	<=0.008	2	0.5	2	0
S341	Xinjiang	lineage2	UKMYC6	2	2	0.5	2	0.25	2	2	2	0.5	2	<=0.025	2	0.5	2	0.5	2	0.06	2	0.12	2	0.015	2	0.5	2	0
S342	Xinjiang	lineage2	UKMYC6	0.5	2	<=0.25	2	0.06	2	2	2	0.25	2	<=0.025	2	0.12	2	<=0.25	2	0.03	2	0.12	2	0.015	2	0.25	2	0
S343	Xinjiang	lineage3	UKMYC6	1	2	1	2	0.12	2	<=1	2	0.25	2	0.05	2	0.12	2	<=0.25	2	0.03	2	0.06	2	<=0.008	2	0.5	2	0
S344	Xinjiang	lineage3	UKMYC6	2	2	0.5	2	0.12	2	2	2	0.5	2	<=0.025	2	<=0.06	2	<=0.25	2	0.06	2	0.12	2	0.015	2	0.5	2	0
S345	Xinjiang	lineage3	UKMYC6	1	2	1	2	0.06	2	2	2	0.5	2	0.05	2	0.12	2	0.5	2	0.06	2	0.12	2	<=0.008	2	0.5	2	0
S346	Xinjiang	lineage4	UKMYC6	1	2	2	2	0.5	2	4	2	0.5	2	<=0.025	2	0.5	2	0.5	2	0.25	2	0.12	2	0.015	2	0.5	2	0
S347	Xinjiang	lineage3	UKMYC6	2	2	1	2	0.12	2	2	2	0.5	2	0.05	2	0.12	2	0.5	2	0.12	2	0.12	2	<=0.008	2	0.5	2	0
S348	Xinjiang	lineage2	UKMYC6	1	2	1	2	0.06	2	<=1	2	0.25	2	<=0.025	2	0.12	2	<=0.25	2	0.06	2	0.12	2	<=0.008	2	0.25	2	0
S349	Xinjiang	lineage2	UKMYC6	2	2	1	2	0.25	2	2	2	0.25	2	<=0.025	2	0.12	2	<=0.25	2	0.06	2	0.12	2	0.015	2	0.5	2	0
S350	Xinjiang	lineage4	UKMYC6	2	2	2	2	0.25	2	4	2	0.5	2	0.05	2	0.25	2	1	2	0.12	2	0.25	2	0.015	2	0.5	2	0
S351	Xinjiang	lineage2	UKMYC6	1	2	0.5	2	0.25	2	2	2	0.25	2	<=0.025	2	0.25	2	<=0.25	2	0.06	2	0.12	2	<=0.008	2	0.25	2	0
S352	Xinjiang	lineage4	UKMYC6	1	2	2	2	0.12	2	2	2	0.5	2	12.8	1	0.25	2	0.5	2	0.03	2	0.12	2	0.015	2	0.5	2	0
S353	Xinjiang	lineage2	UKMYC6	1	2	0.5	2	0.12	2	2	2	0.25	2	<=0.025	2	0.25	2	<=0.25	2	0.06	2	0.12	2	0.03	2	0.25	2	0
S354	Xinjiang	lineage2	UKMYC6	2	2	1	2	0.25	2	2	2	0.25	2	1.6	1	0.25	2	0.5	2	0.03	2	0.06	2	0.015	2	0.5	2	0
S355	Xinjiang	lineage3	UKMYC6	2	2	1	2	0.25	2	2	2	0.5	2	<=0.025	2	0.12	2	0.5	2	0.06	2	0.12	2	<=0.008	2	0.5	2	0
S356	Xinjiang	lineage2	UKMYC6	1	2	1	2	0.12	2	2	2	0.5	2	0.05	2	0.25	2	0.5	2	0.25	2	0.25	2	0.03	2	0.5	2	0
S357	Xinjiang	lineage2	UKMYC6	2	2	1	2	0.12	2	<=1	2	0.5	2	3.2	1	0.25	2	<=0.25	2	0.03	2	0.12	2	0.015	2	0.5	2	0
S358	Xinjiang	lineage4	UKMYC6	1	2	0.5	2	0.12	2	2	2	0.5	2	1.6	1	0.12	2	<=0.25	2	0.06	2	0.12	2	<=0.008	2	0.5	2	0
S359	Xinjiang	lineage2	UKMYC6	1	2	0.5	2	0.25	2	<=1	2	0.5	2	<=0.025	2	0.25	2	<=0.25	2	0.06	2	0.12	2	0.015	2	0.5	2	0
S360	Xinjiang	lineage4	UKMYC6	1	2	1	2	0.12	2	2	2	0.5	2	<=0.025	2	0.25	2	<=0.25	2	0.03	2	0.12	2	<=0.008	2	0.5	2	0
S361	Xinjiang	lineage4	UKMYC6	1	2	1	2	0.25	2	2	2	0.25	2	<=0.025	2	0.25	2	<=0.25	2	0.06	2	0.12	2	<=0.008	2	0.5	2	0
S362	Xinjiang	lineage2	UKMYC6	1	2	0.5	2	0.25	2	2	2	0.5	2	<=0.025	2	0.5	2	0.5	2	0.06	2	0.12	2	0.015	2	0.5	2	0
S363	Xinjiang	lineage3	UKMYC6	1	2	1	2	0.25	2	2	2	0.25	2	0.05	2	0.12	2	<=0.25	2	0.06	2	0.12	2	0.015	2	0.5	2	0
S364	Xinjiang	lineage3	UKMYC6	2	2	2	2	0.12	2	2	2	0.25	2	0.05	2	<=0.06	2	0.5	2	0.06	2	0.12	2	<=0.008	2	0.5	2	0
S365	Xinjiang	lineage4	UKMYC6	2	2	0.5	2	0.12	2	2	2	0.5	2	<=0.025	2	0.25	2	<=0.25	2	0.06	2	0.06	2	0.03	2	0.5	2	0
S366	Xinjiang	lineage2	UKMYC6	2	2	1	2	0.25	2	2	2	0.25	2	0.05	2	0.25	2	0.5	2	0.06	2	0.25	2	0.015	2	0.5	2	0
S367	Xinjiang	lineage2	UKMYC6	1	2	1	2	0.12	2	2	2	0.5	2	0.05	2	0.25	2	0.5	2	0.06	2	0.06	2	0.03	2	0.5	2	0
S368	Xinjiang	lineage3	UKMYC6	1	2	1	2	0.25	2	2	2	0.25	2	0.05	2	0.12	2	<=0.25	2	0.12	2	0.06	2	0.015	2	0.5	2	0
S369	Xinjiang	lineage3	UKMYC6	1	2	0.5	2	0.25	2	2	2	0.25	2	<=0.025	2	0.12	2	0.5	2	0.06	2	0.12	2	<=0.008	2	0.5	2	0
S370	Xinjiang	lineage4	UKMYC6	2	2	1	2	0.12	2	2	2	0.25	2	<=0.025	2	0.12	2	<=0.25	2	0.06	2	0.12	2	0.015	2	0.5	2	0
S371	Xinjiang	lineage3	UKMYC6	2	2	1	2	0.5	2	2	2	0.5	2	0.05	2	0.12	2	0.5	2	0.06	2	0.12	2	0.015	2	1	2	0
S372	Xinjiang	lineage3	UKMYC6	2	2	0.5	2	0.25	2	2	2	0.25	2	<=0.025	2	<=0.06	2	<=0.25	2	0.06	2	0.06	2	<=0.008	2	0.5	2	0
S373	Xinjiang	lineage4	UKMYC6	2	2	1	2	0.06	2	2	2	0.25	2	0.05	2	0.12	2	0.5	2	0.03	2	0.06	2	0.015	2	0.5	2	0
S374	Xinjiang	lineage3	UKMYC6	2	2	1	2	0.25	2	2	2	0.5	2	0.05	2	0.12	2	0.5	2	0.06	2	0.12	2	0.03	2	0.5	2	0
S375	Xinjiang	lineage2	UKMYC6	2	2	0.5	2	0.25	2	2	2	0.5	2	<=0.025	2	0.5	2	0.5	2	0.06	2	0.12	2	0.015	2	0.5	2	0
S376	Xinjiang	lineage2	UKMYC6	1	2	0.5	2	0.12	2	2	2	0.5	2	0.05	2	0.5	2	0.5	2	0.06	2	0.12	2	0.015	2	0.5	2	0
S377	Xinjiang	lineage2	UKMYC6	1	2	<=0.25	2	0.25	2	2	2	0.5	2	<=0.025	2	0.5	2	<=0.25	2	0.06	2	0.12	2	0.015	2	0.5	2	0
S378	Xinjiang	lineage2	UKMYC6	2	2	0.5	2	0.25	2	2	2	0.5	2	<=0.025	2	0.5	2	0.5	2	0.06	2	0.06	2	0.015	2	0.5	2	0
S379	Xinjiang	lineage2	UKMYC6	2	2	4	2	0.25	2	<=1	2	0.5	2	0.2	1	0.25	2	<=0.25	2	0.06	2	0.06	2	0.015	2	0.5	2	0
S380	Xinjiang	lineage2	UKMYC6	2	2	1	2	0.25	2	<=1	2	0.5	2	0.05	2	0.5	2	<=0.25	2	0.03	2	0.06	2	0.015	2	0.5	2	0
S381	Xinjiang	lineage2	UKMYC6	1	2	0.5	2	0.25	2	2	2	0.5	2	<=0.025	2	0.25	2	0.5	2	0.12	2	0.12	2	0.015	2	0.5	2	0
S382	Xinjiang	lineage3	UKMYC6	1	2	<=0.25	2	0.25	2	2	2	0.5	2	0.05	2	0.12	2	<=0.25	2	0.25	2	0.25	2	0.03	2	0.5	2	0
S383	Xinjiang	lineage2	UKMYC6	2	2	1	2	0.12	2	2	2	0.5	2	<=0.025	2	0.25	2	<=0.25	2	0.06	2	0.06	2	0.015	2	0.5	2	0
S384	Xinjiang	lineage3	UKMYC6	1	2	0.5	2	0.25	2	2	2	0.25	2	0.05	2	0.12	2	<=0.25	2	0.06	2	0.06	2	0.015	2	0.5	2	0
S385	Xinjiang	lineage3	UKMYC6	2	2	1	2	0.5	2	2	2	0.5	2	0.05	2	0.12	2	0.5	2	0.06	2	0.12	2	0.03	2	1	2	0
S386	Xinjiang	lineage2	UKMYC6	2	2	1	2	0.25	2	<=1	2	0.25	2	<=0.025	2	0.25	2	<=0.25	2	0.06	2	0.12	2	<=0.008	2	0.25	2	0
S387	Xinjiang	lineage4	UKMYC6	1	2	1	2	0.12	2	2	2	0.5	2	0.05	2	0.25	2	0.5	2	0.06	2	0.12	2	0.015	2	0.5	2	0
S388	Xinjiang	lineage4	UKMYC6	2	2	1	2	0.25	2	4	2	0.5	2	0.05	2	0.25	2	0.5	2	0.06	2	0.12	2	0.12	2	0.5	2	0
S389	Xinjiang	lineage2	UKMYC6	1	2	2	2	0.06	2	2	2	0.5	2	<=0.025	2	0.5	2	0.5	2	0.06	2	0.12	2	0.015	2	0.5	2	0
S390	Xinjiang	lineage4	UKMYC6	2	2	<=0.25	2	0.12	2	2	2	0.5	2	<=0.025	2	0.25	2	<=0.25	2	0.06	2	0.06	2	0.015	2	0.5	2	0
S391	Xinjiang	lineage2	UKMYC6	2	2	0.5	2	0.12	2	2	2	0.25	2	<=0.025	2	0.25	2	<=0.25	2	0.03	2	0.06	2	0.015	2	0.5	2	0
S392	Xinjiang	lineage4	UKMYC6	2	2	2	2	0.5	2	4	2	0.5	2	0.05	2	0.5	2	0.5	2	0.06	2	0.12	2	0.06	2	0.5	2	0
S393	Xinjiang	lineage4	UKMYC6	1	2	0.5	2	0.12	2	2	2	0.5	2	<=0.025	2	0.25	2	<=0.25	2	0.03	2	0.06	2	0.015	2	0.5	2	0
S394	Xinjiang	lineage4	UKMYC6	1	2	1	2	0.12	2	4	2	0.5	2	0.05	2	0.5	2	0.5	2	0.06	2	0.12	2	0.5	1	0.5	2	0
S395	Xinjiang	lineage4	UKMYC6	1	2	1	2	0.12	2	2	2	0.25	2	<=0.025	2	0.25	2	0.5	2	0.06	2	0.12	2	0.015	2	0.5	2	0
S396	Xinjiang	lineage2	UKMYC6	2	2	1	2	0.25	2	2	2	0.5	2	0.05	2	0.25	2	0.5	2	0.015	2	0.06	2	0.015	2	0.5	2	0
S397	Xinjiang	lineage4	UKMYC6	1	2	1	2	0.12	2	4	2	0.5	2	<=0.025	2	0.5	2	0.5	2	0.06	2	0.06	2	0.015	2	0.5	2	0
S398	Xinjiang	lineage2	UKMYC6	1	2	0.5	2	0.12	2	<=1	2	0.5	2	<=0.025	2	0.25	2	<=0.25	2	0.03	2	0.06	2	0.015	2	0.25	2	0
S399	Xinjiang	lineage4	UKMYC6	1	2	2	2	0.12	2	2	2	0.25	2	0.05	2	0.12	2	<=0.25	2	0.03	2	0.12	2	0.015	2	0.5	2	0
S400	Xinjiang	lineage3	UKMYC6	2	2	0.5	2	0.25	2	2	2	0.25	2	0.05	2	0.12	2	0.5	2	0.06	2	0.06	2	0.015	2	0.25	2	0
S401	Xinjiang	lineage4	UKMYC6	1	2	1	2	0.12	2	2	2	0.25	2	<=0.025	2	0.12	2	<=0.25	2	0.06	2	0.06	2	<=0.008	2	0.25	2	0
S402	Xinjiang	lineage2	UKMYC6	1	2	0.5	2	0.12	2	2	2	0.25	2	<=0.025	2	0.12	2	<=0.25	2	0.03	2	0.06	2	0.015	2	0.25	2	0
S403	Xinjiang	lineage2	UKMYC6	1	2	0.5	2	0.12	2	2	2	0.25	2	<=0.025	2	0.12	2	<=0.25	2	0.06	2	0.06	2	0.015	2	0.5	2	0
S404	Xinjiang	lineage3	UKMYC6	2	2	1	2	0.25	2	2	2	0.5	2	0.05	2	0.12	2	0.5	2	0.06	2	0.25	2	<=0.008	2	0.5	2	0
S405	Xinjiang	lineage2	UKMYC6	1	2	1	2	0.25	2	2	2	0.25	2	0.05	2	0.12	2	0.5	2	0.06	2	0.06	2	0.015	2	0.25	2	0
S406	Xinjiang	lineage2	UKMYC6	0.25	2	<=0.25	2	<=0.03	2	<=1	2	0.25	2	<=0.025	2	0.12	2	<=0.25	2	0.03	2	<=0.03	2	0.015	2	0.12	2	0
S407	Xinjiang	lineage4	UKMYC6	32	1	1	2	8	1	2	2	0.5	2	12.8	1	0.25	2	<=0.25	2	0.03	2	0.12	2	0.015	2	0.5	2	0
S408	Xinjiang	lineage2	UKMYC6	2	2	1	2	0.25	2	2	2	0.5	2	0.05	2	0.5	2	0.5	2	0.06	2	0.12	2	0.015	2	0.5	2	0
S409	Xinjiang	lineage3	UKMYC6	1	2	0.5	2	0.12	2	2	2	0.25	2	0.05	2	<=0.06	2	0.5	2	0.06	2	0.06	2	0.015	2	0.25	2	0
S410	Xinjiang	lineage3	UKMYC6	2	2	1	2	0.25	2	<=1	2	0.25	2	6.4	1	<=0.06	2	<=0.25	2	0.06	2	0.06	2	<=0.008	2	0.25	2	0
S411	Xinjiang	lineage2	UKMYC6	1	2	0.5	2	0.12	2	2	2	0.5	2	<=0.025	2	0.25	2	<=0.25	2	0.06	2	0.06	2	0.015	2	0.5	2	0
S412	Xinjiang	lineage2	UKMYC6	1	2	1	2	0.12	2	2	2	0.5	2	0.05	2	0.25	2	<=0.25	2	0.06	2	0.12	2	0.015	2	0.5	2	0
S413	Xinjiang	lineage3	UKMYC6	1	2	<=0.25	2	0.25	2	2	2	0.5	2	0.05	2	0.12	2	<=0.25	2	0.12	2	0.25	2	0.03	2	0.5	2	0
S414	Xinjiang	lineage4	UKMYC6	2	2	1	2	0.25	2	4	2	0.5	2	0.05	2	0.5	2	0.5	2	0.06	2	0.12	2	0.015	2	0.25	2	0
S415	Xinjiang	lineage4	UKMYC6	1	2	1	2	0.12	2	4	2	0.5	2	0.05	2	0.5	2	1	2	0.06	2	0.12	2	0.015	2	0.5	2	0
S416	Xinjiang	lineage2	UKMYC6	1	2	1	2	0.25	2	2	2	0.5	2	<=0.025	2	0.25	2	<=0.25	2	0.06	2	0.25	2	0.015	2	0.5	2	0
S417	Xinjiang	lineage2	UKMYC6	1	2	1	2	0.12	2	2	2	0.5	2	0.05	2	0.25	2	<=0.25	2	0.06	2	0.12	2	0.015	2	0.5	2	0
S418	Xinjiang	lineage4	UKMYC6	1	2	1	2	0.12	2	2	2	0.5	2	<=0.025	2	0.25	2	<=0.25	2	0.03	2	0.06	2	0.015	2	0.5	2	0
S419	Xinjiang	lineage2	UKMYC6	2	2	0.5	2	0.12	2	<=1	2	0.5	2	0.05	2	0.5	2	<=0.25	2	0.06	2	0.06	2	0.015	2	0.5	2	0
S420	Xinjiang	lineage2	UKMYC6	2	2	0.5	2	0.5	2	2	2	0.5	2	0.05	2	0.25	2	0.5	2	0.06	2	0.12	2	0.015	2	0.5	2	0
S421	Xinjiang	lineage3	UKMYC6	2	2	1	2	0.25	2	2	2	1	2	0.05	2	0.25	2	0.5	2	0.12	2	0.12	2	0.03	2	0.5	2	0
S422	Xinjiang	lineage3	UKMYC6	1	2	2	2	0.25	2	2	2	0.5	2	<=0.025	2	0.12	2	0.5	2	0.12	2	0.12	2	0.015	2	0.5	2	0
S423	Xinjiang	lineage3	UKMYC6	1	2	1	2	0.12	2	2	2	0.5	2	0.05	2	0.12	2	0.5	2	0.06	2	0.06	2	0.015	2	0.5	2	0
S424	Xinjiang	lineage4	UKMYC6	1	2	1	2	0.12	2	2	2	0.5	2	0.05	2	0.12	2	0.5	2	0.06	2	0.12	2	<=0.008	2	0.25	2	0
S425	Xinjiang	lineage2	UKMYC6	2	2	1	2	0.12	2	2	2	0.5	2	0.05	2	0.5	2	0.5	2	0.06	2	0.06	2	0.03	2	0.5	2	0
S426	Xinjiang	lineage2	UKMYC6	1	2	1	2	0.25	2	2	2	0.25	2	<=0.025	2	0.12	2	<=0.25	2	0.06	2	0.12	2	<=0.008	2	0.5	2	0
S427	Xinjiang	lineage3	UKMYC6	1	2	1	2	0.25	2	2	2	0.5	2	0.05	2	0.12	2	0.5	2	0.06	2	0.25	2	<=0.008	2	0.5	2	0
S428	Xinjiang	lineage3	UKMYC6	2	2	2	2	0.5	2	4	2	0.5	2	0.05	2	0.12	2	0.5	2	0.12	2	0.12	2	0.03	2	1	2	0
S429	Xinjiang	lineage4	UKMYC6	1	2	1	2	0.12	2	2	2	0.25	2	<=0.025	2	0.12	2	<=0.25	2	0.06	2	0.12	2	0.015	2	0.25	2	0
S430	Xinjiang	lineage4	UKMYC6	2	2	1	2	0.25	2	2	2	0.25	2	<=0.025	2	0.25	2	<=0.25	2	0.06	2	0.12	2	0.015	2	0.5	2	0
S431	Xinjiang	lineage4	UKMYC6	2	2	2	2	0.25	2	2	2	0.5	2	0.05	2	0.25	2	<=0.25	2	0.06	2	0.12	2	0.015	2	0.5	2	0
S432	Xinjiang	lineage4	UKMYC6	1	2	0.5	2	0.12	2	2	2	0.25	2	<=0.025	2	0.12	2	0.5	2	0.06	2	0.06	2	0.015	2	0.12	2	0
S433	Xinjiang	lineage3	UKMYC6	1	2	1	2	0.12	2	2	2	0.5	2	0.05	2	0.12	2	0.5	2	0.06	2	0.06	2	0.015	2	0.5	2	0
S434	Xinjiang	lineage2	UKMYC6	1	2	1	2	0.25	2	<=1	2	0.25	2	<=0.025	2	0.12	2	<=0.25	2	0.03	2	0.06	2	<=0.008	2	0.25	2	0
S435	Xinjiang	lineage3	UKMYC6	2	2	0.5	2	0.25	2	2	2	0.25	2	<=0.025	2	0.12	2	<=0.25	2	0.06	2	0.12	2	<=0.008	2	0.5	2	0
S436	Xinjiang	lineage3	UKMYC6	2	2	1	2	0.25	2	2	2	0.25	2	<=0.025	2	0.12	2	<=0.25	2	0.06	2	0.12	2	0.03	2	0.5	2	0
S437	Xinjiang	lineage2	UKMYC6	1	2	1	2	0.25	2	<=1	2	0.5	2	<=0.025	2	0.25	2	<=0.25	2	0.06	2	0.12	2	0.015	2	0.5	2	0
S438	Xinjiang	lineage2	UKMYC6	1	2	1	2	0.25	2	2	2	0.25	2	<=0.025	2	0.25	2	<=0.25	2	0.12	2	0.12	2	<=0.008	2	0.25	2	0
S439	Xinjiang	lineage4	UKMYC6	2	2	8	1	0.12	2	4	2	0.5	2	0.05	2	0.25	2	0.5	2	0.06	2	0.12	2	<=0.008	2	0.5	2	0
S440	Xinjiang	lineage2	UKMYC6	1	2	1	2	0.12	2	2	2	0.25	2	<=0.025	2	0.25	2	<=0.25	2	0.06	2	0.06	2	0.015	2	0.25	2	0
S441	Xinjiang	lineage4	UKMYC6	2	2	1	2	0.25	2	2	2	0.25	2	0.4	1	0.25	2	<=0.25	2	0.06	2	0.12	2	0.015	2	0.5	2	0
S442	Xinjiang	lineage4	UKMYC6	2	2	1	2	0.25	2	4	2	0.25	2	0.05	2	0.12	2	0.5	2	0.03	2	0.06	2	0.015	2	0.25	2	0
S443	Xinjiang	lineage2	UKMYC6	0.5	2	0.5	2	0.25	2	2	2	0.25	2	<=0.025	2	0.12	2	0.5	2	0.06	2	0.06	2	0.015	2	0.5	2	0
S444	Xinjiang	lineage3	UKMYC6	2	2	0.5	2	0.12	2	2	2	0.5	2	0.05	2	0.12	2	0.5	2	0.12	2	0.12	2	0.015	2	0.5	2	0
S445	Xinjiang	lineage3	UKMYC6	2	2	1	2	0.25	2	2	2	0.5	2	0.05	2	0.12	2	<=0.25	2	0.06	2	0.25	2	0.015	2	0.5	2	0
S446	Xinjiang	lineage2	UKMYC6	1	2	1	2	0.12	2	2	2	0.5	2	<=0.025	2	0.25	2	<=0.25	2	0.06	2	0.06	2	0.015	2	0.25	2	0
S447	Xinjiang	lineage3	UKMYC6	2	2	1	2	0.25	2	4	2	0.5	2	0.05	2	0.12	2	<=0.25	2	0.06	2	0.25	2	0.015	2	0.5	2	0
S448	Xinjiang	lineage2	UKMYC6	1	2	0.5	2	0.25	2	2	2	0.5	2	0.05	2	0.25	2	0.5	2	0.03	2	0.06	2	0.015	2	0.25	2	0
S449	Xinjiang	lineage4	UKMYC6	1	2	8	1	0.12	2	4	2	0.5	2	0.2	1	0.12	2	1	2	0.06	2	0.25	2	0.015	2	0.5	2	0
S450	Xinjiang	lineage2	UKMYC6	2	2	1	2	0.25	2	<=1	2	0.5	2	<=0.025	2	0.25	2	<=0.25	2	0.03	2	0.12	2	0.03	2	0.5	2	0
S451	Xinjiang	lineage3	UKMYC6	1	2	2	2	0.12	2	2	2	0.25	2	0.05	2	0.12	2	<=0.25	2	0.06	2	0.06	2	0.015	2	0.25	2	0
S452	Xinjiang	lineage2	UKMYC6	1	2	0.5	2	0.12	2	2	2	0.5	2	<=0.025	2	0.5	2	0.5	2	0.06	2	0.12	2	0.03	2	0.5	2	0
S453	Xinjiang	lineage3	UKMYC6	2	2	1	2	0.5	2	2	2	0.5	2	0.05	2	0.25	2	0.5	2	0.06	2	0.12	2	0.03	2	0.5	2	0
S454	Xinjiang	lineage3	UKMYC6	2	2	1	2	0.12	2	2	2	0.5	2	0.05	2	0.12	2	0.5	2	0.06	2	0.12	2	<=0.008	2	0.5	2	0
S455	Xinjiang	lineage2	UKMYC6	1	2	0.5	2	0.12	2	2	2	0.5	2	0.05	2	0.25	2	<=0.25	2	0.06	2	0.06	2	<=0.008	2	0.5	2	0
S456	Xinjiang	lineage3	UKMYC6	2	2	1	2	0.12	2	2	2	0.25	2	3.2	1	<=0.06	2	<=0.25	2	0.12	2	0.06	2	<=0.008	2	0.25	2	0
S457	Xinjiang	lineage2	UKMYC6	1	2	1	2	0.25	2	<=1	2	0.25	2	<=0.025	2	0.25	2	<=0.25	2	0.06	2	0.06	2	<=0.008	2	0.25	2	0
S458	Xinjiang	lineage2	UKMYC6	1	2	1	2	0.25	2	<=1	2	0.25	2	<=0.025	2	0.25	2	<=0.25	2	0.25	2	0.25	2	<=0.008	2	0.25	2	0
S459	Xinjiang	lineage3	UKMYC6	2	2	1	2	0.12	2	2	2	0.5	2	0.05	2	0.12	2	0.5	2	0.12	2	0.06	2	0.015	2	0.5	2	0
S460	Xinjiang	lineage2	UKMYC6	2	2	0.5	2	0.06	2	2	2	0.25	2	0.1	2	0.25	2	0.5	2	0.06	2	0.06	2	0.015	2	0.25	2	0
S461	Xinjiang	lineage4	UKMYC6	1	2	0.5	2	0.06	2	4	2	0.5	2	<=0.025	2	0.12	2	0.5	2	0.03	2	0.06	2	0.03	2	0.5	2	0
S462	Xinjiang	lineage4	UKMYC6	2	2	2	2	0.25	2	2	2	0.25	2	0.05	2	0.25	2	0.5	2	0.06	2	0.12	2	0.03	2	0.5	2	0
S463	Xinjiang	lineage3	UKMYC6	1	2	2	2	0.06	2	2	2	0.25	2	0.05	2	0.12	2	<=0.25	2	0.12	2	0.06	2	0.015	2	0.5	2	0
S464	Xinjiang	lineage2	UKMYC6	2	2	1	2	0.12	2	2	2	0.25	2	0.05	2	0.12	2	0.5	2	0.06	2	0.06	2	0.015	2	0.5	2	0
S465	Xinjiang	lineage4	UKMYC6	1	2	1	2	0.12	2	2	2	0.5	2	0.05	2	0.25	2	<=0.25	2	0.03	2	0.12	2	0.015	2	0.5	2	0
S466	Xinjiang	lineage2	UKMYC6	1	2	1	2	0.06	2	<=1	2	0.25	2	<=0.025	2	0.25	2	0.5	2	0.06	2	0.12	2	0.03	2	0.25	2	0
S467	Xinjiang	lineage2	UKMYC6	2	2	0.5	2	0.25	2	2	2	0.5	2	0.8	1	0.5	2	0.5	2	0.06	2	0.06	2	0.03	2	0.5	2	0
S468	Xinjiang	lineage4	UKMYC6	1	2	2	2	0.25	2	2	2	0.5	2	0.05	2	0.25	2	<=0.25	2	0.06	2	0.12	2	0.015	2	0.5	2	0
S469	Xinjiang	lineage3	UKMYC6	4	2	1	2	0.12	2	4	2	0.5	2	0.05	2	0.12	2	0.5	2	0.06	2	0.12	2	0.03	2	1	2	0
S470	Xinjiang	lineage2	UKMYC6	1	2	0.5	2	0.06	2	2	2	0.5	2	0.05	2	0.25	2	0.5	2	0.06	2	0.06	2	0.015	2	0.25	2	0
S471	Xinjiang	lineage2	UKMYC6	2	2	1	2	8	1	2	2	0.5	2	0.2	1	0.25	2	0.5	2	0.12	2	0.25	2	<=0.008	2	0.5	2	0
S472	Xinjiang	lineage2	UKMYC6	1	2	1	2	0.25	2	2	2	0.5	2	0.05	2	0.25	2	<=0.25	2	0.06	2	0.12	2	<=0.008	2	0.5	2	0
S473	Xinjiang	lineage2	UKMYC6	1	2	0.5	2	0.06	2	<=1	2	0.25	2	<=0.025	2	0.12	2	<=0.25	2	0.06	2	0.12	2	<=0.008	2	0.25	2	0
S474	Xinjiang	lineage3	UKMYC6	1	2	2	2	0.12	2	2	2	0.25	2	0.05	2	0.12	2	0.5	2	0.12	2	0.12	2	0.015	2	1	2	0
S475	Xinjiang	lineage2	UKMYC6	2	2	0.5	2	0.25	2	2	2	0.5	2	<=0.025	2	0.25	2	0.5	2	0.25	2	0.25	2	0.015	2	0.5	2	0
S476	Xinjiang	lineage3	UKMYC6	1	2	4	2	0.12	2	2	2	0.5	2	0.4	1	0.12	2	0.5	2	0.12	2	0.06	2	<=0.008	2	0.5	2	0
S477	Xinjiang	lineage4	UKMYC6	1	2	1	2	0.12	2	2	2	0.5	2	<=0.025	2	0.5	2	<=0.25	2	0.03	2	0.12	2	<=0.008	2	0.5	2	0
S478	Xinjiang	lineage3	UKMYC6	1	2	8	1	0.25	2	2	2	0.5	2	0.4	1	0.25	2	0.5	2	0.06	2	0.12	2	0.03	2	1	2	0
S479	Xinjiang	lineage4	UKMYC6	1	2	1	2	0.12	2	2	2	0.25	2	<=0.025	2	0.12	2	<=0.25	2	0.06	2	0.12	2	<=0.008	2	0.5	2	0
S480	Xinjiang	lineage2	UKMYC6	2	2	1	2	0.12	2	2	2	0.5	2	0.1	2	0.25	2	<=0.25	2	0.06	2	0.12	2	0.03	2	0.5	2	0
S481	Xinjiang	lineage4	UKMYC6	1	2	0.5	2	0.12	2	2	2	0.25	2	<=0.025	2	0.25	2	<=0.25	2	0.06	2	0.12	2	<=0.008	2	0.5	2	0
S482	Xinjiang	lineage4	UKMYC6	1	2	2	2	0.12	2	2	2	0.25	2	0.05	2	0.12	2	<=0.25	2	0.06	2	0.12	2	0.015	2	0.5	2	0
S483	Xinjiang	lineage4	UKMYC6	1	2	2	2	0.12	2	2	2	0.25	2	0.05	2	0.12	2	0.5	2	0.06	2	0.12	2	0.015	2	0.5	2	0
S484	Xinjiang	lineage2	UKMYC6	2	2	1	2	0.25	2	2	2	0.5	2	<=0.025	2	0.25	2	<=0.25	2	0.06	2	0.12	2	0.015	2	0.5	2	0
S485	Xinjiang	lineage3	UKMYC6	1	2	2	2	0.25	2	2	2	0.5	2	0.05	2	0.12	2	<=0.25	2	0.06	2	0.12	2	0.015	2	0.5	2	0
S486	Xinjiang	lineage2	UKMYC6	2	2	0.5	2	0.25	2	2	2	0.25	2	<=0.025	2	0.25	2	<=0.25	2	0.06	2	0.12	2	0.015	2	0.25	2	0
S487	Xinjiang	lineage2	UKMYC6	1	2	1	2	0.25	2	2	2	0.5	2	<=0.025	2	0.5	2	<=0.25	2	0.03	2	0.12	2	<=0.008	2	0.5	2	0
S488	Xinjiang	lineage3	UKMYC6	2	2	1	2	0.12	2	<=1	2	0.25	2	0.05	2	0.12	2	<=0.25	2	0.06	2	0.06	2	<=0.008	2	0.5	2	0
S489	Xinjiang	lineage4	UKMYC6	1	2	1	2	0.12	2	2	2	0.5	2	<=0.025	2	0.5	2	0.5	2	0.06	2	0.25	2	0.015	2	0.5	2	0
S490	Xinjiang	lineage2	UKMYC6	2	2	1	2	0.25	2	<=1	2	0.5	2	<=0.025	2	0.25	2	<=0.25	2	0.06	2	0.12	2	0.03	2	0.5	2	0
S491	Xinjiang	lineage3	UKMYC6	1	2	0.5	2	0.25	2	2	2	0.25	2	0.05	2	<=0.06	2	<=0.25	2	0.12	2	0.12	2	0.015	2	0.5	2	0
S492	Xinjiang	lineage2	UKMYC6	2	2	0.5	2	0.12	2	2	2	0.5	2	<=0.025	2	0.25	2	<=0.25	2	0.06	2	0.12	2	0.015	2	0.5	2	0
S493	Xinjiang	lineage4	UKMYC6	1	2	2	2	0.12	2	2	2	0.5	2	<=0.025	2	0.25	2	0.5	2	0.06	2	0.12	2	0.03	2	1	2	0
S494	Xinjiang	lineage3	UKMYC6	4	2	0.5	2	0.5	2	2	2	0.25	2	0.05	2	0.12	2	0.5	2	0.015	2	0.06	2	0.015	2	1	2	0
S495	Xinjiang	lineage3	UKMYC6	1	2	1	2	0.12	2	2	2	0.5	2	0.05	2	0.12	2	<=0.25	2	0.06	2	0.12	2	0.015	2	1	2	0
S496	Xinjiang	lineage2	UKMYC6	2	2	1	2	4	1	2	2	0.5	2	0.05	2	0.25	2	0.5	2	0.06	2	0.12	2	0.015	2	0.5	2	0
S497	Xinjiang	lineage2	UKMYC6	1	2	0.5	2	0.25	2	2	2	0.25	2	<=0.025	2	0.5	2	<=0.25	2	0.06	2	0.06	2	0.03	2	0.5	2	0
S498	Xinjiang	lineage3	UKMYC6	2	2	1	2	0.25	2	2	2	0.25	2	0.05	2	0.12	2	<=0.25	2	0.12	2	0.06	2	0.015	2	0.5	2	0
S499	Xinjiang	lineage3	UKMYC6	1	2	2	2	0.25	2	4	2	0.5	2	0.05	2	0.12	2	0.5	2	0.06	2	0.06	2	0.015	2	0.5	2	0
S500	Xinjiang	lineage2	UKMYC6	2	2	0.5	2	0.12	2	2	2	0.5	2	<=0.025	2	0.25	2	<=0.25	2	0.12	2	0.25	2	0.015	2	0.25	2	0
S501	Xinjiang	lineage4	UKMYC6	1	2	1	2	0.12	2	2	2	0.25	2	<=0.025	2	0.25	2	0.5	2	0.06	2	0.12	2	0.015	2	0.5	2	0
S502	Xinjiang	lineage2	UKMYC6	1	2	0.5	2	0.25	2	2	2	0.25	2	<=0.025	2	0.25	2	<=0.25	2	0.03	2	0.12	2	0.015	2	0.5	2	0
S503	Xinjiang	lineage3	UKMYC6	2	2	1	2	0.25	2	2	2	0.5	2	12.8	1	0.12	2	0.5	2	0.06	2	0.12	2	0.015	2	0.5	2	0
S504	Xinjiang	lineage3	UKMYC6	2	2	1	2	0.25	2	2	2	0.25	2	0.05	2	<=0.06	2	<=0.25	2	0.06	2	0.12	2	0.015	2	0.5	2	0
S505	Xinjiang	lineage2	UKMYC6	4	2	4	2	8	1	<=1	2	0.25	2	3.2	1	0.25	2	<=0.25	2	0.03	2	0.12	2	<=0.008	2	0.25	2	0
S506	Xinjiang	lineage2	UKMYC6	2	2	1	2	0.25	2	2	2	0.25	2	0.05	2	0.25	2	<=0.25	2	0.03	2	0.06	2	0.03	2	0.5	2	0
S507	Xinjiang	lineage2	UKMYC6	1	2	1	2	0.25	2	<=1	2	0.25	2	0.1	2	0.25	2	<=0.25	2	0.03	2	0.06	2	<=0.008	2	0.25	2	0
S508	Xinjiang	lineage4	UKMYC6	1	2	2	2	0.12	2	2	2	0.25	2	<=0.025	2	0.12	2	<=0.25	2	0.06	2	0.12	2	0.015	2	0.5	2	0
S509	Xinjiang	lineage2	UKMYC6	2	2	0.5	2	0.25	2	2	2	0.5	2	<=0.025	2	0.5	2	<=0.25	2	0.06	2	0.12	2	0.015	2	0.5	2	0
S510	Xinjiang	lineage2	UKMYC6	1	2	1	2	8	1	<=1	2	0.5	2	3.2	1	0.25	2	<=0.25	2	0.06	2	0.12	2	<=0.008	2	0.5	2	0
S511	Xinjiang	lineage2	UKMYC6	1	2	0.5	2	0.25	2	<=1	2	0.5	2	12.8	1	0.25	2	<=0.25	2	0.03	2	0.12	2	0.015	2	0.5	2	0
S512	Xinjiang	lineage2	UKMYC6	2	2	8	1	8	1	<=1	2	0.25	2	1.6	1	0.12	2	<=0.25	2	0.06	2	0.12	2	0.015	2	0.5	2	0
S513	Xinjiang	lineage3	UKMYC6	2	2	1	2	0.25	2	2	2	0.25	2	0.05	2	<=0.06	2	0.5	2	0.06	2	0.06	2	0.015	2	0.5	2	0
S514	Xinjiang	lineage4	UKMYC6	1	2	1	2	0.12	2	2	2	0.25	2	<=0.025	2	0.12	2	0.5	2	0.06	2	0.12	2	0.015	2	0.5	2	0
S515	Xinjiang	lineage2	UKMYC6	1	2	1	2	0.25	2	<=1	2	0.5	2	<=0.025	2	0.25	2	<=0.25	2	0.06	2	0.06	2	0.015	2	0.5	2	0
S516	Xinjiang	lineage2	UKMYC6	1	2	1	2	0.12	2	<=1	2	0.5	2	<=0.025	2	0.5	2	<=0.25	2	0.06	2	0.12	2	0.015	2	0.5	2	0
S517	Xinjiang	lineage3	UKMYC6	2	2	0.5	2	0.06	2	2	2	0.25	2	<=0.025	2	<=0.06	2	<=0.25	2	0.06	2	0.12	2	<=0.008	2	0.5	2	0
S518	Xinjiang	lineage2	UKMYC6	1	2	0.5	2	0.5	2	2	2	0.5	2	0.05	2	0.5	2	0.5	2	0.25	2	0.25	2	0.015	2	0.5	2	0
S519	Xinjiang	lineage2	UKMYC6	2	2	0.5	2	0.12	2	2	2	0.5	2	<=0.025	2	0.25	2	0.5	2	0.06	2	0.12	2	0.03	2	0.5	2	0
S520	Xinjiang	lineage4	UKMYC6	1	2	2	2	0.12	2	2	2	0.25	2	0.05	2	0.12	2	<=0.25	2	0.12	2	0.25	2	<=0.008	2	0.5	2	0
S521	Xinjiang	lineage3	UKMYC6	2	2	1	2	0.12	2	2	2	0.25	2	0.05	2	<=0.06	2	<=0.25	2	0.06	2	0.06	2	<=0.008	2	0.5	2	0
S522	Xinjiang	lineage3	UKMYC6	2	2	1	2	0.12	2	2	2	0.25	2	0.05	2	<=0.06	2	<=0.25	2	0.12	2	0.12	2	0.015	2	0.5	2	0
S523	Xinjiang	lineage2	UKMYC6	0.5	2	<=0.25	2	<=0.03	2	<=1	2	0.25	2	<=0.025	2	0.12	2	<=0.25	2	0.06	2	0.12	2	<=0.008	2	0.5	2	0
S524	Xinjiang	lineage2	UKMYC6	2	2	0.5	2	0.25	2	<=1	2	0.25	2	<=0.025	2	0.25	2	<=0.25	2	0.06	2	0.12	2	0.015	2	0.5	2	0
S525	Xinjiang	lineage2	UKMYC6	1	2	1	2	0.5	2	2	2	0.25	2	<=0.025	2	0.25	2	<=0.25	2	0.06	2	0.12	2	<=0.008	2	0.5	2	0
S526	Xinjiang	lineage4	UKMYC6	1	2	1	2	0.12	2	2	2	0.5	2	<=0.025	2	0.25	2	0.5	2	0.06	2	0.12	2	<=0.008	2	0.5	2	0
S527	Xinjiang	lineage2	UKMYC6	1	2	1	2	0.25	2	<=1	2	0.5	2	<=0.025	2	0.25	2	<=0.25	2	0.06	2	0.12	2	0.015	2	0.5	2	0
S528	Xinjiang	lineage2	UKMYC6	1	2	0.5	2	0.25	2	<=1	2	0.25	2	<=0.025	2	0.12	2	0.5	2	0.12	2	0.12	2	0.015	2	0.5	2	0
S529	Xinjiang	lineage4	UKMYC6	1	2	1	2	0.12	2	2	2	0.25	2	0.05	2	0.12	2	0.5	2	0.06	2	0.12	2	<=0.008	2	0.5	2	0
S530	Xinjiang	lineage2	UKMYC6	1	2	0.5	2	0.25	2	2	2	0.5	2	<=0.025	2	0.25	2	<=0.25	2	0.12	2	0.12	2	0.015	2	0.5	2	0
S531	Xinjiang	lineage2	UKMYC6	2	2	1	2	0.25	2	2	2	0.5	2	<=0.025	2	0.25	2	<=0.25	2	0.12	2	0.12	2	0.015	2	0.5	2	0
S532	Xinjiang	lineage2	UKMYC6	2	2	1	2	0.25	2	<=1	2	0.25	2	3.2	1	0.12	2	<=0.25	2	0.06	2	0.06	2	0.015	2	0.5	2	0
S533	Xinjiang	lineage3	UKMYC6	2	2	0.5	2	0.25	2	2	2	0.5	2	<=0.025	2	0.12	2	0.5	2	0.06	2	0.12	2	<=0.008	2	1	2	0
S534	Xinjiang	lineage4	UKMYC6	2	2	2	2	0.12	2	2	2	0.25	2	<=0.025	2	0.12	2	<=0.25	2	0.06	2	0.12	2	0.015	2	0.5	2	0
S535	Xinjiang	lineage3	UKMYC6	2	2	1	2	0.25	2	2	2	0.5	2	0.2	1	0.12	2	0.5	2	0.06	2	0.12	2	0.015	2	0.5	2	0
S536	Xinjiang	lineage2	UKMYC6	1	2	1	2	0.25	2	2	2	0.25	2	<=0.025	2	0.25	2	<=0.25	2	0.03	2	0.06	2	0.015	2	0.5	2	0
S537	Xinjiang	lineage3	UKMYC6	2	2	2	2	0.12	2	2	2	0.25	2	0.05	2	0.12	2	0.5	2	0.06	2	0.06	2	0.015	2	0.25	2	0
S538	Xinjiang	lineage2	UKMYC6	1	2	1	2	0.25	2	<=1	2	0.25	2	<=0.025	2	0.25	2	<=0.25	2	0.06	2	0.06	2	<=0.008	2	0.5	2	0
S539	Xinjiang	lineage4	UKMYC6	1	2	1	2	0.12	2	2	2	0.25	2	<=0.025	2	0.12	2	<=0.25	2	0.03	2	0.06	2	<=0.008	2	0.25	2	0
S540	Xinjiang	lineage4	UKMYC6	1	2	1	2	0.12	2	2	2	0.5	2	0.05	2	0.25	2	<=0.25	2	0.06	2	0.06	2	<=0.008	2	0.5	2	0
S541	Xinjiang	lineage2	UKMYC6	1	2	1	2	0.25	2	<=1	2	0.25	2	0.05	2	0.25	2	<=0.25	2	0.06	2	0.12	2	<=0.008	2	0.25	2	0
S542	Xinjiang	lineage4	UKMYC6	1	2	2	2	0.25	2	<=1	2	0.25	2	0.05	2	0.12	2	0.5	2	0.03	2	0.12	2	0.015	2	0.5	2	0
S543	Xinjiang	lineage3	UKMYC6	2	2	2	2	0.25	2	2	2	0.5	2	0.05	2	0.12	2	0.5	2	0.06	2	0.06	2	0.015	2	0.5	2	0
S544	Xinjiang	lineage2	UKMYC6	1	2	<=0.25	2	0.25	2	<=1	2	0.25	2	<=0.025	2	0.12	2	<=0.25	2	0.06	2	0.12	2	<=0.008	2	0.25	2	0
S545	Xinjiang	lineage2	UKMYC6	8	1	1	2	0.25	2	2	2	0.5	2	12.8	1	0.25	2	1	2	0.06	2	0.25	2	0.5	1	1	2	0
S546	Xinjiang	lineage2	UKMYC6	1	2	1	2	0.25	2	2	2	0.5	2	0.1	2	0.5	2	<=0.25	2	0.06	2	0.12	2	0.015	2	0.5	2	0
S547	Xinjiang	lineage2	UKMYC6	2	2	1	2	0.25	2	2	2	<=0.12	2	0.05	2	0.12	2	<=0.25	2	0.06	2	0.12	2	0.015	2	0.5	2	0
S548	Xinjiang	lineage2	UKMYC6	1	2	2	2	0.5	2	2	2	0.5	2	<=0.025	2	0.5	2	0.5	2	0.12	2	0.12	2	<=0.008	2	0.5	2	0
S549	Xinjiang	lineage4	UKMYC6	1	2	1	2	<=0.03	2	2	2	0.5	2	<=0.025	2	0.12	2	<=0.25	2	0.03	2	0.06	2	0.015	2	0.25	2	0
S550	Xinjiang	lineage3	UKMYC6	1	2	1	2	0.25	2	2	2	0.5	2	0.05	2	0.12	2	0.5	2	0.12	2	0.12	2	0.03	2	0.5	2	0
S551	Xinjiang	lineage2	UKMYC6	1	2	1	2	0.25	2	2	2	0.5	2	<=0.025	2	0.25	2	0.5	2	0.06	2	0.12	2	0.015	2	0.5	2	0
S552	Xinjiang	lineage3	UKMYC6	4	2	1	2	0.25	2	2	2	0.5	2	0.05	2	<=0.06	2	<=0.25	2	0.06	2	0.12	2	0.03	2	0.5	2	0
S553	Xinjiang	lineage3	UKMYC6	2	2	1	2	0.5	2	2	2	0.5	2	0.05	2	0.12	2	0.5	2	0.06	2	0.06	2	0.015	2	0.5	2	0
S554	Xinjiang	lineage2	UKMYC6	2	2	0.5	2	0.12	2	2	2	0.25	2	<=0.025	2	0.12	2	<=0.25	2	0.06	2	0.12	2	0.015	2	0.5	2	0
S555	Xinjiang	lineage2	UKMYC6	2	2	1	2	4	1	2	2	1	2	3.2	1	0.5	2	<=0.25	2	0.06	2	0.12	2	0.015	2	0.5	2	0
S556	Xinjiang	lineage2	UKMYC6	2	2	0.5	2	0.06	2	2	2	0.5	2	<=0.025	2	0.25	2	<=0.25	2	0.03	2	0.12	2	0.015	2	0.25	2	0
S557	Xinjiang	lineage4	UKMYC6	2	2	1	2	0.25	2	2	2	0.5	2	<=0.025	2	0.25	2	<=0.25	2	0.06	2	0.25	2	0.015	2	0.5	2	0
S558	Xinjiang	lineage2	UKMYC6	1	2	0.5	2	0.12	2	2	2	0.5	2	<=0.025	2	0.25	2	<=0.25	2	0.06	2	0.06	2	0.015	2	0.5	2	0
S559	Xinjiang	lineage2	UKMYC6	2	2	1	2	0.12	2	<=1	2	0.25	2	<=0.025	2	0.25	2	<=0.25	2	0.06	2	0.06	2	0.03	2	0.5	2	0
S560	Xinjiang	lineage3	UKMYC6	2	2	1	2	0.12	2	2	2	<=0.12	2	0.05	2	<=0.06	2	<=0.25	2	0.06	2	0.06	2	<=0.008	2	0.5	2	0
S561	Xinjiang	lineage2	UKMYC6	2	2	0.5	2	0.12	2	<=1	2	0.5	2	3.2	1	0.25	2	<=0.25	2	0.03	2	0.06	2	0.015	2	0.25	2	0
S562	Xinjiang	lineage4	UKMYC6	1	2	1	2	0.12	2	4	2	0.5	2	<=0.025	2	0.25	2	1	2	0.06	2	0.06	2	<=0.008	2	0.25	2	0
S563	Xinjiang	lineage4	UKMYC6	2	2	1	2	0.25	2	2	2	0.5	2	0.1	2	0.25	2	0.5	2	0.03	2	0.12	2	0.015	2	0.5	2	0
S564	Xinjiang	lineage2	UKMYC6	2	2	0.5	2	0.25	2	<=1	2	0.5	2	0.05	2	0.25	2	<=0.25	2	0.06	2	0.06	2	0.015	2	0.5	2	0
S565	Xinjiang	lineage2	UKMYC6	2	2	2	2	0.5	2	<=1	2	0.5	2	0.1	2	0.25	2	<=0.25	2	0.06	2	0.12	2	0.015	2	0.5	2	0
S566	Xinjiang	lineage3	UKMYC6	1	2	1	2	0.5	2	2	2	0.5	2	0.05	2	0.12	2	0.5	2	0.06	2	0.12	2	0.015	2	0.5	2	0
S567	Xinjiang	lineage2	UKMYC6	1	2	1	2	0.25	2	2	2	0.25	2	0.05	2	0.12	2	<=0.25	2	0.06	2	0.06	2	0.015	2	0.25	2	0
S568	Xinjiang	lineage2	UKMYC6	1	2	1	2	0.25	2	2	2	0.5	2	<=0.025	2	0.25	2	<=0.25	2	0.06	2	0.12	2	0.015	2	0.5	2	0
S569	Xinjiang	lineage4	UKMYC6	1	2	2	2	0.5	2	2	2	0.5	2	0.05	2	0.25	2	<=0.25	2	0.06	2	0.12	2	0.015	2	0.5	2	0
S570	Xinjiang	lineage2	UKMYC6	1	2	1	2	0.25	2	2	2	0.25	2	<=0.025	2	0.12	2	<=0.25	2	0.06	2	0.12	2	0.015	2	0.5	2	0
S571	Xinjiang	lineage2	UKMYC6	2	2	1	2	0.25	2	2	2	0.5	2	0.05	2	0.25	2	<=0.25	2	0.06	2	0.06	2	0.015	2	0.5	2	0
S572	Xinjiang	lineage2	UKMYC6	2	2	1	2	0.12	2	2	2	0.5	2	0.05	2	0.25	2	<=0.25	2	0.06	2	0.06	2	0.015	2	0.5	2	0
S573	Xinjiang	lineage2	UKMYC6	2	2	0.5	2	0.25	2	4	2	0.5	2	<=0.025	2	0.25	2	0.5	2	0.12	2	0.12	2	0.03	2	0.5	2	0
S574	Xinjiang	lineage2	UKMYC6	2	2	1	2	0.12	2	4	2	0.5	2	0.05	2	0.5	2	<=0.25	2	0.12	2	0.12	2	0.015	2	0.5	2	0
S575	Xinjiang	lineage2	UKMYC6	2	2	1	2	0.25	2	2	2	0.5	2	<=0.025	2	0.5	2	<=0.25	2	0.12	2	0.12	2	0.03	2	0.5	2	0
S576	Xinjiang	lineage2	UKMYC6	1	2	0.5	2	0.12	2	2	2	0.5	2	<=0.025	2	0.25	2	<=0.25	2	0.06	2	0.12	2	0.015	2	0.25	2	0
S577	Xinjiang	lineage2	UKMYC6	1	2	2	2	0.06	2	<=1	2	0.5	2	0.05	2	0.25	2	<=0.25	2	0.06	2	0.06	2	0.015	2	0.5	2	0
S578	Xinjiang	lineage4	UKMYC6	2	2	2	2	0.25	2	4	2	0.5	2	<=0.025	2	0.12	2	0.5	2	0.06	2	0.12	2	0.015	2	0.5	2	0
S579	Xinjiang	lineage3	UKMYC6	2	2	1	2	0.25	2	2	2	0.5	2	0.05	2	0.12	2	<=0.25	2	0.06	2	0.06	2	<=0.008	2	0.5	2	0
S580	Xinjiang	lineage2	UKMYC6	1	2	1	2	0.5	2	2	2	0.25	2	0.05	2	0.25	2	<=0.25	2	0.06	2	0.06	2	0.015	2	0.5	2	0
S581	Xinjiang	lineage3	UKMYC6	2	2	1	2	0.25	2	2	2	0.25	2	0.05	2	0.12	2	0.5	2	0.06	2	0.12	2	0.015	2	0.5	2	0
S582	Xinjiang	lineage2	UKMYC6	2	2	1	2	0.25	2	2	2	0.5	2	0.05	2	0.25	2	<=0.25	2	0.06	2	0.06	2	0.015	2	0.25	2	0
S583	Xinjiang	lineage2	UKMYC6	2	2	0.5	2	0.25	2	2	2	0.5	2	<=0.025	2	0.25	2	<=0.25	2	0.06	2	0.06	2	0.12	2	0.25	2	0
S584	Xinjiang	lineage4	UKMYC6	1	2	1	2	0.25	2	2	2	0.25	2	<=0.025	2	0.25	2	<=0.25	2	0.06	2	0.06	2	0.015	2	0.5	2	0
S585	Xinjiang	lineage3	UKMYC6	2	2	1	2	0.12	2	2	2	0.5	2	<=0.025	2	0.12	2	<=0.25	2	0.06	2	0.12	2	<=0.008	2	0.5	2	0
S586	Xinjiang	lineage3	UKMYC6	1	2	2	2	0.25	2	2	2	0.25	2	0.05	2	0.12	2	0.5	2	0.06	2	0.06	2	0.015	2	0.5	2	0
S587	Xinjiang	lineage4	UKMYC6	2	2	2	2	0.12	2	2	2	0.5	2	<=0.025	2	0.25	2	0.5	2	0.06	2	0.06	2	0.015	2	0.5	2	0
S588	Xinjiang	lineage2	UKMYC6	2	2	1	2	0.25	2	<=1	2	0.5	2	<=0.025	2	0.25	2	<=0.25	2	0.06	2	0.06	2	0.015	2	0.5	2	0
S589	Xinjiang	lineage2	UKMYC6	0.25	2	1	2	0.25	2	<=1	2	0.25	2	0.05	2	0.25	2	<=0.25	2	0.06	2	0.06	2	0.015	2	0.5	2	0
S590	Xinjiang	lineage2	UKMYC6	2	2	0.5	2	0.25	2	2	2	0.25	2	<=0.025	2	0.12	2	<=0.25	2	0.06	2	0.12	2	<=0.008	2	0.5	2	0
S591	Xinjiang	lineage2	UKMYC6	2	2	0.5	2	0.25	2	2	2	0.5	2	<=0.025	2	0.25	2	<=0.25	2	0.06	2	0.12	2	0.015	2	0.5	2	0
S592	Xinjiang	lineage4	UKMYC6	1	2	2	2	0.25	2	2	2	0.25	2	0.05	2	0.12	2	0.5	2	0.06	2	0.12	2	<=0.008	2	0.5	2	0
S593	Xinjiang	lineage4	UKMYC6	1	2	1	2	0.12	2	2	2	0.25	2	<=0.025	2	0.12	2	0.5	2	0.06	2	0.12	2	0.015	2	0.5	2	0
S594	Xinjiang	lineage2	UKMYC6	2	2	0.5	2	0.25	2	2	2	0.5	2	0.05	2	0.25	2	0.5	2	0.12	2	0.12	2	<=0.008	2	0.5	2	0
S595	Xinjiang	lineage4	UKMYC6	2	2	0.5	2	0.25	2	4	2	0.25	2	0.05	2	0.25	2	0.5	2	0.06	2	0.12	2	0.015	2	0.5	2	0
S596	Xinjiang	lineage4	UKMYC6	2	2	2	2	0.25	2	2	2	0.25	2	<=0.025	2	0.12	2	<=0.25	2	0.06	2	0.12	2	0.03	2	0.5	2	0
S597	Xinjiang	lineage4	UKMYC6	2	2	2	2	0.25	2	4	2	0.25	2	0.05	2	0.5	2	0.5	2	0.06	2	0.12	2	0.015	2	0.5	2	0
S598	Xinjiang	lineage3	UKMYC6	2	2	1	2	0.25	2	2	2	0.5	2	0.05	2	<=0.06	2	<=0.25	2	0.12	2	0.12	2	0.015	2	0.5	2	0
S599	Xinjiang	lineage2	UKMYC6	2	2	2	2	0.25	2	2	2	0.5	2	0.05	2	0.25	2	0.5	2	0.25	2	0.25	2	0.015	2	0.5	2	0
S600	Xinjiang	lineage3	UKMYC6	1	2	1	2	0.12	2	2	2	0.25	2	0.05	2	<=0.06	2	<=0.25	2	0.06	2	0.06	2	0.015	2	0.5	2	0
S601	Xinjiang	lineage2	UKMYC6	2	2	4	2	0.25	2	2	2	0.25	2	0.1	2	0.25	2	<=0.25	2	0.06	2	0.12	2	0.015	2	0.5	2	0
S602	Xinjiang	lineage2	UKMYC6	2	2	1	2	0.25	2	2	2	0.25	2	0.05	2	0.12	2	<=0.25	2	0.06	2	0.06	2	0.015	2	0.5	2	0
S603	Xinjiang	lineage3	UKMYC6	1	2	1	2	0.12	2	2	2	0.25	2	0.05	2	0.12	2	0.5	2	0.25	2	0.25	2	0.015	2	0.5	2	0
S604	Xinjiang	lineage2	UKMYC6	1	2	1	2	0.25	2	2	2	0.25	2	0.05	2	0.25	2	0.5	2	0.06	2	0.12	2	0.015	2	0.25	2	0
S605	Xinjiang	lineage2	UKMYC6	2	2	0.5	2	0.25	2	2	2	0.5	2	0.05	2	0.25	2	0.5	2	0.06	2	0.12	2	0.015	2	0.5	2	0
S606	Xinjiang	lineage2	UKMYC6	2	2	1	2	0.25	2	2	2	0.5	2	<=0.025	2	0.25	2	<=0.25	2	0.03	2	0.06	2	0.015	2	0.5	2	0
S607	Xinjiang	lineage2	UKMYC6	8	1	1	2	8	1	<=1	2	0.5	2	3.2	1	0.25	2	<=0.25	2	0.03	2	0.12	2	0.03	2	0.5	2	0
S608	Xinjiang	lineage2	UKMYC6	2	2	0.5	2	0.12	2	<=1	2	0.5	2	6.4	1	0.25	2	<=0.25	2	0.06	2	0.12	2	0.015	2	0.25	2	0
S609	Xinjiang	lineage4	UKMYC6	2	2	2	2	0.5	2	4	2	0.5	2	0.05	2	0.25	2	1	2	0.06	2	0.12	2	0.015	2	0.5	2	0
S610	Xinjiang	lineage2	UKMYC6	1	2	0.5	2	0.12	2	2	2	0.5	2	<=0.025	2	0.25	2	<=0.25	2	0.06	2	0.12	2	0.015	2	0.5	2	0
S611	Xinjiang	lineage2	UKMYC6	0.5	2	1	2	0.5	2	2	2	0.5	2	0.1	2	0.5	2	0.5	2	0.06	2	0.12	2	0.03	2	0.5	2	0
S612	Xinjiang	lineage3	UKMYC6	2	2	1	2	0.5	2	2	2	0.25	2	0.05	2	0.12	2	<=0.25	2	0.12	2	0.06	2	0.015	2	0.5	2	0
S613	Xinjiang	lineage4	UKMYC6	2	2	8	1	0.25	2	4	2	0.5	2	0.4	1	0.5	2	0.5	2	0.06	2	0.12	2	0.5	1	1	2	0
S614	Xinjiang	lineage3	UKMYC6	2	2	0.5	2	0.12	2	2	2	0.5	2	0.05	2	0.12	2	0.5	2	0.06	2	0.06	2	<=0.008	2	0.5	2	0
S615	Xinjiang	lineage4	UKMYC6	2	2	1	2	0.25	2	2	2	0.25	2	1.6	1	0.25	2	<=0.25	2	0.06	2	0.12	2	0.015	2	0.5	2	0
S616	Xinjiang	lineage2	UKMYC6	2	2	1	2	0.5	2	4	2	0.5	2	0.05	2	0.25	2	<=0.25	2	0.06	2	0.06	2	0.015	2	1	2	0
S617	Xinjiang	lineage2	UKMYC6	2	2	1	2	8	1	2	2	1	2	3.2	1	1	2	0.5	2	0.06	2	0.06	2	0.015	2	0.5	2	0
S618	Xinjiang	lineage2	UKMYC6	2	2	1	2	0.5	2	2	2	0.5	2	<=0.025	2	0.25	2	<=0.25	2	0.06	2	0.12	2	0.015	2	0.5	2	0
S619	Xinjiang	lineage2	UKMYC6	2	2	1	2	0.25	2	2	2	0.25	2	0.05	2	0.25	2	<=0.25	2	0.03	2	0.06	2	0.03	2	0.5	2	0
S620	Xinjiang	lineage4	UKMYC6	1	2	2	2	0.25	2	4	2	0.25	2	0.05	2	0.25	2	0.5	2	0.06	2	0.12	2	<=0.008	2	0.5	2	0
S621	Xinjiang	lineage2	UKMYC6	1	2	2	2	0.25	2	2	2	0.25	2	0.05	2	0.25	2	0.5	2	0.03	2	0.12	2	0.015	2	0.5	2	0
S622	Xinjiang	lineage2	UKMYC6	2	2	1	2	8	1	2	2	0.5	2	0.1	2	0.5	2	0.5	2	0.06	2	0.12	2	0.03	2	0.5	2	0
S623	Xinjiang	lineage4	UKMYC6	2	2	1	2	0.12	2	2	2	0.5	2	<=0.025	2	0.25	2	<=0.25	2	0.06	2	0.12	2	0.03	2	0.5	2	0
S624	Beijing	lineage2	MYCOTB	1	2	0.6	2	0.12	2	1.2	2	0.5	2	<=0.03	2	0.25	2	0.25	2									0
S625	Beijing	lineage2	MYCOTB	1	2	1.2	2	0.25	2	2.5	2	0.5	2	0.06	2	0.5	2	0.5	2									0
S626	Beijing	lineage4	MYCOTB	1	2	0.6	2	0.12	2	2.5	2	0.5	2	0.06	2	0.25	2	0.5	2									0
S627	Beijing	lineage2	MYCOTB	1	2	0.6	2	0.25	2	1.2	2	0.25	2	<=0.03	2	0.25	2	0.25	2									0
S628	Beijing	lineage2	MYCOTB	1	2	0.6	2	0.25	2	2.5	2	0.5	2	<=0.03	2	0.25	2	0.25	2									0
S629	Beijing	lineage2	MYCOTB	1	2	0.6	2	0.25	2	2.5	2	0.5	2	<=0.03	2	0.5	2	0.25	2									0
S630	Beijing	lineage2	MYCOTB	1	2	0.6	2	0.12	2	2.5	2	0.25	2	<=0.03	2	0.25	2	0.25	2									0
S631	Beijing	lineage2	MYCOTB	1	2	0.6	2	0.12	2	2.5	2	0.5	2	<=0.03	2	0.25	2	0.25	2									0
S632	Beijing	lineage2	MYCOTB	1	2	0.6	2	0.12	2	2.5	2	0.5	2	<=0.03	2	0.25	2	0.5	2									0
S633	Beijing	lineage2	MYCOTB	1	2	0.6	2	0.12	2	2.5	2	0.5	2	<=0.03	2	0.25	2	0.25	2									0
S634	Beijing	lineage2	MYCOTB	4	2	0.6	2	0.12	2	1.2	2	0.25	2	4	1	0.25	2	0.25	2									0
S635	Beijing	lineage4	MYCOTB	1	2	0.6	2	0.12	2	2.5	2	0.5	2	0.06	2	0.5	2	0.5	2									0
S636	Beijing	lineage4	MYCOTB	1	2	0.6	2	0.12	2	2.5	2	0.5	2	<=0.03	2	0.5	2	0.5	2									0
S637	Beijing	lineage4	MYCOTB	1	2	<=0.3	2	0.12	2	2.5	2	0.5	2	<=0.03	2	0.25	2	0.5	2									0
S638	Beijing	lineage2	MYCOTB	2	2	0.6	2	0.25	2	2.5	2	0.5	2	<=0.03	2	0.25	2	0.25	2									0
S639	Beijing	lineage4	MYCOTB	1	2	0.6	2	0.12	2	5	1	0.5	2	0.06	2	0.5	2	0.5	2									0
S640	Beijing	lineage4	MYCOTB	2	2	<=0.3	2	0.12	2	5	1	0.5	2	<=0.03	2	0.25	2	0.5	2									0
S641	Beijing	lineage2	MYCOTB	1	2	1.2	2	0.25	2	1.2	2	0.25	2	<=0.03	2	0.25	2	0.25	2									0
S642	Beijing	lineage2	MYCOTB	1	2	0.6	2	0.25	2	2.5	2	0.25	2	4	1	0.25	2	0.5	2									0
S643	Beijing	lineage2	MYCOTB	1	2	<=0.3	2	16	1	1.2	2	0.25	2	2	1	0.25	2	0.5	2									0
S644	Beijing	lineage2	MYCOTB	1	2	0.6	2	0.12	2	1.2	2	0.25	2	<=0.03	2	0.12	2	0.25	2									0
S645	Beijing	lineage2	MYCOTB	2	2	<=0.3	2	0.25	2	2.5	2	0.25	2	0.06	2	0.25	2	0.25	2									0
S646	Beijing	lineage4	MYCOTB	1	2	0.6	2	0.12	2	2.5	2	0.5	2	0.06	2	0.25	2	0.5	2									0
S647	Beijing	lineage2	MYCOTB	1	2	<=0.3	2	0.12	2	2.5	2	0.5	2	<=0.03	2	0.25	2	0.25	2									0
S648	Beijing	lineage2	MYCOTB	1	2	<=0.3	2	0.12	2	2.5	2	0.5	2	<=0.03	2	0.25	2	0.25	2									0
S649	Beijing	lineage4	MYCOTB	1	2	0.6	2	0.12	2	2.5	2	0.5	2	0.06	2	0.5	2	0.5	2									0
S650	Beijing	lineage2	MYCOTB	1	2	0.6	2	0.12	2	1.2	2	0.25	2	<=0.03	2	0.25	2	0.25	2									0
S651	Beijing	lineage2	MYCOTB	1	2	0.6	2	0.25	2	2.5	2	0.5	2	0.06	2	0.5	2	0.25	2									0
S652	Beijing	lineage2	MYCOTB	4	2	1.2	2	16	1	1.2	2	0.25	2	0.25	1	0.12	2	0.25	2									0
S653	Beijing	lineage2	MYCOTB	1	2	0.6	2	0.12	2	1.2	2	0.5	2	<=0.03	2	0.25	2	0.25	2									0
S654	Beijing	lineage2	MYCOTB	8	1	0.6	2	16	1	1.2	2	0.25	2	2	1	0.12	2	0.25	2									0
S655	Beijing	lineage2	MYCOTB	2	2	0.6	2	0.12	2	1.2	2	0.5	2	<=0.03	2	0.25	2	0.25	2									0
S656	Beijing	lineage2	MYCOTB	2	2	0.6	2	0.12	2	1.2	2	0.25	2	<=0.03	2	0.12	2	0.25	2									0
S657	Beijing	lineage2	MYCOTB	1	2	0.6	2	0.12	2	2.5	2	0.5	2	<=0.03	2	0.25	2	0.25	2									0
S658	Beijing	lineage2	MYCOTB	1	2	0.6	2	0.12	2	2.5	2	0.25	2	<=0.03	2	0.25	2	0.25	2									0
S659	Beijing	lineage2	MYCOTB	1	2	0.6	2	0.12	2	2.5	2	0.25	2	<=0.03	2	0.25	2	0.5	2									0
S660	Beijing	lineage2	MYCOTB	8	1	0.6	2	16	1	1.2	2	0.25	2	2	1	0.25	2	0.25	2									0
S661	Beijing	lineage2	MYCOTB	2	2	1.2	2	0.25	2	1.2	2	0.25	2	0.06	2	0.12	2	0.25	2									0
S662	Beijing	lineage2	MYCOTB	1	2	0.6	2	0.12	2	2.5	2	0.25	2	<=0.03	2	0.25	2	0.25	2									0
S663	Beijing	lineage2	MYCOTB	1	2	0.6	2	0.12	2	1.2	2	0.5	2	4	1	0.25	2	0.25	2									0
S664	Beijing	lineage2	MYCOTB	2	2	0.6	2	0.12	2	1.2	2	0.25	2	<=0.03	2	0.12	2	0.25	2									0
S665	Beijing	lineage4	MYCOTB	1	2	1.2	2	0.12	2	2.5	2	0.5	2	0.06	2	0.25	2	0.5	2									0
S666	Beijing	lineage2	MYCOTB	2	2	<=0.3	2	0.12	2	2.5	2	0.25	2	<=0.03	2	0.12	2	0.25	2									0
S667	Beijing	lineage4	MYCOTB	2	2	2.5	2	0.5	2	1.2	2	4	1	1	1	2	1	1	2									0
S668	Beijing	lineage2	MYCOTB	2	2	0.6	2	0.25	2	2.5	2	0.5	2	<=0.03	2	0.5	2	0.25	2									0
S669	Beijing	lineage2	MYCOTB	1	2	0.6	2	0.12	2	1.2	2	0.25	2	<=0.03	2	0.5	2	0.25	2									0
S670	Beijing	lineage2	MYCOTB	1	2	0.6	2	0.12	2	1.2	2	2	1	<=0.03	2	2	1	0.25	2									0
S671	Beijing	lineage2	MYCOTB	2	2	0.6	2	0.25	2	1.2	2	0.25	2	<=0.03	2	0.25	2	0.25	2									0
S672	Beijing	lineage4	MYCOTB	1	2	0.6	2	0.12	2	2.5	2	0.5	2	0.06	2	0.25	2	0.5	2									0
S673	Beijing	lineage2	MYCOTB	1	2	<=0.3	2	0.12	2	1.2	2	0.25	2	<=0.03	2	0.25	2	0.25	2									0
S674	Beijing	lineage2	MYCOTB	1	2	0.6	2	0.12	2	1.2	2	0.5	2	<=0.03	2	0.25	2	0.25	2									0
S675	Beijing	lineage2	MYCOTB	1	2	0.6	2	0.5	2	2.5	2	0.25	2	<=0.03	2	0.25	2	0.25	2									0
S676	Beijing	lineage2	MYCOTB	1	2	0.6	2	0.12	2	1.2	2	0.25	2	0.06	2	0.12	2	0.25	2									0
S677	Beijing	lineage4	MYCOTB	2	2	0.6	2	0.12	2	5	1	0.5	2	<=0.03	2	0.5	2	0.5	2									0
S678	Tianjin	lineage2	UKMYC5	1	2	2	2	0.12	2	4	2	0.5	2	0.05	2	0.25	2	0.5	2	0.06	2	0.5	1	<=0.015	2	0.5	2	0
S679	Tianjin	lineage2	UKMYC5	1	2	1	2	<=0.06	2	2	2	1	2	0.05	2	0.25	2	<=0.25	2	0.06	2	0.25	2	<=0.015	2	0.5	2	0
S680	Tianjin	lineage2	UKMYC5	1	2	1	2	<=0.06	2	2	2	0.5	2	0.05	2	0.25	2	<=0.25	2	0.03	2	0.25	2	<=0.015	2	0.5	2	0
S681	Tianjin	lineage2	UKMYC5	1	2	1	2	0.25	2	2	2	0.25	2	0.05	2	0.25	2	<=0.25	2	0.06	2	0.25	2	<=0.015	2	0.5	2	0
S682	Tianjin	lineage2	UKMYC5	1	2	2	2	0.12	2	2	2	0.5	2	0.05	2	0.12	2	<=0.25	2	0.03	2	0.25	2	<=0.015	2	0.5	2	0
S683	Tianjin	lineage2	UKMYC5	1	2	1	2	0.12	2	2	2	0.5	2	0.05	2	0.25	2	<=0.25	2	2	1	0.25	2	<=0.015	2	0.5	2	0
S684	Tianjin	lineage4	UKMYC5	1	2	1	2	0.12	2	4	2	0.5	2	1.6	1	0.25	2	0.5	2	0.06	2	0.25	2	<=0.015	2	0.5	2	0
S685	Tianjin	lineage2	UKMYC5	1	2	1	2	0.25	2	2	2	0.5	2	0.05	2	0.25	2	0.5	2	0.06	2	0.5	1	<=0.015	2	1	2	0
S686	Tianjin	lineage2	MYCOTB	1	2	0.6	2	0.5	2	1.2	2	0.5	2	<=0.03	2	0.5	2	0.5	2									0
S687	Tianjin	lineage2	UKMYC5	2	2	1	2	0.25	2	4	2	0.5	2	0.2	1	0.25	2	0.5	2	0.12	2	0.5	1	1	1	0.5	2	0
S688	Tianjin	lineage2	UKMYC5	2	2	2	2	<=0.06	2	2	2	0.5	2	<=0.025	2	0.25	2	0.5	2	0.06	2	0.25	2	<=0.015	2	0.5	2	0
S689	Tianjin	lineage2	UKMYC5	2	2	2	2	0.12	2	4	2	0.5	2	0.05	2	0.25	2	<=0.25	2	0.12	2	0.25	2	0.03	2	0.5	2	0
S690	Tianjin	lineage2	UKMYC5	2	2	1	2	0.5	2	2	2	0.25	2	0.05	2	0.25	2	<=0.25	2	0.03	2	0.5	1	0.03	2	0.5	2	0
S691	Tianjin	lineage2	UKMYC5	1	2	1	2	0.12	2	2	2	0.5	2	0.05	2	0.25	2	<=0.25	2	0.03	2	0.25	2	<=0.015	2	0.5	2	0
S692	Tianjin	lineage2	UKMYC5	1	2	1	2	0.12	2	2	2	0.5	2	0.05	2	0.25	2	<=0.25	2	0.06	2	0.25	2	<=0.015	2	0.5	2	0
S693	Tianjin	lineage2	UKMYC5	1	2	0.5	2	0.12	2	2	2	0.5	2	<=0.025	2	0.25	2	<=0.25	2	0.06	2	0.25	2	<=0.015	2	0.5	2	0
S694	Tianjin	lineage2	UKMYC5	1	2	1	2	0.12	2	2	2	0.5	2	0.05	2	0.25	2	<=0.25	2	<=0.015	2	0.25	2	<=0.015	2	0.5	2	0
S695	Tianjin	lineage2	UKMYC5	1	2	1	2	0.12	2	2	2	0.5	2	0.05	2	0.25	2	<=0.25	2	0.03	2	0.25	2	<=0.015	2	0.5	2	0
S696	Tianjin	lineage2	UKMYC5	1	2	1	2	0.25	2	2	2	0.5	2	0.05	2	0.12	2	<=0.25	2	0.03	2	0.25	2	0.03	2	0.5	2	0
S697	Tianjin	lineage2	UKMYC5	2	2	1	2	0.12	2	2	2	0.5	2	0.05	2	0.25	2	0.5	2	0.12	2	0.25	2	<=0.015	2	0.5	2	0
S698	Tianjin	lineage2	UKMYC5	1	2	1	2	0.12	2	2	2	0.5	2	0.05	2	0.25	2	1	2	0.03	2	0.12	2	<=0.015	2	0.5	2	0
S699	Tianjin	lineage2	UKMYC5	2	2	2	2	0.12	2	2	2	0.5	2	1.6	1	0.25	2	<=0.25	2	0.03	2	0.25	2	<=0.015	2	0.5	2	0
S700	Tianjin	lineage2	UKMYC5	2	2	2	2	0.12	2	2	2	4	2	0.05	2	0.5	2	0.5	2	0.03	2	0.25	2	<=0.015	2	0.5	2	0
S701	Tianjin	lineage2	UKMYC5	2	2	2	2	0.12	2	2	2	8	2	0.05	2	0.5	2	<=0.25	2	0.06	2	0.25	2	0.03	2	0.5	2	0
S702	Tianjin	lineage2	UKMYC5	2	2	0.5	2	0.12	2	2	2	0.25	2	0.8	1	0.5	2	0.5	2	0.12	2	0.25	2	<=0.015	2	1	2	0
S703	Tianjin	lineage2	UKMYC5	2	2	2	2	0.12	2	2	2	0.5	2	0.05	2	0.25	2	0.5	2	0.06	2	0.25	2	<=0.015	2	0.5	2	0
S704	Tianjin	lineage2	UKMYC5	2	2	0.5	2	<=0.06	2	2	2	0.25	2	0.05	2	0.25	2	0.5	2	0.06	2	0.25	2	<=0.015	2	0.5	2	0
S705	Tianjin	lineage2	UKMYC5	4	2	1	2	0.12	2	4	2	0.25	2	0.4	1	0.25	2	0.5	2	0.03	2	0.12	2	<=0.015	2	0.5	2	0
S706	Tianjin	lineage2	UKMYC5	1	2	1	2	0.12	2	2	2	0.5	2	0.05	2	0.25	2	<=0.25	2	0.03	2	0.12	2	<=0.015	2	0.25	2	0
S707	Tianjin	lineage2	UKMYC5	1	2	1	2	<=0.06	2	4	2	0.25	2	1.6	1	0.25	2	0.5	2	0.03	2	0.12	2	0.03	2	0.5	2	0
S708	Tianjin	lineage4	MYCOTB	1	2	0.6	2	0.12	2	2.5	2	1	2	0.06	2	0.5	2	0.25	2									0
S709	Tianjin	lineage2	UKMYC5	2	2	2	2	0.12	2	4	2	2	2	0.05	2	0.25	2	0.5	2	0.06	2	0.12	2	<=0.015	2	1	2	0
S710	Tianjin	lineage4	UKMYC5	1	2	4	2	0.12	2	2	2	0.25	2	1.6	1	0.5	2	0.5	2	0.06	2	0.25	2	<=0.015	2	0.5	2	0
S711	Tianjin	lineage2	UKMYC5	1	2	0.5	2	<=0.06	2	2	2	0.25	2	<=0.025	2	0.25	2	0.5	2	0.03	2	0.25	2	<=0.015	2	0.5	2	0
S712	Tianjin	lineage4	UKMYC5	1	2	4	2	0.12	2	4	2	1	2	0.1	2	0.5	2	0.5	2	0.06	2	0.25	2	<=0.015	2	0.5	2	0
S713	Tianjin	lineage2	UKMYC5	2	2	2	2	0.12	2	4	2	0.5	2	1.6	1	0.25	2	0.5	2	0.06	2	0.25	2	<=0.015	2	0.5	2	0
S714	Tianjin	lineage2	MYCOTB	1	2	1.2	2	0.5	2	2.5	2	0.5	2	<=0.03	2	0.5	2	0.5	2									0
S715	Tianjin	lineage2	MYCOTB	2	2	1.2	2	0.5	2	1.2	2	0.25	2	0.06	2	0.25	2	0.5	2									0
S716	Tianjin	lineage2	MYCOTB	1	2	0.6	2	0.25	2	1.2	2	0.5	2	<=0.03	2	0.25	2	0.25	2									0
S717	Tianjin	lineage2	UKMYC5	2	2	2	2	0.12	2	4	2	0.25	2	0.05	2	0.25	2	0.5	2	0.06	2	0.25	2	<=0.015	2	0.5	2	0
S718	Tianjin	lineage2	UKMYC5	1	2	1	2	0.12	2	2	2	0.25	2	0.05	2	0.25	2	<=0.25	2	0.03	2	0.25	2	<=0.015	2	0.5	2	0
S719	Tianjin	lineage2	MYCOTB	2	2	0.6	2	0.12	2	1.2	2	0.5	2	0.06	2	0.5	2	0.25	2									0
S720	Tianjin	lineage2	UKMYC5	1	2	2	2	0.12	2	2	2	0.25	2	0.05	2	0.25	2	0.5	2	0.06	2	0.25	2	<=0.015	2	0.5	2	0
S721	Tianjin	lineage2	MYCOTB	2	2	0.6	2	0.25	2	1.2	2	0.5	2	<=0.03	2	0.5	2	0.25	2									0
S722	Tianjin	lineage2	UKMYC5	2	2	1	2	4	1	2	2	0.25	2	0.05	2	0.5	2	0.5	2	0.06	2	0.25	2	<=0.015	2	0.5	2	0
S723	Tianjin	lineage2	UKMYC5	1	2	1	2	0.25	2	4	2	0.25	2	0.05	2	0.5	2	0.5	2	0.12	2	0.25	2	<=0.015	2	0.5	2	0
S724	Tianjin	lineage2	MYCOTB	1	2	0.6	2	0.25	2	1.2	2	0.5	2	<=0.03	2	0.25	2	0.25	2									0
S725	Tianjin	lineage2	UKMYC5	1	2	2	2	0.25	2	2	2	0.25	2	0.05	2	0.12	2	<=0.25	2	0.06	2	0.25	2	<=0.015	2	0.25	2	0
S726	Tianjin	lineage2	UKMYC5	2	2	4	2	0.12	2	2	2	0.25	2	0.2	1	0.5	2	0.5	2	0.06	2	0.25	2	<=0.015	2	0.5	2	0
S727	Tianjin	lineage2	UKMYC5	2	2	1	2	0.12	2	2	2	8	1	<=0.025	2	4	1	0.5	2	0.06	2	0.25	2	<=0.015	2	0.5	2	0
S728	Tianjin	lineage2	UKMYC5	2	2	0.5	2	0.12	2	2	2	0.25	2	<=0.025	2	0.25	2	<=0.25	2	0.03	2	0.12	2	<=0.015	2	0.5	2	0
S729	Tianjin	lineage2	UKMYC5	1	2	2	2	0.12	2	2	2	0.25	2	0.1	2	0.25	2	<=0.25	2	0.03	2	0.12	2	<=0.015	2	0.5	2	0
S730	Tianjin	lineage2	UKMYC5	1	2	4	2	0.25	2	2	2	0.25	2	0.05	2	0.25	2	<=0.25	2	0.06	2	0.5	1	<=0.015	2	0.5	2	0
S731	Tianjin	lineage2	UKMYC5	1	2	1	2	0.12	2	2	2	0.25	2	1.6	1	0.25	2	<=0.25	2	0.06	2	0.25	2	<=0.015	2	0.5	2	0
S732	Tianjin	lineage2	UKMYC5	1	2	1	2	<=0.06	2	2	2	0.25	2	0.05	2	0.25	2	<=0.25	2	0.06	2	0.12	2	<=0.015	2	0.5	2	0
S733	Tianjin	lineage2	UKMYC5	2	2	2	2	0.12	2	4	2	0.25	2	0.05	2	0.25	2	0.5	2	0.06	2	0.25	2	<=0.015	2	0.5	2	0
S734	Tianjin	lineage2	UKMYC5	2	2	0.5	2	0.12	2	4	2	0.25	2	1.6	1	0.25	2	0.5	2	0.03	2	0.25	2	<=0.015	2	0.5	2	0
S735	Tianjin	lineage4	UKMYC5	2	2	1	2	0.12	2	8	1	0.25	2	0.05	2	0.5	2	0.5	2	0.03	2	0.5	1	0.03	2	0.5	2	0
S736	Tianjin	lineage2	UKMYC5	2	2	1	2	0.12	2	4	2	0.25	2	0.05	2	0.5	2	0.5	2	0.06	2	0.25	2	<=0.015	2	0.5	2	0
S737	Tianjin	lineage2	UKMYC5	1	2	8	1	0.12	2	2	2	0.5	2	0.05	2	0.5	2	0.5	2	0.03	2	0.12	2	<=0.015	2	1	2	0
S738	Tianjin	lineage2	UKMYC5	1	2	1	2	<=0.06	2	2	2	0.25	2	0.05	2	0.25	2	0.5	2	0.03	2	0.25	2	<=0.015	2	0.5	2	0
S739	Tianjin	lineage2	MYCOTB	1	2	<=0.3	2	0.25	2	2.5	2	0.5	2	<=0.03	2	0.25	2	0.25	2									0
S740	Tianjin	lineage2	UKMYC5	1	2	2	2	0.12	2	2	2	0.25	2	0.05	2	0.25	2	<=0.25	2	0.03	2	0.12	2	0.03	2	0.5	2	0
S741	Tianjin	lineage2	MYCOTB	2	2	0.6	2	0.5	2	2.5	2	0.5	2	0.06	2	0.5	2	0.5	2									0
S742	Tianjin	lineage2	UKMYC5	1	2	2	2	0.12	2	4	2	2	2	0.05	2	0.5	2	<=0.25	2	0.06	2	0.5	1	<=0.015	2	0.5	2	0
S743	Tianjin	lineage2	UKMYC5	1	2	1	2	<=0.06	2	4	2	0.5	2	0.05	2	0.25	2	0.5	2	0.06	2	0.25	2	<=0.015	2	0.5	2	0
S744	Tianjin	lineage2	UKMYC5	2	2	8	1	0.12	2	4	2	0.5	2	0.1	2	0.25	2	0.5	2	0.12	2	0.25	2	<=0.015	2	0.5	2	0
S745	Tianjin	lineage2	UKMYC5	1	2	1	2	0.12	2	4	2	0.5	2	0.05	2	0.25	2	0.5	2	0.06	2	0.25	2	<=0.015	2	0.5	2	0
S746	Tianjin	lineage2	MYCOTB	1	2	<=0.3	2	0.5	2	1.2	2	0.5	2	<=0.03	2	0.5	2	0.5	2									0
S747	Tianjin	lineage2	UKMYC5	2	2	1	2	<=0.06	2	2	2	0.5	2	1.6	1	0.25	2	0.5	2	0.06	2	0.25	2	<=0.015	2	0.5	2	0
S748	Tianjin	lineage4	MYCOTB	1	2	0.6	2	0.12	2	1.2	2	0.5	2	<=0.03	2	0.5	2	0.5	2									0
S749	Tianjin	lineage2	MYCOTB	2	2	1.2	2	0.25	2	2.5	2	0.25	2	<=0.03	2	0.25	2	0.5	2									0
S750	Tianjin	lineage2	MYCOTB	2	2	0.6	2	0.12	2	2.5	2	0.5	2	0.06	2	0.25	2	0.5	2									0
S751	Tianjin	lineage2	MYCOTB	1	2	0.6	2	0.12	2	1.2	2	0.5	2	<=0.03	2	0.5	2	0.25	2									0
S752	Tianjin	lineage2	MYCOTB	1	2	<=0.3	2	0.5	2	2.5	2	0.5	2	0.12	2	0.25	2	0.5	2									0
S753	Tianjin	lineage2	MYCOTB	1	2	<=0.3	2	0.25	2	1.2	2	0.5	2	<=0.03	2	0.5	2	0.25	2									0
S754	Tianjin	lineage2	MYCOTB	1	2	0.6	2	0.25	2	2.5	2	0.5	2	0.06	2	0.25	2	0.5	2									0
S755	Tianjin	lineage2	UKMYC5	2	2	2	2	0.25	2	2	2	0.5	2	0.05	2	0.25	2	0.5	2	0.12	2	0.5	1	<=0.015	2	0.5	2	0
S756	Tianjin	lineage2	UKMYC5	2	2	1	2	0.12	2	2	2	0.5	2	<=0.025	2	0.25	2	<=0.25	2	0.06	2	0.5	1	<=0.015	2	0.5	2	0
S757	Tianjin	lineage2	MYCOTB	2	2	0.6	2	0.12	2	2.5	2	0.5	2	<=0.03	2	0.5	2	0.25	2									0
S758	hebei	lineage2	UKMYC5	2	2	4	2	0.12	2	2	2	0.5	2	0.05	2	0.25	2	1	2	0.06	2	0.5	1	0.03	2	0.5	2	0
S759	hebei	lineage2	UKMYC5	1	2	2	2	0.25	2	2	2	0.5	2	0.05	2	0.12	2	1	2	0.12	2	0.5	1	<=0.015	2	0.5	2	0
S760	hebei	lineage2	UKMYC5	1	2	4	2	0.12	2	2	2	0.5	2	0.1	2	0.12	2	1	2	0.03	2	0.25	2	<=0.015	2	0.5	2	0
S761	hebei	lineage2	UKMYC5	2	2	4	2	0.12	2	2	2	0.5	2	0.05	2	0.12	2	1	2	0.03	2	<=0.06	2	<=0.015	2	0.5	2	0
S762	hebei	lineage2	UKMYC5	2	2	4	2	1	1	4	2	0.5	2	0.05	2	0.25	2	2	1	0.06	2	0.5	1	<=0.015	2	0.5	2	0
S763	hebei	lineage2	UKMYC5	1	2	4	2	0.12	2	2	2	0.25	2	0.05	2	0.25	2	0.5	2	0.06	2	0.25	2	0.03	2	0.5	2	0
S764	hebei	lineage2	UKMYC5	1	2	4	2	0.25	2	2	2	0.25	2	0.05	2	0.12	2	1	2	0.03	2	0.25	2	0.06	2	0.5	2	0
S765	hebei	lineage2	UKMYC5	2	2	4	2	0.25	2	2	2	0.5	2	0.05	2	0.25	2	1	2	0.06	2	0.25	2	<=0.015	2	0.5	2	0
S766	hebei	lineage2	UKMYC5	1	2	4	2	0.12	2	2	2	0.5	2	0.05	2	0.25	2	0.5	2	0.06	2	0.25	2	<=0.015	2	0.5	2	0
S767	hebei	lineage2	UKMYC5	2	2	4	2	0.12	2	2	2	0.25	2	0.05	2	0.12	2	1	2	0.06	2	0.25	2	<=0.015	2	0.5	2	0
S768	hebei	lineage2	UKMYC5	4	2	4	2	4	1	2	2	8	2	1.6	1	0.25	2	1	2	0.03	2	0.25	2	0.03	2	0.5	2	0
S769	hebei	lineage2	UKMYC5	1	2	4	2	0.25	2	2	2	0.25	2	0.05	2	0.25	2	1	2	0.06	2	0.25	2	<=0.015	2	0.5	2	0
S770	hebei	lineage2	UKMYC5	2	2	4	2	0.25	2	2	2	0.5	2	0.1	2	0.12	2	2	1	0.06	2	0.25	2	<=0.015	2	0.5	2	0
S771	hebei	lineage2	UKMYC5	2	2	4	2	0.25	2	2	2	0.5	2	0.05	2	0.25	2	0.5	2	0.06	2	0.12	2	<=0.015	2	0.25	2	0
S772	hebei	lineage2	UKMYC5	1	2	4	2	0.12	2	2	2	8	2	0.05	2	0.12	2	0.5	2	0.06	2	0.25	2	<=0.015	2	0.25	2	0
S773	hebei	lineage4	UKMYC5	1	2	4	2	0.12	2	2	2	0.5	2	0.05	2	0.25	2	1	2	0.06	2	0.25	2	0.06	2	0.5	2	0
S774	hebei	lineage2	UKMYC5	1	2	4	2	0.12	2	4	2	0.5	2	0.05	2	0.12	2	1	2	0.06	2	0.25	2	<=0.015	2	0.5	2	0
S775	hebei	lineage2	UKMYC5	1	2	2	2	0.12	2	2	2	0.5	2	0.05	2	0.12	2	2	1	0.03	2	0.25	2	0.03	2	0.5	2	0
S776	hebei	lineage2	UKMYC5	2	2	4	2	0.12	2	2	2	0.5	2	0.05	2	0.12	2	0.5	2	0.03	2	0.12	2	<=0.015	2	0.5	2	0
S777	hebei	lineage2	UKMYC5	2	2	4	2	0.12	2	2	2	0.5	2	0.05	2	0.25	2	1	2	0.06	2	0.25	2	<=0.015	2	0.25	2	0
S778	hebei	lineage2	UKMYC5	1	2	4	2	0.12	2	2	2	0.25	2	0.05	2	0.12	2	1	2	0.06	2	0.25	2	<=0.015	2	0.5	2	0
S779	hebei	lineage2	UKMYC5	2	2	4	2	0.12	2	2	2	0.5	2	0.05	2	0.5	2	1	2	0.06	2	0.25	2	<=0.015	2	0.5	2	0
S780	hebei	lineage2	UKMYC5	2	2	4	2	0.12	2	2	2	4	2	0.05	2	0.12	2	1	2	0.06	2	0.25	2	<=0.015	2	0.5	2	0
S781	hebei	lineage2	UKMYC5	1	2	4	2	0.25	2	4	2	0.5	2	0.05	2	0.5	2	2	1	0.06	2	0.25	2	<=0.015	2	0.5	2	0
S782	hebei	lineage2	UKMYC5	1	2	1	2	0.25	2	2	2	0.5	2	0.05	2	0.25	2	1	2	0.06	2	0.5	1	<=0.015	2	0.5	2	0
S783	hebei	lineage2	UKMYC5	1	2	4	2	0.12	2	2	2	0.5	2	0.05	2	0.12	2	1	2	0.06	2	1	1	<=0.015	2	0.5	2	0
S784	hebei	lineage2	UKMYC5	2	2	8	1	0.12	2	2	2	1	2	0.2	1	0.25	2	1	2	0.06	2	0.25	2	0.03	2	0.5	2	0
S785	hebei	lineage2	UKMYC5	2	2	4	2	1	1	<=1	2	0.25	2	0.1	2	0.12	2	0.5	2	0.06	2	2	1	<=0.015	2	0.5	2	0
S786	hebei	lineage2	UKMYC5	1	2	8	1	0.12	2	2	2	0.25	2	0.2	1	0.12	2	1	2	0.06	2	0.25	2	<=0.015	2	0.5	2	0
S787	hebei	lineage2	MYCOTB	1	2	0.6	2	0.25	2	2.5	2	0.5	2	<=0.03	2	0.25	2	0.5	2									0
S788	hebei	lineage2	UKMYC5	1	2	4	2	0.25	2	2	2	0.25	2	0.1	2	0.25	2	1	2	0.06	2	2	1	<=0.015	2	0.5	2	0
S789	hebei	lineage2	UKMYC5	1	2	4	2	0.25	2	4	2	0.25	2	0.05	2	0.25	2	2	1	0.06	2	0.5	1	0.06	2	0.5	2	0
S790	hebei	lineage2	UKMYC5	1	2	2	2	0.25	2	2	2	0.25	2	0.05	2	0.25	2	1	2	0.06	2	0.5	1	0.03	2	0.5	2	0
S791	hebei	lineage4	UKMYC5	1	2	4	2	0.25	2	2	2	0.25	2	0.05	2	0.25	2	1	2	0.06	2	0.5	1	<=0.015	2	0.5	2	0
S792	hebei	lineage2	UKMYC5	1	2	2	2	0.12	2	2	2	0.25	2	0.1	2	0.25	2	1	2	0.06	2	0.25	2	<=0.015	2	0.5	2	0
S793	hebei	lineage4	UKMYC5	1	2	4	2	0.5	2	4	2	0.5	2	0.05	2	0.25	2	1	2	0.06	2	0.5	1	0.03	2	1	2	0
S794	hebei	lineage4	UKMYC5	1	2	4	2	0.5	2	2	2	0.5	2	0.05	2	0.25	2	1	2	0.06	2	0.5	1	0.03	2	0.5	2	0
S795	hebei	lineage2	UKMYC5	1	2	4	2	0.25	2	4	2	0.25	2	0.05	2	0.5	2	4	1	0.06	2	0.5	1	<=0.015	2	0.5	2	0
S796	hebei	lineage2	UKMYC5	4	2	4	2	0.25	2	2	2	0.25	2	1.6	1	0.12	2	1	2	0.12	2	0.25	2	<=0.015	2	0.5	2	0
S797	hebei	lineage2	MYCOTB	1	2	0.6	2	0.12	2	1.2	2	0.5	2	<=0.03	2	0.25	2	0.25	2									0
S798	hebei	lineage2	UKMYC5	1	2	4	2	0.12	2	2	2	0.25	2	0.05	2	0.12	2	1	2	0.06	2	0.12	2	<=0.015	2	0.5	2	0
S799	hebei	lineage2	UKMYC5	4	2	4	2	0.12	2	2	2	0.25	2	1.6	1	0.12	2	1	2	0.06	2	0.25	2	<=0.015	2	0.5	2	0
S800	hebei	lineage2	UKMYC5	2	2	4	2	0.25	2	2	2	0.25	2	0.05	2	0.12	2	1	2	0.06	2	0.25	2	<=0.015	2	0.5	2	0
S801	hebei	lineage2	MYCOTB	4	2	1.2	2	0.25	2	1.2	2	0.5	2	4	1	0.12	2	0.25	2									0
S802	hebei	lineage2	UKMYC5	1	2	4	2	0.12	2	2	2	0.25	2	0.05	2	0.12	2	1	2	0.03	2	0.25	2	<=0.015	2	0.5	2	0
S803	hebei	lineage2	UKMYC5	4	2	4	2	0.25	2	2	2	0.25	2	1.6	1	0.12	2	1	2	0.12	2	0.25	2	<=0.015	2	0.5	2	0
S804	hebei	lineage2	UKMYC5	1	2	4	2	0.12	2	2	2	0.5	2	0.05	2	0.12	2	0.5	2	0.06	2	0.25	2	<=0.015	2	0.5	2	0
S805	hebei	lineage2	UKMYC5	1	2	4	2	0.12	2	2	2	0.5	2	0.05	2	0.25	2	1	2	0.06	2	0.25	2	<=0.015	2	0.5	2	0
S806	hebei	lineage4	UKMYC5	1	2	4	2	0.25	2	2	2	8	2	0.05	2	0.25	2	1	2	0.06	2	0.25	2	0.03	2	0.25	2	0
S807	hebei	lineage4	UKMYC5	1	2	4	2	0.25	2	4	2	0.5	2	0.05	2	0.25	2	1	2	0.03	2	0.25	2	0.03	2	0.5	2	0
S808	hebei	lineage2	UKMYC5	4	2	4	2	0.25	2	2	2	0.5	2	1.6	1	0.12	2	1	2	0.06	2	0.5	1	<=0.015	2	0.5	2	0
S809	hebei	lineage2	UKMYC5	1	2	4	2	0.12	2	2	2	0.25	2	0.05	2	0.12	2	0.5	2	0.06	2	0.12	2	<=0.015	2	0.5	2	0
S810	hebei	lineage4	UKMYC5	1	2	4	2	0.25	2	4	2	0.25	2	0.05	2	0.25	2	1	2	0.03	2	0.25	2	<=0.015	2	0.25	2	0
S811	hebei	lineage2	UKMYC5	1	2	2	2	0.12	2	2	2	0.5	2	0.05	2	0.12	2	0.5	2	0.06	2	0.12	2	<=0.015	2	0.5	2	0
S812	hebei	lineage4	UKMYC5	1	2	4	2	0.12	2	2	2	0.25	2	0.05	2	0.25	2	1	2	0.06	2	0.25	2	<=0.015	2	0.25	2	0
S813	hebei	lineage4	UKMYC5	1	2	4	2	0.12	2	2	2	0.5	2	0.05	2	0.5	2	1	2	0.03	2	0.25	2	<=0.015	2	0.25	2	0
S814	hebei	lineage2	UKMYC5	1	2	2	2	0.25	2	2	2	0.5	2	0.05	2	0.25	2	0.5	2	0.06	2	0.25	2	<=0.015	2	0.5	2	0
S815	hebei	lineage2	UKMYC5	1	2	4	2	0.12	2	2	2	0.25	2	0.05	2	0.12	2	0.5	2	0.06	2	0.12	2	<=0.015	2	0.5	2	0
S816	hebei	lineage2	UKMYC5	1	2	4	2	0.12	2	2	2	8	2	0.05	2	0.12	2	0.5	2	0.06	2	0.12	2	<=0.015	2	0.5	2	0
S817	hebei	lineage4	UKMYC5	1	2	2	2	0.25	2	2	2	0.5	2	0.05	2	<=0.06	2	1	2	0.06	2	0.25	2	<=0.015	2	0.5	2	0
S818	hebei	lineage4	UKMYC5	1	2	4	2	0.12	2	4	2	0.25	2	0.05	2	0.12	2	1	2	0.06	2	0.25	2	0.06	2	0.5	2	0
S819	hebei	lineage4	UKMYC5	1	2	4	2	0.12	2	4	2	0.5	2	0.05	2	0.25	2	1	2	0.06	2	0.25	2	<=0.015	2	0.25	2	0
S820	hebei	lineage2	MYCOTB	8	1	1.2	2	16	1	2.5	2	4	1	4	1	2	1	0.5	2									0
S821	hebei	lineage2	MYCOTB	4	2	<=0.3	2	16	1	40	1	8	1	4	1	4	1	16	1									0
S822	hebei	lineage2	UKMYC5	1	2	4	2	0.12	2	2	2	0.5	2	0.05	2	0.12	2	1	2	0.06	2	0.25	2	<=0.015	2	0.5	2	0
S823	hebei	lineage2	UKMYC5	4	2	8	1	4	1	16	1	8	1	1.6	1	4	1	8	1	0.03	2	0.25	2	<=0.015	2	0.25	2	0
S824	hebei	lineage2	UKMYC5	4	2	4	2	4	1	2	2	2	1	1.6	1	1	2	1	2	0.03	2	0.12	2	<=0.015	2	0.5	2	0
S825	hebei	lineage2	UKMYC5	4	2	4	2	4	1	2	2	4	1	1.6	1	2	1	1	2	0.03	2	0.12	2	<=0.015	2	0.5	2	0
S826	hebei	lineage2	UKMYC5	4	2	4	2	4	1	2	2	2	1	1.6	1	2	1	1	2	0.06	2	0.25	2	<=0.015	2	0.5	2	0
S827	hebei	lineage2	UKMYC5	4	2	4	2	4	1	2	2	2	1	1.6	1	2	1	1	2	0.03	2	0.25	2	<=0.015	2	0.5	2	0
S828	hebei	lineage2	UKMYC5	4	2	2	2	4	1	2	2	2	1	1.6	1	1	2	1	2	0.03	2	0.25	2	<=0.015	2	0.5	2	0
S829	hebei	lineage2	UKMYC5	4	2	4	2	4	1	2	2	4	1	1.6	1	2	1	1	2	0.03	2	0.12	2	<=0.015	2	0.5	2	0
S830	hebei	lineage2	UKMYC5	4	2	2	2	4	1	2	2	4	1	1.6	1	2	1	1	2	0.03	2	0.25	2	<=0.015	2	0.5	2	0
S831	hebei	lineage2	UKMYC5	4	2	4	2	4	1	2	2	4	1	1.6	1	2	1	1	2	0.03	2	0.12	2	<=0.015	2	0.5	2	0
S832	hebei	lineage2	UKMYC5	2	2	2	2	4	1	2	2	2	1	1.6	1	2	1	1	2	0.03	2	0.12	2	<=0.015	2	0.5	2	0
S833	hebei	lineage2	UKMYC5	2	2	2	2	4	1	2	2	4	1	1.6	1	2	1	1	2	0.03	2	0.12	2	<=0.015	2	0.5	2	0
S834	hebei	lineage2	UKMYC5	1	2	4	2	0.12	2	2	2	0.5	2	0.05	2	0.25	2	1	2	0.06	2	0.25	2	0.03	2	0.5	2	0
S835	hebei	lineage2	UKMYC5	8	1	4	2	4	1	16	1	0.5	2	1.6	1	0.5	2	8	1	0.06	2	0.12	2	<=0.015	2	0.25	2	0
S836	hebei	lineage2	UKMYC5	1	2	4	2	0.12	2	2	2	0.25	2	0.05	2	0.25	2	1	2	0.06	2	0.12	2	0.03	2	0.5	2	0
S837	hebei	lineage2	UKMYC5	4	2	4	2	4	1	16	1	0.25	2	1.6	1	0.5	2	8	1	0.06	2	0.12	2	<=0.015	2	0.25	2	0
S838	hebei	lineage2	UKMYC5	1	2	4	2	0.12	2	2	2	0.25	2	0.05	2	0.12	2	1	2	0.12	2	0.25	2	<=0.015	2	0.5	2	0
S839	hebei	lineage4	UKMYC5	1	2	4	2	0.25	2	4	2	0.5	2	0.1	2	0.25	2	1	2	0.25	2	2	1	0.03	2	1	2	0
S840	hebei	lineage2	UKMYC5	4	2	4	2	4	1	16	1	0.5	2	0.8	1	0.5	2	8	1	0.06	2	0.12	2	<=0.015	2	0.25	2	0
S841	hebei	lineage2	UKMYC5	2	2	4	2	0.12	2	2	2	0.5	2	0.05	2	0.12	2	1	2	0.12	2	0.5	1	<=0.015	2	0.5	2	0
S842	hebei	lineage4	MYCOTB	2	2	1.2	2	0.25	2	2.5	2	0.25	2	0.06	2	0.25	2	0.25	2									0
S843	hebei	lineage4	UKMYC5	1	2	4	2	0.25	2	4	2	0.25	2	0.05	2	0.12	2	1	2	0.12	2	4	1	<=0.015	2	0.5	2	0
S844	hebei	lineage2	MYCOTB	4	2	40	1	16	1	5	1	16	1	4	1	8	1	4	2									0
S845	hebei	lineage2	UKMYC5	1	2	1	2	0.25	2	2	2	0.25	2	0.1	2	0.25	2	1	2	0.06	2	0.5	1	<=0.015	2	0.5	2	0
S846	hebei	lineage2	UKMYC5	1	2	2	2	0.12	2	2	2	0.5	2	<=0.025	2	0.12	2	0.5	2	0.06	2	0.12	2	<=0.015	2	0.5	2	0
S847	hebei	lineage2	UKMYC5	1	2	2	2	0.12	2	2	2	0.5	2	<=0.025	2	0.25	2	1	2	0.06	2	0.25	2	<=0.015	2	0.5	2	0
S848	hebei	lineage2	UKMYC5	1	2	1	2	0.12	2	2	2	0.5	2	<=0.025	2	0.25	2	1	2	0.06	2	0.25	2	<=0.015	2	0.5	2	0
S849	hebei	lineage4	UKMYC5	1	2	4	2	0.12	2	4	2	0.25	2	0.05	2	0.12	2	1	2	0.25	2	0.5	1	<=0.015	2	0.5	2	0
S850	hebei	lineage2	UKMYC5	2	2	2	2	0.12	2	2	2	0.25	2	<=0.025	2	0.12	2	1	2	0.06	2	0.25	2	0.03	2	0.5	2	0
S851	hebei	lineage2	UKMYC5	1	2	2	2	0.25	2	2	2	0.5	2	0.05	2	0.25	2	1	2	0.06	2	0.5	1	<=0.015	2	0.5	2	0
S852	hebei	lineage2	UKMYC5	2	2	2	2	0.25	2	2	2	0.25	2	<=0.025	2	0.12	2	0.5	2	0.06	2	0.25	2	<=0.015	2	0.25	2	0
S853	hebei	lineage2	UKMYC5	4	2	4	2	4	1	16	1	0.5	2	1.6	1	0.12	2	8	1	0.06	2	0.25	2	<=0.015	2	0.25	2	0
S854	hebei	lineage2	UKMYC5	2	2	2	2	0.12	2	2	2	0.25	2	<=0.025	2	0.12	2	0.5	2	<=0.015	2	0.12	2	<=0.015	2	0.25	2	0
S855	hebei	lineage2	UKMYC5	4	2	4	2	4	1	16	1	0.5	2	1.6	1	0.25	2	8	1	0.06	2	0.25	2	<=0.015	2	0.25	2	0
S856	hebei	lineage2	UKMYC5	1	2	4	2	0.12	2	2	2	0.5	2	0.05	2	0.12	2	1	2	0.06	2	0.25	2	<=0.015	2	0.5	2	0
S857	hebei	lineage2	UKMYC5	1	2	4	2	0.25	2	2	2	0.5	2	0.1	2	0.12	2	0.5	2	0.06	2	0.25	2	<=0.015	2	0.5	2	0
S858	hebei	lineage2	UKMYC5	1	2	4	2	1	1	2	2	0.25	2	0.05	2	0.12	2	1	2	0.06	2	2	1	0.12	2	0.5	2	0
S859	hebei	lineage2	UKMYC5	1	2	2	2	<=0.06	2	<=1	2	0.5	2	<=0.025	2	0.12	2	0.5	2	0.03	2	0.25	2	<=0.015	2	0.5	2	0
S860	hebei	lineage2	UKMYC5	1	2	4	2	0.12	2	2	2	0.25	2	0.2	1	0.12	2	4	1	0.12	2	0.5	1	<=0.015	2	0.5	2	0
S861	hebei	lineage2	UKMYC5	1	2	2	2	0.25	2	2	2	0.25	2	0.05	2	0.25	2	1	2	0.06	2	0.25	2	<=0.015	2	0.5	2	0
S862	hebei	lineage2	UKMYC5	1	2	4	2	0.12	2	2	2	0.5	2	0.4	1	0.25	2	0.5	2	0.03	2	0.25	2	<=0.015	2	0.5	2	0
S863	hebei	lineage2	UKMYC5	8	1	4	2	0.25	2	16	1	0.5	2	0.4	1	0.12	2	4	1	0.03	2	0.25	2	<=0.015	2	0.5	2	0
S864	hebei	lineage2	UKMYC5	8	1	8	1	4	1	16	1	4	1	1.6	1	2	1	8	1	0.06	2	0.12	2	<=0.015	2	0.25	2	0
S865	hebei	lineage2	UKMYC5	1	2	4	2	0.12	2	2	2	0.5	2	0.4	1	0.12	2	0.5	2	0.06	2	0.5	1	<=0.015	2	0.5	2	0
S866	hebei	lineage2	UKMYC5	1	2	2	2	0.12	2	2	2	0.5	2	<=0.025	2	0.12	2	0.5	2	0.03	2	0.25	2	<=0.015	2	0.25	2	0
S867	hebei	lineage2	UKMYC5	1	2	2	2	0.12	2	2	2	0.5	2	0.05	2	0.12	2	0.5	2	0.03	2	0.12	2	<=0.015	2	0.25	2	0
S868	hebei	lineage2	UKMYC5	8	1	2	2	4	1	16	1	4	1	1.6	1	2	1	8	1	0.06	2	0.12	2	<=0.015	2	0.25	2	0
S869	shanxi1	lineage2	MYCOTB	2	2	5	1	16	1	0.6	2	0.25	2	1	1	<=0.06	2	0.25	2									0
S870	shanxi1	lineage2	MYCOTB	1	2	0.6	2	0.25	2	1.2	2	0.25	2	<=0.03	2	0.25	2	0.25	2									0
S871	shanxi1	lineage2	MYCOTB	1	2	0.6	2	0.25	2	1.2	2	0.5	2	<=0.03	2	0.25	2	0.25	2									0
S872	shanxi1	lineage2	MYCOTB	1	2	0.6	2	0.25	2	1.2	2	0.25	2	<=0.03	2	0.12	2	0.25	2									0
S873	shanxi1	lineage2	MYCOTB	1	2	0.6	2	0.25	2	1.2	2	0.25	2	<=0.03	2	0.25	2	0.5	2									0
S874	shanxi1	lineage2	MYCOTB	4	2	0.6	2	16	1	1.2	2	2	1	2	1	1	2	0.25	2									0
S875	shanxi1	lineage2	MYCOTB	1	2	0.6	2	16	1	2.5	2	0.25	2	<=0.03	2	0.12	2	0.25	2									0
S876	shanxi1	lineage2	MYCOTB	1	2	0.6	2	0.12	2	1.2	2	0.25	2	<=0.03	2	0.25	2	0.25	2									0
S877	shanxi1	lineage4	MYCOTB	1	2	1.2	2	0.12	2	5	1	1	2	4	1	0.5	2	0.5	2									0
S878	shanxi1	lineage2	MYCOTB	1	2	0.6	2	0.25	2	2.5	2	0.5	2	<=0.03	2	0.25	2	0.25	2									0
S879	shanxi1	lineage2	MYCOTB	1	2	0.6	2	0.25	2	2.5	2	0.25	2	<=0.03	2	0.25	2	0.25	2									0
S880	shanxi1	lineage2	MYCOTB	1	2	0.6	2	0.25	2	2.5	2	0.25	2	<=0.03	2	0.12	2	0.25	2									0
S881	shanxi1	lineage2	MYCOTB	4	2	0.6	2	16	1	2.5	2	0.25	2	2	1	0.25	2	0.25	2									0
S882	shanxi1	lineage2	MYCOTB	4	2	0.6	2	16	1	1.2	2	0.25	2	2	1	0.25	2	0.25	2									0
S883	shanxi1	lineage2	MYCOTB	8	1	0.6	2	16	1	1.2	2	0.25	2	2	1	0.25	2	0.25	2									0
S884	shanxi1	lineage2	MYCOTB	4	2	0.6	2	16	1	1.2	2	0.25	2	2	1	0.25	2	0.25	2									0
S885	shanxi1	lineage2	MYCOTB	4	2	0.6	2	16	1	1.2	2	0.25	2	2	1	0.25	2	0.25	2									0
S886	shanxi1	lineage2	MYCOTB	8	1	0.6	2	16	1	1.2	2	0.25	2	2	1	0.25	2	0.25	2									0
S887	shanxi1	lineage2	MYCOTB	4	2	0.6	2	16	1	1.2	2	0.25	2	2	1	0.25	2	0.25	2									0
S888	shanxi1	lineage2	MYCOTB	4	2	0.6	2	16	1	2.5	2	0.25	2	2	1	0.25	2	0.25	2									0
S889	shanxi1	lineage2	MYCOTB	4	2	0.6	2	16	1	1.2	2	0.25	2	4	1	0.25	2	0.25	2									0
S890	shanxi1	lineage2	MYCOTB	4	2	0.6	2	16	1	1.2	2	0.25	2	2	1	0.25	2	0.25	2									0
S891	shanxi1	lineage2	MYCOTB	8	1	0.6	2	16	1	1.2	2	0.25	2	2	1	0.25	2	0.25	2									0
S892	shanxi1	lineage2	MYCOTB	4	2	0.6	2	16	1	1.2	2	0.25	2	2	1	0.12	2	0.25	2									0
S893	shanxi1	lineage2	MYCOTB	1	2	0.6	2	0.12	2	1.2	2	0.25	2	<=0.03	2	0.12	2	0.25	2									0
S894	shanxi1	lineage2	MYCOTB	1	2	0.6	2	0.12	2	1.2	2	0.25	2	<=0.03	2	0.12	2	0.25	2									0
S895	shanxi1	lineage2	MYCOTB	<=0.5	2	0.6	2	0.12	2	1.2	2	0.25	2	<=0.03	2	0.12	2	0.25	2									0
S896	shanxi1	lineage2	MYCOTB	1	2	0.6	2	0.12	2	2.5	2	0.25	2	<=0.03	2	0.25	2	0.5	2									0
S897	shanxi1	lineage2	MYCOTB	<=0.5	2	0.6	2	0.12	2	2.5	2	0.25	2	<=0.03	2	0.25	2	0.5	2									0
S898	shanxi1	lineage2	MYCOTB	<=0.5	2	1.2	2	0.12	2	1.2	2	0.25	2	<=0.03	2	0.25	2	0.25	2									0
S899	shanxi1	lineage2	MYCOTB	1	2	0.6	2	0.12	2	2.5	2	0.25	2	<=0.03	2	<=0.06	2	0.25	2									0
S900	shanxi1	lineage2	MYCOTB	<=0.5	2	0.6	2	0.12	2	1.2	2	0.25	2	<=0.03	2	0.12	2	0.5	2									0
S901	shanxi1	lineage2	MYCOTB	1	2	0.6	2	0.12	2	2.5	2	0.25	2	<=0.03	2	0.12	2	0.5	2									0
S902	shanxi1	lineage2	MYCOTB	1	2	0.6	2	0.12	2	1.2	2	<=0.12	2	<=0.03	2	<=0.06	2	0.25	2									0
S903	shanxi1	lineage2	MYCOTB	1	2	0.6	2	0.12	2	1.2	2	0.25	2	<=0.03	2	0.25	2	0.5	2									0
S904	shanxi1	lineage2	MYCOTB	1	2	1.2	2	0.12	2	1.2	2	0.25	2	<=0.03	2	0.12	2	0.25	2									0
S905	shanxi1	lineage2	MYCOTB	1	2	0.6	2	0.12	2	1.2	2	0.25	2	<=0.03	2	0.25	2	0.25	2									0
S906	shanxi1	lineage2	MYCOTB	1	2	0.6	2	0.12	2	1.2	2	0.25	2	<=0.03	2	0.12	2	0.25	2									0
S907	shanxi1	lineage2	MYCOTB	4	2	0.6	2	2	1	1.2	2	2	1	2	1	2	1	0.25	2									0
S908	shanxi1	lineage2	MYCOTB	2	2	<=0.3	2	0.12	2	2.5	2	0.5	2	<=0.03	2	0.25	2	0.5	2									0
S909	shanxi1	lineage2	MYCOTB	1	2	0.6	2	0.12	2	1.2	2	0.5	2	<=0.03	2	0.5	2	<=0.12	2									0
S910	shanxi1	lineage2	MYCOTB	1	2	0.6	2	0.12	2	1.2	2	0.5	2	<=0.03	2	0.25	2	0.25	2									0
S911	shanxi1	lineage2	MYCOTB	1	2	0.6	2	0.12	2	1.2	2	0.25	2	<=0.03	2	0.25	2	0.25	2									0
S912	shanxi1	lineage2	MYCOTB	1	2	0.6	2	0.25	2	2.5	2	0.5	2	2	1	0.25	2	0.25	2									0
S913	shanxi1	lineage2	MYCOTB	1	2	0.6	2	0.25	2	1.2	2	0.5	2	<=0.03	2	0.5	2	<=0.12	2									0
S914	shanxi1	lineage2	MYCOTB	1	2	0.6	2	0.12	2	1.2	2	0.25	2	<=0.03	2	0.25	2	<=0.12	2									0
S915	shanxi1	lineage2	MYCOTB	1	2	0.6	2	0.12	2	1.2	2	0.25	2	<=0.03	2	0.25	2	0.25	2									0
S916	shanxi1	lineage2	MYCOTB	8	1	10	1	16	1	0.6	2	8	1	0.5	1	8	1	<=0.12	2									0
S917	liaoning	lineage2	MYCOTB	2	2	0.6	2	0.12	2	1.2	2	0.5	2	0.06	2	0.25	2	0.25	2									0
S918	liaoning	lineage4	MYCOTB	1	2	1.2	2	0.12	2	2.5	2	0.5	2	<=0.03	2	0.5	2	0.25	2									0
S919	liaoning	lineage2	MYCOTB	1	2	1.2	2	0.12	2	1.2	2	0.25	2	0.06	2	0.25	2	0.25	2									0
S920	liaoning	lineage2	MYCOTB	1	2	0.6	2	0.12	2	1.2	2	0.5	2	<=0.03	2	0.25	2	0.25	2									0
S921	liaoning	lineage4	MYCOTB	2	2	40	1	0.12	2	2.5	2	0.5	2	0.25	1	0.5	2	0.5	2									0
S922	liaoning	lineage2	MYCOTB	<=0.5	2	0.6	2	0.12	2	1.2	2	0.25	2	2	1	0.12	2	<=0.12	2									0
S923	liaoning	lineage2	MYCOTB	1	2	0.6	2	0.25	2	1.2	2	0.5	2	<=0.03	2	0.25	2	0.25	2									0
S924	liaoning	lineage2	MYCOTB	1	2	1.2	2	0.12	2	2.5	2	0.5	2	0.06	2	0.25	2	0.25	2									0
S925	liaoning	lineage2	MYCOTB	1	2	1.2	2	0.25	2	2.5	2	0.5	2	0.06	2	0.25	2	0.5	2									0
S926	liaoning	lineage4	MYCOTB	2	2	1.2	2	0.12	2	5	1	0.5	2	<=0.03	2	0.25	2	0.5	2									0
S927	liaoning	lineage2	MYCOTB	2	2	0.6	2	16	1	1.2	2	0.5	2	0.5	1	0.25	2	0.25	2									0
S928	liaoning	lineage2	MYCOTB	1	2	0.6	2	0.12	2	1.2	2	0.25	2	0.06	2	0.12	2	0.25	2									0
S929	liaoning	lineage2	MYCOTB	1	2	0.6	2	16	1	1.2	2	0.25	2	4	1	0.25	2	0.25	2									0
S930	liaoning	lineage2	MYCOTB	1	2	0.6	2	0.12	2	1.2	2	0.5	2	<=0.03	2	0.25	2	0.25	2									0
S931	liaoning	lineage2	MYCOTB	1	2	0.6	2	0.12	2	1.2	2	0.5	2	<=0.03	2	0.25	2	0.25	2									0
S932	liaoning	lineage2	MYCOTB	1	2	0.6	2	0.12	2	1.2	2	0.25	2	<=0.03	2	0.25	2	0.25	2									0
S933	liaoning	lineage2	MYCOTB	32	1	40	1	16	1	1.2	2	8	1	4	1	8	1	0.25	2									0
S934	liaoning	lineage2	MYCOTB	4	2	0.6	2	16	1	2.5	2	0.25	2	2	1	0.12	2	0.5	2									0
S935	liaoning	lineage2	MYCOTB	1	2	1.2	2	0.12	2	1.2	2	0.5	2	<=0.03	2	0.5	2	0.25	2									0
S936	liaoning	lineage2	MYCOTB	1	2	1.2	2	0.12	2	1.2	2	0.5	2	4	1	0.25	2	0.25	2									0
S937	liaoning	lineage2	MYCOTB	16	1	5	1	16	1	40	1	8	1	4	1	4	1	16	1									0
S938	liaoning	lineage2	MYCOTB	1	2	0.6	2	0.12	2	1.2	2	0.5	2	<=0.03	2	0.25	2	0.25	2									0
S939	liaoning	lineage2	MYCOTB	2	2	0.6	2	0.12	2	1.2	2	0.5	2	0.06	2	0.5	2	0.5	2									0
S940	liaoning	lineage2	MYCOTB	1	2	0.6	2	0.12	2	1.2	2	0.5	2	<=0.03	2	0.25	2	0.25	2									0
S941	liaoning	lineage2	MYCOTB	1	2	0.6	2	0.12	2	1.2	2	0.5	2	<=0.03	2	0.25	2	0.25	2									0
S942	liaoning	lineage2	MYCOTB	1	2	0.6	2	0.12	2	2.5	2	0.5	2	0.06	2	0.25	2	0.25	2									0
S943	liaoning	lineage2	MYCOTB	<=0.5	2	0.6	2	0.12	2	2.5	2	0.25	2	0.06	2	0.12	2	0.5	2									0
S944	liaoning	lineage2	MYCOTB	1	2	0.6	2	0.12	2	2.5	2	0.5	2	0.06	2	0.25	2	0.25	2									0
S945	liaoning	lineage4	MYCOTB	1	2	0.6	2	0.12	2	5	1	4	1	4	1	0.5	2	0.25	2									0
S946	liaoning	lineage2	MYCOTB	8	1	10	1	16	1	40	1	16	1	4	1	8	1	16	1									0
S947	liaoning	lineage2	MYCOTB	1	2	1.2	2	0.12	2	1.2	2	0.5	2	0.06	2	0.5	2	0.25	2									0
S948	liaoning	lineage2	MYCOTB	1	2	0.6	2	0.12	2	1.2	2	0.5	2	<=0.03	2	0.12	2	0.25	2									0
S949	liaoning	lineage2	MYCOTB	1	2	0.6	2	0.12	2	2.5	2	1	2	<=0.03	2	1	2	0.5	2									0
S950	liaoning	lineage2	MYCOTB	1	2	0.6	2	0.12	2	1.2	2	0.25	2	<=0.03	2	0.12	2	0.25	2									0
S951	liaoning	lineage2	MYCOTB	1	2	0.6	2	0.12	2	1.2	2	0.25	2	<=0.03	2	0.25	2	0.25	2									0
S952	liaoning	lineage2	MYCOTB	1	2	1.2	2	0.25	2	1.2	2	0.25	2	4	1	0.25	2	0.25	2									0
S953	liaoning	lineage2	MYCOTB	1	2	0.6	2	0.25	2	2.5	2	0.25	2	0.06	2	0.25	2	0.25	2									0
S954	liaoning	lineage2	MYCOTB	1	2	1.2	2	0.25	2	2.5	2	0.25	2	0.06	2	0.25	2	0.25	2									0
S955	liaoning	lineage2	MYCOTB	1	2	1.2	2	0.12	2	1.2	2	0.25	2	0.06	2	0.25	2	0.25	2									0
S956	liaoning	lineage2	MYCOTB	1	2	0.6	2	0.25	2	2.5	2	0.25	2	<=0.03	2	0.25	2	0.5	2									0
S957	liaoning	lineage2	MYCOTB	1	2	0.6	2	0.12	2	1.2	2	0.25	2	<=0.03	2	0.25	2	0.25	2									0
S958	liaoning	lineage2	MYCOTB	1	2	0.6	2	0.12	2	1.2	2	0.5	2	<=0.03	2	0.5	2	0.25	2									0
S959	liaoning	lineage2	MYCOTB	1	2	0.6	2	0.25	2	1.2	2	0.5	2	0.06	2	0.25	2	0.5	2									0
S960	liaoning	lineage2	MYCOTB	1	2	1.2	2	16	1	2.5	2	0.25	2	2	1	0.25	2	0.5	2									0
S961	liaoning	lineage2	MYCOTB	1	2	0.6	2	16	1	2.5	2	0.25	2	0.06	2	0.25	2	0.25	2									0
S962	liaoning	lineage2	MYCOTB	1	2	0.6	2	0.25	2	1.2	2	0.5	2	<=0.03	2	0.25	2	0.25	2									0
S963	liaoning	lineage2	MYCOTB	1	2	0.6	2	0.12	2	1.2	2	0.25	2	<=0.03	2	0.12	2	0.25	2									0
S964	liaoning	lineage2	MYCOTB	2	2	1.2	2	0.12	2	1.2	2	0.25	2	4	1	0.12	2	0.25	2									0
S965	liaoning	lineage2	MYCOTB	1	2	1.2	2	0.12	2	2.5	2	0.25	2	<=0.03	2	0.25	2	0.5	2									0
S966	liaoning	lineage2	MYCOTB	1	2	0.6	2	0.25	2	2.5	2	0.5	2	<=0.03	2	0.25	2	0.5	2									0
S967	liaoning	lineage2	MYCOTB	2	2	0.6	2	0.25	2	1.2	2	0.25	2	<=0.03	2	0.25	2	0.25	2									0
S968	liaoning	lineage2	MYCOTB	1	2	0.6	2	0.12	2	1.2	2	0.25	2	0.06	2	0.25	2	0.25	2									0
S969	liaoning	lineage2	MYCOTB	2	2	1.2	2	0.12	2	2.5	2	0.5	2	0.06	2	0.25	2	0.5	2									0
S970	liaoning	lineage2	MYCOTB	1	2	0.6	2	0.12	2	1.2	2	0.5	2	0.06	2	0.25	2	0.25	2									0
S971	liaoning	lineage2	MYCOTB	32	1	40	1	16	1	5	1	8	1	4	1	8	1	16	1									0
S972	liaoning	lineage2	MYCOTB	1	2	0.6	2	0.12	2	2.5	2	0.5	2	<=0.03	2	0.5	2	0.5	2									0
S973	liaoning	lineage2	MYCOTB	4	2	0.6	2	16	1	2.5	2	0.5	2	4	1	0.25	2	0.5	2									0
S974	liaoning	lineage2	MYCOTB	1	2	1.2	2	0.12	2	1.2	2	0.25	2	<=0.03	2	0.12	2	0.25	2									0
S975	liaoning	lineage2	MYCOTB	1	2	1.2	2	0.12	2	1.2	2	0.25	2	<=0.03	2	0.25	2	0.25	2									0
S976	liaoning	lineage2	MYCOTB	1	2	5	1	0.12	2	2.5	2	0.5	2	0.25	1	0.25	2	0.25	2									0
S977	liaoning	lineage2	MYCOTB	1	2	1.2	2	0.12	2	2.5	2	0.25	2	<=0.03	2	0.12	2	0.5	2									0
S978	liaoning	lineage2	MYCOTB	1	2	0.6	2	0.12	2	2.5	2	0.5	2	0.06	2	0.5	2	0.5	2									0
S979	liaoning	lineage2	MYCOTB	2	2	1.2	2	0.12	2	2.5	2	0.5	2	0.06	2	0.25	2	0.25	2									0
S980	liaoning	lineage2	MYCOTB	1	2	1.2	2	0.12	2	1.2	2	0.25	2	<=0.03	2	0.12	2	0.25	2									0
S981	liaoning	lineage2	MYCOTB	4	2	5	1	16	1	1.2	2	8	1	4	1	8	1	0.25	2									0
S982	liaoning	lineage2	MYCOTB	2	2	0.6	2	0.12	2	1.2	2	0.5	2	<=0.03	2	0.5	2	0.25	2									0
S983	liaoning	lineage2	MYCOTB	8	1	0.6	2	16	1	1.2	2	0.25	2	4	1	0.25	2	0.25	2									0
S984	liaoning	lineage2	MYCOTB	1	2	1.2	2	0.25	2	2.5	2	0.5	2	<=0.03	2	0.5	2	0.5	2									0
S985	liaoning	lineage2	MYCOTB	1	2	0.6	2	0.25	2	1.2	2	0.25	2	0.06	2	0.25	2	0.25	2									0
S986	liaoning	lineage2	MYCOTB	4	2	0.6	2	4	1	2.5	2	16	1	4	1	2	1	0.5	2									0
S987	liaoning	lineage2	MYCOTB	1	2	1.2	2	0.12	2	1.2	2	0.5	2	0.06	2	0.25	2	0.25	2									0
S988	liaoning	lineage2	MYCOTB	8	1	10	1	16	1	1.2	2	0.5	2	4	1	0.5	2	0.25	2									0
S989	liaoning	lineage2	MYCOTB	1	2	1.2	2	0.12	2	1.2	2	0.25	2	0.06	2	0.12	2	0.25	2									0
S990	liaoning	lineage2	MYCOTB	1	2	1.2	2	0.12	2	1.2	2	0.5	2	4	1	0.25	2	0.25	2									0
S991	liaoning	lineage2	MYCOTB	1	2	0.6	2	0.12	2	1.2	2	0.5	2	<=0.03	2	0.25	2	0.25	2									0
S992	liaoning	lineage2	MYCOTB	<=0.5	2	0.6	2	0.12	2	0.6	2	0.25	2	<=0.03	2	0.12	2	<=0.12	2									0
S993	liaoning	lineage2	MYCOTB	1	2	5	1	0.12	2	1.2	2	0.5	2	0.25	1	0.25	2	0.25	2									0
S994	liaoning	lineage2	MYCOTB	1	2	<=0.3	2	0.12	2	1.2	2	0.5	2	<=0.03	2	0.25	2	0.25	2									0
S995	liaoning	lineage2	MYCOTB	8	1	0.6	2	0.5	2	1.2	2	4	1	2	1	2	1	0.25	2									0
S996	liaoning	lineage2	MYCOTB	1	2	1.2	2	0.12	2	1.2	2	0.5	2	0.06	2	0.25	2	0.25	2									0
S997	liaoning	lineage2	MYCOTB	1	2	<=0.3	2	0.25	2	2.5	2	0.5	2	<=0.03	2	0.25	2	0.5	2									0
S998	liaoning	lineage4	MYCOTB	1	2	5	1	0.12	2	2.5	2	0.5	2	0.25	1	0.5	2	0.5	2									0
S999	liaoning	lineage2	MYCOTB	1	2	0.6	2	0.12	2	1.2	2	0.5	2	0.06	2	0.25	2	0.25	2									0
S1000	liaoning	lineage4	MYCOTB	2	2	1.2	2	0.12	2	2.5	2	0.5	2	0.06	2	0.5	2	0.5	2									0
S1001	liaoning	lineage2	MYCOTB	1	2	0.6	2	0.25	2	1.2	2	0.25	2	<=0.03	2	0.12	2	0.25	2									0
S1002	liaoning	lineage2	MYCOTB	1	2	1.2	2	0.12	2	1.2	2	0.25	2	0.06	2	0.12	2	<=0.12	2									0
S1003	liaoning	lineage2	MYCOTB	1	2	0.6	2	0.25	2	1.2	2	0.25	2	<=0.03	2	0.25	2	0.25	2									0
S1004	liaoning	lineage2	MYCOTB	1	2	0.6	2	0.12	2	2.5	2	0.5	2	<=0.03	2	0.5	2	0.25	2									0
S1005	liaoning	lineage2	MYCOTB	1	2	0.6	2	0.12	2	1.2	2	0.5	2	0.12	2	0.25	2	0.25	2									0
S1006	liaoning	lineage2	MYCOTB	1	2	5	1	0.12	2	1.2	2	0.5	2	0.25	1	0.25	2	0.25	2									0
S1007	liaoning	lineage4	MYCOTB	1	2	1.2	2	0.12	2	2.5	2	0.5	2	<=0.03	2	0.5	2	0.5	2									0
S1008	liaoning	lineage2	MYCOTB	1	2	2.5	2	0.12	2	1.2	2	0.25	2	0.12	2	0.25	2	0.25	2									0
S1009	liaoning	lineage2	MYCOTB	1	2	0.6	2	0.12	2	1.2	2	0.25	2	0.06	2	0.12	2	0.25	2									0
S1010	liaoning	lineage2	MYCOTB	1	2	0.6	2	16	1	1.2	2	0.25	2	0.06	2	0.25	2	0.25	2									0
S1011	liaoning	lineage4	MYCOTB	1	2	1.2	2	0.12	2	5	1	0.5	2	0.06	2	0.25	2	0.5	2									0
S1012	liaoning	lineage4	MYCOTB	1	2	0.6	2	0.25	2	2.5	2	0.5	2	0.06	2	0.5	2	0.5	2									0
S1013	liaoning	lineage4	MYCOTB	<=0.5	2	0.6	2	0.12	2	2.5	2	0.5	2	0.06	2	0.25	2	0.5	2									0
S1014	liaoning	lineage2	MYCOTB	1	2	1.2	2	0.5	2	1.2	2	0.25	2	0.12	2	0.25	2	0.25	2									0
S1015	liaoning	lineage2	MYCOTB	1	2	0.6	2	0.12	2	1.2	2	0.25	2	0.25	1	0.12	2	0.25	2									0
S1016	liaoning	lineage2	MYCOTB	1	2	1.2	2	0.12	2	1.2	2	0.5	2	0.06	2	0.25	2	0.25	2									0
S1017	liaoning	lineage2	MYCOTB	4	2	1.2	2	8	1	10	1	16	1	4	1	2	1	16	1									0
S1018	liaoning	lineage2	MYCOTB	1	2	0.6	2	0.12	2	1.2	2	0.5	2	<=0.03	2	0.25	2	0.25	2									0
S1019	liaoning	lineage2	MYCOTB	1	2	0.6	2	0.12	2	1.2	2	0.25	2	<=0.03	2	0.25	2	0.25	2									0
S1020	liaoning	lineage2	MYCOTB	2	2	5	1	0.12	2	2.5	2	16	1	0.25	1	4	1	0.5	2									0
S1021	liaoning	lineage2	MYCOTB	1	2	0.6	2	0.12	2	1.2	2	0.5	2	4	1	0.25	2	0.25	2									0
S1022	liaoning	lineage2	MYCOTB	2	2	1.2	2	0.12	2	1.2	2	0.5	2	4	1	0.25	2	0.25	2									0
S1023	liaoning	lineage2	MYCOTB	1	2	<=0.3	2	16	1	1.2	2	0.25	2	<=0.03	2	0.12	2	0.25	2									0
S1024	liaoning	lineage2	MYCOTB	2	2	0.6	2	16	1	2.5	2	0.5	2	4	1	0.25	2	0.25	2									0
S1025	liaoning	lineage4	MYCOTB	1	2	1.2	2	0.12	2	2.5	2	0.25	2	0.06	2	0.25	2	0.25	2									0
S1026	liaoning	lineage2	MYCOTB	2	2	0.6	2	1	1	1.2	2	0.25	2	4	1	0.12	2	0.25	2									0
S1027	liaoning	lineage2	MYCOTB	1	2	0.6	2	0.12	2	1.2	2	0.5	2	<=0.03	2	0.25	2	0.25	2									0
S1028	jilin	lineage2	MYCOTB	1	2	1.2	2	0.12	2	1.2	2	0.5	2	<=0.03	2	0.25	2	0.25	2									0
S1029	jilin	lineage2	MYCOTB	1	2	0.6	2	16	1	1.2	2	1	2	<=0.03	2	1	2	0.5	2									0
S1030	jilin	lineage2	MYCOTB	1	2	0.6	2	0.12	2	2.5	2	0.5	2	0.06	2	0.25	2	0.25	2									0
S1031	jilin	lineage2	MYCOTB	2	2	10	1	0.25	2	1.2	2	0.5	2	0.25	1	0.5	2	0.25	2									0
S1032	jilin	lineage2	MYCOTB	2	2	1.2	2	0.25	2	2.5	2	0.5	2	0.06	2	0.5	2	0.5	2									0
S1033	jilin	lineage2	MYCOTB	2	2	0.6	2	0.12	2	2.5	2	0.5	2	0.06	2	0.25	2	0.25	2									0
S1034	jilin	lineage4	MYCOTB	2	2	1.2	2	0.12	2	1.2	2	2	1	0.06	2	2	1	0.25	2									0
S1035	jilin	lineage2	MYCOTB	2	2	0.6	2	0.12	2	2.5	2	0.5	2	0.06	2	0.25	2	0.5	2									0
S1036	jilin	lineage2	MYCOTB	2	2	1.2	2	16	1	2.5	2	0.5	2	4	1	0.25	2	0.5	2									0
S1037	jilin	lineage2	MYCOTB	1	2	1.2	2	0.25	2	2.5	2	0.5	2	0.06	2	0.5	2	0.25	2									0
S1038	jilin	lineage2	MYCOTB	2	2	1.2	2	0.12	2	2.5	2	0.5	2	<=0.03	2	0.5	2	0.5	2									0
S1039	jilin	lineage2	MYCOTB	1	2	1.2	2	0.12	2	1.2	2	0.5	2	0.25	1	0.25	2	0.25	2									0
S1040	jilin	lineage2	MYCOTB	2	2	0.6	2	0.12	2	1.2	2	0.5	2	<=0.03	2	0.5	2	0.25	2									0
S1041	jilin	lineage2	MYCOTB	1	2	2.5	2	0.12	2	1.2	2	0.5	2	<=0.03	2	0.25	2	0.25	2									0
S1042	jilin	lineage2	MYCOTB	1	2	0.6	2	0.12	2	1.2	2	0.5	2	4	1	0.25	2	0.25	2									0
S1043	jilin	lineage2	MYCOTB	1	2	0.6	2	0.12	2	1.2	2	0.5	2	0.06	2	0.5	2	0.25	2									0
S1044	jilin	lineage2	MYCOTB	1	2	1.2	2	0.12	2	2.5	2	0.5	2	0.06	2	0.25	2	0.25	2									0
S1045	jilin	lineage2	MYCOTB	2	2	0.6	2	0.5	2	1.2	2	0.25	2	4	1	0.25	2	0.25	2									0
S1046	jilin	lineage2	MYCOTB	1	2	0.6	2	0.25	2	1.2	2	0.5	2	4	1	0.25	2	0.5	2									0
S1047	jilin	lineage2	MYCOTB	1	2	1.2	2	0.12	2	1.2	2	0.25	2	0.06	2	0.25	2	0.25	2									0
S1048	jilin	lineage2	MYCOTB	1	2	<=0.3	2	0.12	2	1.2	2	0.5	2	0.06	2	0.25	2	0.25	2									0
S1049	jilin	lineage2	MYCOTB	2	2	5	1	0.12	2	2.5	2	0.5	2	0.25	1	0.25	2	0.25	2									0
S1050	jilin	lineage2	MYCOTB	8	1	1.2	2	16	1	1.2	2	0.5	2	4	1	0.25	2	0.25	2									0
S1051	jilin	lineage2	MYCOTB	8	1	0.6	2	16	1	1.2	2	0.25	2	4	1	0.25	2	0.25	2									0
S1052	jilin	lineage2	MYCOTB	8	1	<=0.3	2	16	1	1.2	2	0.25	2	2	1	0.25	2	0.25	2									0
S1053	jilin	lineage2	MYCOTB	4	2	0.6	2	0.12	2	2.5	2	0.25	2	<=0.03	2	0.25	2	0.25	2									0
S1054	jilin	lineage2	MYCOTB	4	2	0.6	2	16	1	40	1	0.5	2	4	1	0.25	2	16	1									0
S1055	jilin	lineage4	MYCOTB	<=0.5	2	1.2	2	0.12	2	5	1	0.5	2	0.06	2	0.25	2	0.5	2									0
S1056	jilin	lineage2	MYCOTB	1	2	1.2	2	0.12	2	2.5	2	0.5	2	0.06	2	0.5	2	1	2									0
S1057	jilin	lineage2	MYCOTB	1	2	0.6	2	0.12	2	1.2	2	0.5	2	<=0.03	2	0.25	2	0.25	2									0
S1058	jilin	lineage2	MYCOTB	1	2	0.6	2	0.12	2	1.2	2	0.5	2	4	1	0.5	2	0.25	2									0
S1059	jilin	lineage2	MYCOTB	1	2	1.2	2	0.25	2	2.5	2	0.5	2	0.06	2	0.5	2	0.25	2									0
S1060	jilin	lineage2	MYCOTB	1	2	10	1	0.12	2	1.2	2	0.5	2	0.25	1	0.5	2	0.5	2									0
S1061	jilin	lineage2	MYCOTB	2	2	1.2	2	0.12	2	2.5	2	0.5	2	0.06	2	0.5	2	0.5	2									0
S1062	jilin	lineage2	MYCOTB	1	2	1.2	2	0.12	2	1.2	2	0.5	2	<=0.03	2	0.25	2	0.25	2									0
S1063	jilin	lineage2	MYCOTB	1	2	0.6	2	16	1	1.2	2	0.25	2	4	1	0.25	2	0.25	2									0
S1064	jilin	lineage2	MYCOTB	1	2	1.2	2	0.12	2	1.2	2	0.25	2	0.06	2	0.25	2	0.5	2									0
S1065	jilin	lineage2	MYCOTB	1	2	0.6	2	0.12	2	2.5	2	0.5	2	<=0.03	2	0.25	2	0.5	2									0
S1066	jilin	lineage2	MYCOTB	1	2	1.2	2	0.12	2	2.5	2	0.5	2	0.06	2	0.5	2	0.5	2									0
S1067	jilin	lineage2	MYCOTB	1	2	1.2	2	4	1	1.2	2	0.5	2	0.06	2	0.25	2	0.25	2									0
S1068	jilin	lineage2	MYCOTB	1	2	1.2	2	16	1	2.5	2	0.5	2	2	1	0.25	2	0.5	2									0
S1069	jilin	lineage2	MYCOTB	1	2	1.2	2	0.12	2	1.2	2	0.5	2	<=0.03	2	0.5	2	0.25	2									0
S1070	jilin	lineage2	MYCOTB	1	2	1.2	2	0.25	2	2.5	2	0.5	2	0.06	2	0.5	2	0.5	2									0
S1071	jilin	lineage2	MYCOTB	2	2	1.2	2	0.12	2	2.5	2	2	1	0.06	2	1	2	0.5	2									0
S1072	jilin	lineage2	MYCOTB	1	2	1.2	2	0.12	2	1.2	2	0.5	2	4	1	0.25	2	0.25	2									0
S1073	jilin	lineage2	MYCOTB	1	2	1.2	2	0.12	2	2.5	2	0.5	2	0.06	2	0.5	2	0.5	2									0
S1074	jilin	lineage2	MYCOTB	2	2	1.2	2	0.5	2	2.5	2	0.25	2	0.12	2	0.25	2	0.5	2									0
S1075	jilin	lineage2	MYCOTB	1	2	1.2	2	0.12	2	2.5	2	0.5	2	0.06	2	0.25	2	0.5	2									0
S1076	jilin	lineage2	MYCOTB	2	2	1.2	2	0.12	2	2.5	2	0.5	2	0.06	2	0.5	2	0.25	2									0
S1077	jilin	lineage2	MYCOTB	1	2	1.2	2	0.25	2	2.5	2	0.5	2	0.12	2	0.5	2	0.5	2									0
S1078	jilin	lineage2	MYCOTB	1	2	1.2	2	0.25	2	2.5	2	0.5	2	<=0.03	2	0.25	2	0.25	2									0
S1079	jilin	lineage2	MYCOTB	1	2	1.2	2	0.12	2	2.5	2	0.25	2	<=0.03	2	0.25	2	0.25	2									0
S1080	jilin	lineage2	MYCOTB	2	2	1.2	2	0.25	2	2.5	2	0.25	2	0.06	2	0.25	2	0.25	2									0
S1081	jilin	lineage4	MYCOTB	2	2	1.2	2	0.12	2	2.5	2	0.5	2	0.06	2	0.25	2	0.5	2									0
S1082	jilin	lineage2	MYCOTB	1	2	1.2	2	0.12	2	2.5	2	0.25	2	0.06	2	0.25	2	0.25	2									0
S1083	jilin	lineage2	MYCOTB	1	2	0.6	2	16	1	1.2	2	0.25	2	4	1	0.12	2	0.25	2									0
S1084	jilin	lineage2	MYCOTB	1	2	0.6	2	0.12	2	1.2	2	0.5	2	0.06	2	0.25	2	0.25	2									0
S1085	jilin	lineage2	MYCOTB	1	2	0.6	2	0.5	2	5	1	0.5	2	0.06	2	0.25	2	0.5	2									0
S1086	jilin	lineage2	MYCOTB	8	1	5	1	16	1	1.2	2	0.25	2	0.5	1	0.25	2	0.5	2									0
S1087	jilin	lineage2	MYCOTB	1	2	0.6	2	0.12	2	1.2	2	0.25	2	<=0.03	2	0.25	2	0.25	2									0
S1088	jilin	lineage2	MYCOTB	2	2	0.6	2	0.25	2	2.5	2	0.25	2	2	1	0.25	2	0.25	2									0
S1089	jilin	lineage2	MYCOTB	8	1	1.2	2	16	1	0.6	2	0.25	2	4	1	0.12	2	<=0.12	2									0
S1090	jilin	lineage2	MYCOTB	1	2	10	1	0.12	2	1.2	2	1	2	0.25	1	0.5	2	0.5	2									0
S1091	jilin	lineage2	MYCOTB	1	2	0.6	2	0.12	2	1.2	2	4	1	0.06	2	4	1	0.25	2									0
S1092	jilin	lineage2	MYCOTB	1	2	0.6	2	16	1	5	1	0.25	2	4	1	0.25	2	0.25	2									0
S1093	jilin	lineage2	MYCOTB	<=0.5	2	0.6	2	0.12	2	1.2	2	0.5	2	2	1	0.25	2	0.25	2									0
S1094	jilin	lineage4	MYCOTB	1	2	0.6	2	0.12	2	2.5	2	0.5	2	<=0.03	2	0.5	2	0.5	2									0
S1095	jilin	lineage2	MYCOTB	2	2	0.6	2	0.12	2	1.2	2	0.5	2	4	1	0.25	2	0.25	2									0
S1096	jilin	lineage2	MYCOTB	2	2	0.6	2	0.12	2	2.5	2	8	1	<=0.03	2	4	1	0.25	2									0
S1097	jilin	lineage2	MYCOTB	2	2	0.6	2	0.12	2	1.2	2	0.5	2	<=0.03	2	0.25	2	0.25	2									0
S1098	jilin	lineage2	MYCOTB	1	2	0.6	2	0.12	2	1.2	2	0.25	2	<=0.03	2	0.25	2	0.25	2									0
S1099	jilin	lineage2	MYCOTB	1	2	0.6	2	0.12	2	1.2	2	0.5	2	4	1	0.25	2	0.5	2									0
S1100	jilin	lineage2	MYCOTB	1	2	0.6	2	16	1	1.2	2	0.5	2	4	1	0.25	2	0.25	2									0
S1101	jilin	lineage4	MYCOTB	2	2	0.6	2	0.5	2	5	1	0.5	2	0.06	2	0.25	2	0.5	2									0
S1102	jilin	lineage2	MYCOTB	2	2	<=0.3	2	0.12	2	2.5	2	0.5	2	<=0.03	2	0.5	2	0.5	2									0
S1103	jilin	lineage4	MYCOTB	2	2	1.2	2	0.12	2	2.5	2	0.25	2	0.06	2	0.25	2	0.5	2									0
S1104	jilin	lineage2	MYCOTB	2	2	0.6	2	16	1	1.2	2	0.5	2	0.06	2	0.25	2	0.25	2									0
S1105	jilin	lineage4	MYCOTB	1	2	1.2	2	0.12	2	2.5	2	<=0.12	2	<=0.03	2	<=0.06	2	0.25	2									0
S1106	jilin	lineage4	MYCOTB	1	2	0.6	2	0.12	2	2.5	2	0.5	2	<=0.03	2	0.25	2	0.25	2									0
S1107	jilin	lineage2	MYCOTB	2	2	0.6	2	0.12	2	1.2	2	0.5	2	<=0.03	2	0.25	2	0.25	2									0
S1108	jilin	lineage2	MYCOTB	2	2	0.6	2	0.12	2	2.5	2	0.25	2	0.06	2	0.25	2	0.25	2									0
S1109	jilin	lineage2	MYCOTB	1	2	1.2	2	1	1	1.2	2	0.25	2	4	1	0.25	2	0.25	2									0
S1110	jilin	lineage4	MYCOTB	1	2	0.6	2	0.12	2	2.5	2	0.5	2	0.06	2	0.5	2	0.5	2									0
S1111	jilin	lineage2	MYCOTB	1	2	0.6	2	0.12	2	1.2	2	0.5	2	0.06	2	0.25	2	0.5	2									0
S1112	jilin	lineage2	MYCOTB	1	2	0.6	2	0.12	2	2.5	2	4	1	<=0.03	2	4	1	0.5	2									0
S1113	jilin	lineage2	MYCOTB	1	2	0.6	2	0.12	2	1.2	2	0.25	2	<=0.03	2	0.25	2	0.25	2									0
S1114	jilin	lineage2	MYCOTB	1	2	0.6	2	0.12	2	1.2	2	0.25	2	<=0.03	2	0.25	2	0.25	2									0
S1115	jilin	lineage2	MYCOTB	1	2	<=0.3	2	0.12	2	1.2	2	0.5	2	2	1	0.25	2	0.5	2									0
S1116	jilin	lineage2	MYCOTB	1	2	0.6	2	0.12	2	1.2	2	0.5	2	<=0.03	2	0.25	2	0.25	2									0
S1117	jilin	lineage2	MYCOTB	4	2	0.6	2	16	1	1.2	2	8	1	4	1	4	1	0.25	2									0
S1118	jilin	lineage2	MYCOTB	1	2	0.6	2	0.12	2	1.2	2	0.5	2	4	1	0.5	2	0.25	2									0
S1119	jilin	lineage2	MYCOTB	1	2	0.6	2	0.12	2	2.5	2	0.5	2	0.25	1	0.25	2	0.5	2									0
S1120	jilin	lineage2	MYCOTB	1	2	0.6	2	0.12	2	1.2	2	0.25	2	<=0.03	2	0.25	2	0.25	2									0
S1121	jilin	lineage2	MYCOTB	1	2	0.6	2	0.12	2	1.2	2	0.25	2	<=0.03	2	0.12	2	0.25	2									0
S1122	jilin	lineage2	MYCOTB	1	2	0.6	2	0.12	2	1.2	2	0.5	2	<=0.03	2	1	2	0.25	2									0
S1123	jilin	lineage2	MYCOTB	1	2	0.6	2	0.25	2	1.2	2	0.5	2	2	1	0.5	2	0.25	2									0
S1124	jilin	lineage2	MYCOTB	1	2	0.6	2	0.12	2	1.2	2	8	1	<=0.03	2	4	1	0.25	2									0
S1125	jilin	lineage2	MYCOTB	1	2	0.6	2	0.12	2	1.2	2	0.25	2	<=0.03	2	0.25	2	0.25	2									0
S1126	jilin	lineage2	MYCOTB	1	2	0.6	2	16	1	1.2	2	0.5	2	0.06	2	0.25	2	0.25	2									0
S1127	jilin	lineage4	MYCOTB	1	2	1.2	2	0.12	2	5	1	0.25	2	0.06	2	0.25	2	0.5	2									0
S1128	jilin	lineage4	MYCOTB	1	2	0.6	2	0.12	2	1.2	2	1	2	<=0.03	2	0.25	2	<=0.12	2									0
S1129	jilin	lineage2	MYCOTB	1	2	<=0.3	2	0.12	2	5	1	0.25	2	2	1	0.25	2	0.25	2									0
S1130	jilin	lineage2	MYCOTB	1	2	1.2	2	0.12	2	1.2	2	8	1	<=0.03	2	8	1	0.25	2									0
S1131	jilin	lineage4	MYCOTB	2	2	0.6	2	0.12	2	5	1	1	2	0.06	2	0.5	2	1	2									0
S1132	jilin	lineage4	MYCOTB	1	2	2.5	2	0.12	2	2.5	2	0.5	2	<=0.03	2	0.5	2	0.5	2									0
S1133	heilongjiang	lineage2	UKMYC6	1	2	4	2	0.25	2	2	2	0.25	2	0.4	1	0.25	2	<=0.25	2	0.03	2	0.12	2	<=0.008	2	0.25	2	0
S1134	heilongjiang	lineage2	UKMYC6	0.5	2	0.5	2	0.06	2	<=1	2	4	2	<=0.025	2	0.12	2	<=0.25	2	0.015	2	0.06	2	<=0.008	2	0.25	2	0
S1135	heilongjiang	lineage2	UKMYC6	0.5	2	0.5	2	>8	1	<=1	2	4	2	0.8	1	0.12	2	<=0.25	2	<=0.008	2	0.06	2	<=0.008	2	0.12	2	0
S1136	heilongjiang	lineage2	UKMYC6	1	2	0.5	2	0.06	2	<=1	2	0.5	2	<=0.025	2	0.25	2	<=0.25	2	0.03	2	0.06	2	<=0.008	2	0.25	2	0
S1137	heilongjiang	lineage2	UKMYC6	0.5	2	0.5	2	<=0.03	2	<=1	2	0.5	2	0.8	1	0.12	2	<=0.25	2	0.015	2	0.06	2	<=0.008	2	0.25	2	0
S1138	heilongjiang	lineage2	UKMYC6	0.5	2	<=0.25	2	<=0.03	2	<=1	2	0.5	2	<=0.025	2	0.12	2	<=0.25	2	0.015	2	0.06	2	<=0.008	2	0.12	2	0
S1139	heilongjiang	lineage2	UKMYC6	1	2	8	1	0.06	2	<=1	2	0.5	2	0.2	1	0.25	2	<=0.25	2	0.03	2	0.06	2	<=0.008	2	0.25	2	0
S1140	heilongjiang	lineage2	UKMYC6	1	2	0.5	2	<=0.03	2	<=1	2	0.5	2	<=0.025	2	0.12	2	<=0.25	2	0.015	2	<=0.03	2	<=0.008	2	0.25	2	0
S1141	heilongjiang	lineage2	UKMYC5	1	2	1	2	0.12	2	2	2	2	2	<=0.025	2	0.12	2	<=0.25	2	0.03	2	0.12	2			0.25	2	0
S1142	heilongjiang	lineage2	UKMYC6	0.5	2	0.5	2	0.06	2	<=1	2	0.5	2	0.05	2	0.25	2	<=0.25	2	0.03	2	0.06	2	<=0.008	2	0.25	2	0
S1143	heilongjiang	lineage2	UKMYC6	1	2	1	2	0.06	2	<=1	2	0.25	2	<=0.025	2	0.25	2	<=0.25	2	0.03	2	0.06	2	<=0.008	2	0.25	2	0
S1144	heilongjiang	lineage2	UKMYC6	0.5	2	<=0.25	2	<=0.03	2	<=1	2	0.5	2	0.2	1	0.12	2	<=0.25	2	<=0.008	2	<=0.03	2	<=0.008	2	0.12	2	0
S1145	heilongjiang	lineage2	UKMYC6	1	2	1	2	0.06	2	<=1	2	0.25	2	1.6	1	0.25	2	<=0.25	2	0.015	2	0.06	2	<=0.008	2	0.5	2	0
S1146	heilongjiang	lineage2	UKMYC6	1	2	0.5	2	<=0.03	2	<=1	2	0.5	2	<=0.025	2	0.5	2	<=0.25	2	<=0.008	2	<=0.03	2	<=0.008	2	0.25	2	0
S1147	heilongjiang	lineage2	UKMYC6	1	2	0.5	2	<=0.03	2	<=1	2	0.5	2	<=0.025	2	0.12	2	<=0.25	2	0.015	2	0.06	2	<=0.008	2	0.25	2	0
S1148	heilongjiang	lineage2	UKMYC6	1	2	0.5	2	0.06	2	2	2	0.5	2	0.05	2	0.25	2	<=0.25	2	0.015	2	0.06	2	0.015	2	0.25	2	0
S1149	heilongjiang	lineage2	UKMYC6	2	2	0.5	2	0.06	2	2	2	0.25	2	0.05	2	0.5	2	<=0.25	2	0.015	2	0.06	2	0.015	2	0.25	2	0
S1150	heilongjiang	lineage2	UKMYC6	0.5	2	0.5	2	<=0.03	2	<=1	2	0.25	2	0.8	1	0.12	2	<=0.25	2	0.015	2	<=0.03	2	<=0.008	2	0.12	2	0
S1151	heilongjiang	lineage2	MYCOTB	2	2	10	1	16	1	1.2	2	0.25	2	0.5	1	0.25	2	0.25	2									0
S1152	heilongjiang	lineage2	UKMYC6	4	2	0.5	2	>8	1	<=1	2	0.25	2	1.6	1	0.12	2	<=0.25	2	<=0.008	2	<=0.03	2	<=0.008	2	0.12	2	0
S1153	heilongjiang	lineage2	UKMYC6	0.5	2	1	2	0.06	2	<=1	2	0.5	2	0.1	2	0.5	2	<=0.25	2	<=0.008	2	0.06	2	<=0.008	2	0.25	2	0
S1154	heilongjiang	lineage2	UKMYC6	1	2	1	2	0.12	2	8	1	0.25	2	3.2	1	0.12	2	0.5	2	0.03	2	0.06	2	<=0.008	2	0.25	2	0
S1155	heilongjiang	lineage2	MYCOTB	1	2	0.6	2	0.25	2	1.2	2	0.5	2	<=0.03	2	0.25	2	0.25	2									0
S1156	heilongjiang	lineage2	UKMYC6	4	2	1	2	>8	1	2	2	0.5	2	3.2	1	0.25	2	<=0.25	2	0.06	2	0.06	2	0.015	2	0.5	2	0
S1157	heilongjiang	lineage4	UKMYC6	0.5	2	1	2	<=0.03	2	<=1	2	0.25	2	<=0.025	2	0.12	2	<=0.25	2	0.03	2	0.06	2	<=0.008	2	0.12	2	0
S1158	heilongjiang	lineage2	UKMYC6	4	2	0.5	2	>8	1	2	2	0.25	2	0.8	1	0.12	2	0.5	2	0.015	2	0.06	2	<=0.008	2	0.12	2	0
S1159	heilongjiang	lineage2	UKMYC6	0.5	2	0.5	2	0.06	2	<=1	2	0.5	2	<=0.025	2	0.25	2	<=0.25	2	0.015	2	<=0.03	2	<=0.008	2	0.12	2	0
S1160	heilongjiang	lineage2	UKMYC6	1	2	1	2	0.06	2	<=1	2	8	1	<=0.025	2	>4	1	<=0.25	2	0.03	2	0.06	2	<=0.008	2	0.25	2	0
S1161	heilongjiang	lineage2	UKMYC6	0.5	2	0.5	2	<=0.03	2	<=1	2	0.25	2	<=0.025	2	0.25	2	<=0.25	2	0.015	2	<=0.03	2	0.015	2	0.12	2	0
S1162	heilongjiang	lineage2	UKMYC6	1	2	0.5	2	0.06	2	<=1	2	0.5	2	<=0.025	2	0.25	2	<=0.25	2	0.015	2	<=0.03	2	0.015	2	0.25	2	0
S1163	heilongjiang	lineage2	UKMYC6	4	2	1	2	>8	1	2	2	0.25	2	3.2	1	0.12	2	<=0.25	2	0.015	2	0.06	2	<=0.008	2	0.12	2	0
S1164	heilongjiang	lineage2	UKMYC6	0.5	2	0.5	2	0.5	2	2	2	0.25	2	1.6	1	0.25	2	<=0.25	2	0.25	2	0.12	2	0.03	2	0.25	2	0
S1165	heilongjiang	lineage2	UKMYC6	1	2	1	2	0.06	2	<=1	2	0.25	2	0.05	2	0.25	2	<=0.25	2	0.03	2	0.06	2	<=0.008	2	0.25	2	0
S1166	heilongjiang	lineage4	UKMYC6	1	2	0.5	2	0.12	2	<=1	2	0.25	2	<=0.025	2	0.25	2	<=0.25	2	0.03	2	0.06	2	0.015	2	0.25	2	0
S1167	heilongjiang	lineage2	UKMYC6	0.5	2	0.5	2	0.06	2	<=1	2	0.25	2	0.05	2	0.12	2	<=0.25	2	0.03	2	0.06	2	0.015	2	0.25	2	0
S1168	heilongjiang	lineage2	UKMYC6	0.5	2	0.5	2	0.06	2	<=1	2	0.25	2	0.05	2	0.25	2	<=0.25	2	0.03	2	0.06	2	0.03	2	0.25	2	0
S1169	heilongjiang	lineage2	UKMYC6	1	2	1	2	0.06	2	2	2	0.25	2	<=0.025	2	0.5	2	<=0.25	2	0.03	2	0.06	2	<=0.008	2	0.25	2	0
S1170	heilongjiang	lineage2	UKMYC6	0.5	2	1	2	0.06	2	<=1	2	0.25	2	0.05	2	0.12	2	<=0.25	2	0.03	2	0.06	2	<=0.008	2	0.5	2	0
S1171	heilongjiang	lineage4	UKMYC6	1	2	1	2	0.12	2	2	2	0.5	2	0.05	2	0.25	2	0.5	2	0.06	2	0.12	2	<=0.008	2	0.25	2	0
S1172	heilongjiang	lineage4	UKMYC6	1	2	1	2	0.12	2	<=1	2	0.5	2	0.05	2	0.25	2	<=0.25	2	0.015	2	0.06	2	<=0.008	2	0.25	2	0
S1173	heilongjiang	lineage2	UKMYC6	1	2	0.5	2	0.06	2	<=1	2	0.25	2	<=0.025	2	0.25	2	<=0.25	2	<=0.008	2	<=0.03	2	<=0.008	2	0.25	2	0
S1174	heilongjiang	lineage2	UKMYC6	2	2	2	2	0.25	2	<=1	2	0.5	2	0.4	1	0.25	2	<=0.25	2	0.06	2	0.12	2	0.015	2	0.5	2	0
S1175	heilongjiang	lineage2	UKMYC6	2	2	4	2	0.12	2	<=1	2	0.5	2	0.2	1	0.12	2	<=0.25	2	0.03	2	0.06	2	<=0.008	2	0.25	2	0
S1176	heilongjiang	lineage2	UKMYC6	1	2	0.5	2	0.06	2	2	2	0.5	2	0.05	2	<=0.06	2	<=0.25	2	0.03	2	0.06	2	<=0.008	2	0.25	2	0
S1177	heilongjiang	lineage2	MYCOTB	1	2	1.2	2	0.12	2	1.2	2	0.25	2	<=0.03	2	<=0.06	2	0.25	2									0
S1178	heilongjiang	lineage2	UKMYC6	0.5	2	1	2	0.06	2	<=1	2	0.5	2	<=0.025	2	0.12	2	<=0.25	2	0.015	2	0.06	2	<=0.008	2	0.12	2	0
S1179	heilongjiang	lineage2	UKMYC6	0.5	2	0.5	2	0.06	2	<=1	2	0.5	2	<=0.025	2	0.12	2	<=0.25	2	0.015	2	0.06	2	<=0.008	2	0.12	2	0
S1180	heilongjiang	lineage2	UKMYC6	1	2	1	2	0.25	2	2	2	0.25	2	<=0.025	2	0.25	2	<=0.25	2	0.06	2	0.12	2	<=0.008	2	0.25	2	0
S1181	heilongjiang	lineage2	UKMYC6	1	2	1	2	0.12	2	<=1	2	0.5	2	0.05	2	0.25	2	<=0.25	2	0.015	2	0.06	2	<=0.008	2	0.25	2	0
S1182	heilongjiang	lineage2	MYCOTB	<=0.5	2	5	1	0.5	2	1.2	2	<=0.12	2	0.06	2	<=0.06	2	0.5	2									0
S1183	heilongjiang	lineage2	MYCOTB	2	2	40	1	0.5	2	1.2	2	<=0.12	2	0.06	2	<=0.06	2	0.5	2									0
S1184	heilongjiang	lineage2	MYCOTB	<=0.5	2	40	1	0.5	2	5	1	<=0.12	2	0.12	2	<=0.06	2	1	2									0
S1185	heilongjiang	lineage4	MYCOTB	<=0.5	2	40	1	0.5	2	2.5	2	<=0.12	2	0.06	2	<=0.06	2	0.5	2									0
S1186	heilongjiang	lineage2	MYCOTB	<=0.5	2	40	1	1	1	2.5	2	0.25	2	2	1	<=0.06	2	1	2									0
S1187	heilongjiang	lineage2	MYCOTB	<=0.5	2	40	1	0.25	2	2.5	2	<=0.12	2	0.06	2	<=0.06	2	0.5	2									0
S1188	heilongjiang	lineage2	MYCOTB	<=0.5	2	5	1	0.5	2	1.2	2	<=0.12	2	0.06	2	<=0.06	2	0.25	2									0
S1189	heilongjiang	lineage2	MYCOTB	<=0.5	2	40	1	16	1	1.2	2	<=0.12	2	2	1	<=0.06	2	0.25	2									0
S1190	heilongjiang	lineage2	MYCOTB	<=0.5	2	10	1	0.5	2	2.5	2	<=0.12	2	0.06	2	<=0.06	2	0.5	2									0
S1191	heilongjiang	lineage4	MYCOTB	<=0.5	2	5	1	0.12	2	0.6	2	<=0.12	2	0.06	2	<=0.06	2	<=0.12	2									0
S1192	heilongjiang	lineage2	MYCOTB	<=0.5	2	40	1	0.5	2	2.5	2	<=0.12	2	0.12	2	<=0.06	2	0.5	2									0
S1193	heilongjiang	lineage2	MYCOTB	1	2	40	1	0.5	2	2.5	2	0.25	2	0.06	2	0.25	2	0.5	2									0
S1194	heilongjiang	lineage2	MYCOTB	<=0.5	2	40	1	0.5	2	2.5	2	<=0.12	2	0.06	2	<=0.06	2	0.5	2									0
S1195	heilongjiang	lineage2	MYCOTB	<=0.5	2	10	1	0.5	2	2.5	2	0.25	2	0.06	2	<=0.06	2	0.5	2									0
S1196	heilongjiang	lineage2	MYCOTB	<=0.5	2	40	1	16	1	1.2	2	<=0.12	2	0.06	2	<=0.06	2	0.5	2									0
S1197	heilongjiang	lineage2	MYCOTB	<=0.5	2	1.2	2	16	1	2.5	2	<=0.12	2	0.12	2	<=0.06	2	1	2									0
S1198	heilongjiang	lineage2	MYCOTB	<=0.5	2	20	1	16	1	2.5	2	<=0.12	2	2	1	<=0.06	2	1	2									0
S1199	heilongjiang	lineage2	MYCOTB	<=0.5	2	10	1	0.12	2	0.6	2	<=0.12	2	0.06	2	<=0.06	2	<=0.12	2									0
S1200	heilongjiang	lineage2	MYCOTB	<=0.5	2	40	1	0.5	2	2.5	2	<=0.12	2	0.06	2	<=0.06	2	0.5	2									0
S1201	heilongjiang	lineage2	UKMYC6	2	2	8	1	0.12	2	2	2	0.5	2	0.2	1	0.25	2	<=0.25	2	0.03	2	<=0.03	2	<=0.008	2	0.25	2	0
S1202	heilongjiang	lineage2	MYCOTB	<=0.5	2	40	1	16	1	0.6	2	<=0.12	2	2	1	<=0.06	2	0.25	2									0
S1203	heilongjiang	lineage2	MYCOTB	1	2	2.5	2	16	1	1.2	2	0.25	2	2	1	0.12	2	0.25	2									0
S1204	heilongjiang	lineage2	MYCOTB	<=0.5	2	2.5	2	0.25	2	2.5	2	<=0.12	2	0.06	2	<=0.06	2	0.5	2									0
S1205	heilongjiang	lineage2	MYCOTB	<=0.5	2	40	1	16	1	2.5	2	<=0.12	2	1	1	<=0.06	2	2	2									0
S1206	heilongjiang	lineage2	MYCOTB	<=0.5	2	2.5	2	0.5	2	2.5	2	<=0.12	2	0.06	2	<=0.06	2	0.5	2									0
S1207	heilongjiang	lineage4	MYCOTB	2	2	40	1	16	1	1.2	2	2	1	0.5	1	0.5	2	0.5	2									0
S1208	heilongjiang	lineage2	MYCOTB	<=0.5	2	5	1	2	1	0.6	2	<=0.12	2	0.06	2	<=0.06	2	0.5	2									0
S1209	heilongjiang	lineage2	UKMYC6	1	2	4	2	0.06	2	2	2	0.25	2	0.05	2	0.25	2	<=0.25	2	0.06	2	0.12	2	<=0.008	2	0.25	2	0
S1210	heilongjiang	lineage2	MYCOTB	<=0.5	2	2.5	2	0.25	2	0.6	2	<=0.12	2	2	1	<=0.06	2	0.25	2									0
S1211	heilongjiang	lineage2	UKMYC6	1	2	1	2	0.12	2	2	2	0.5	2	<=0.025	2	0.25	2	<=0.25	2	0.06	2	0.06	2	<=0.008	2	0.25	2	0
S1212	heilongjiang	lineage2	UKMYC6	1	2	0.5	2	0.06	2	<=1	2	0.5	2	<=0.025	2	0.12	2	<=0.25	2	0.06	2	0.06	2	<=0.008	2	0.5	2	0
S1213	heilongjiang	lineage2	UKMYC6	2	2	1	2	0.06	2	2	2	0.5	2	<=0.025	2	0.25	2	<=0.25	2	0.06	2	0.12	2	0.015	2	0.25	2	0
S1214	heilongjiang	lineage2	UKMYC6	1	2	1	2	0.12	2	2	2	0.25	2	<=0.025	2	0.12	2	<=0.25	2	0.06	2	0.25	2	0.015	2	0.5	2	0
S1215	heilongjiang	lineage2	MYCOTB	1	2	1.2	2	16	1	2.5	2	0.5	2	0.06	2	0.25	2	0.25	2									0
S1216	heilongjiang	lineage2	UKMYC6	1	2	0.5	2	0.06	2	2	2	0.5	2	<=0.025	2	0.25	2	<=0.25	2	<=0.008	2	0.06	2	0.015	2	0.25	2	0
S1217	heilongjiang	lineage2	UKMYC6	0.5	2	<=0.25	2	<=0.03	2	<=1	2	0.5	2	<=0.025	2	0.12	2	<=0.25	2	<=0.008	2	0.06	2	<=0.008	2	0.12	2	0
S1218	heilongjiang	lineage2	UKMYC6	0.5	2	0.5	2	0.06	2	2	2	0.5	2	<=0.025	2	0.25	2	<=0.25	2	0.03	2	0.06	2	<=0.008	2	0.25	2	0
S1219	heilongjiang	lineage2	UKMYC6	1	2	0.5	2	0.06	2	<=1	2	0.5	2	<=0.025	2	0.25	2	<=0.25	2	0.03	2	0.06	2	<=0.008	2	0.25	2	0
S1220	heilongjiang	lineage2	UKMYC6	1	2	0.5	2	0.12	2	<=1	2	0.5	2	3.2	1	0.12	2	<=0.25	2	0.03	2	0.06	2	<=0.008	2	0.25	2	0
S1221	heilongjiang	lineage2	UKMYC6	1	2	0.5	2	0.06	2	2	2	0.5	2	<=0.025	2	0.25	2	<=0.25	2	0.06	2	0.12	2	<=0.008	2	0.5	2	0
S1222	heilongjiang	lineage2	UKMYC6	1	2	2	2	0.12	2	2	2	0.5	2	<=0.025	2	0.25	2	0.5	2	0.015	2	0.12	2	<=0.008	2	0.25	2	0
S1223	heilongjiang	lineage2	UKMYC6	1	2	1	2	0.06	2	<=1	2	0.5	2	<=0.025	2	0.25	2	<=0.25	2	0.03	2	0.12	2	<=0.008	2	0.25	2	0
S1224	heilongjiang	lineage2	UKMYC6	1	2	1	2	0.12	2	2	2	0.5	2	0.05	2	0.5	2	<=0.25	2	0.06	2	0.06	2	0.015	2	0.5	2	0
S1225	heilongjiang	lineage2	UKMYC6	1	2	2	2	0.06	2	2	2	0.25	2	<=0.025	2	0.12	2	<=0.25	2	0.03	2	0.06	2	0.015	2	0.5	2	0
S1226	heilongjiang	lineage2	UKMYC6	1	2	1	2	0.06	2	<=1	2	0.25	2	<=0.025	2	0.25	2	<=0.25	2	0.06	2	0.06	2	0.015	2	0.25	2	0
S1227	heilongjiang	lineage4	UKMYC6	0.5	2	1	2	0.06	2	2	2	0.5	2	0.05	2	0.25	2	0.5	2	0.12	2	0.25	2	<=0.008	2	0.5	2	0
S1228	heilongjiang	lineage2	UKMYC6	1	2	1	2	0.12	2	2	2	0.5	2	<=0.025	2	0.5	2	<=0.25	2	0.03	2	0.12	2	0.03	2	0.5	2	0
S1229	heilongjiang	lineage2	UKMYC6	2	2	0.5	2	0.06	2	2	2	0.5	2	<=0.025	2	0.25	2	<=0.25	2	<=0.008	2	0.06	2	<=0.008	2	0.25	2	0
S1230	heilongjiang	lineage2	UKMYC6	1	2	<=0.25	2	<=0.03	2	<=1	2	0.5	2	<=0.025	2	0.12	2	<=0.25	2	0.03	2	0.06	2	<=0.008	2	0.25	2	0
S1231	heilongjiang	lineage2	UKMYC6	1	2	0.5	2	0.06	2	<=1	2	0.5	2	<=0.025	2	0.5	2	<=0.25	2	0.03	2	<=0.03	2	0.03	2	0.5	2	0
S1232	heilongjiang	lineage2	UKMYC6	1	2	1	2	0.06	2	2	2	0.25	2	0.05	2	0.12	2	<=0.25	2	0.03	2	0.06	2	<=0.008	2	0.25	2	0
S1233	heilongjiang	lineage2	UKMYC6	2	2	1	2	0.12	2	<=1	2	8	2	0.05	2	0.25	2	<=0.25	2	0.03	2	0.06	2	0.015	2	0.5	2	0
S1234	heilongjiang	lineage2	MYCOTB	1	2	1.2	2	0.5	2	1.2	2	0.5	2	0.06	2	0.5	2	0.5	2									0
S1235	heilongjiang	lineage2	UKMYC6	0.5	2	0.5	2	0.06	2	<=1	2	2	2	<=0.025	2	0.25	2	<=0.25	2	0.06	2	0.06	2	<=0.008	2	0.25	2	0
S1236	heilongjiang	lineage2	UKMYC6	0.5	2	1	2	<=0.03	2	2	2	0.5	2	<=0.025	2	0.25	2	<=0.25	2	0.03	2	0.06	2	<=0.008	2	0.25	2	0
S1237	heilongjiang	lineage2	UKMYC6	1	2	1	2	>8	1	<=1	2	0.25	2	0.1	2	0.25	2	<=0.25	2	0.03	2	0.06	2	<=0.008	2	0.5	2	0
S1238	heilongjiang	lineage2	UKMYC6	1	2	<=0.25	2	0.06	2	<=1	2	0.5	2	1.6	1	0.25	2	<=0.25	2	0.12	2	0.12	2	<=0.008	2	0.25	2	0
S1239	heilongjiang	lineage2	UKMYC6	0.5	2	<=0.25	2	0.06	2	2	2	2	2	<=0.025	2	0.12	2	0.5	2	0.06	2	0.06	2	0.015	2	0.25	2	0
S1240	heilongjiang	lineage2	UKMYC6	0.5	2	2	2	0.12	2	2	2	0.5	2	0.1	2	0.25	2	0.5	2	0.015	2	0.06	2	<=0.008	2	0.25	2	0
S1241	heilongjiang	lineage2	UKMYC6	1	2	0.5	2	0.06	2	2	2	0.5	2	<=0.025	2	0.25	2	0.5	2	0.12	2	0.25	2	<=0.008	2	0.25	2	0
S1242	heilongjiang	lineage2	UKMYC6	0.5	2	>8	1	>8	1	<=1	2	0.5	2	0.4	1	0.12	2	<=0.25	2	0.06	2	0.12	2	<=0.008	2	0.25	2	0
S1243	heilongjiang	lineage2	UKMYC6	0.5	2	1	2	0.06	2	2	2	0.5	2	0.05	2	0.25	2	<=0.25	2	0.06	2	0.12	2	<=0.008	2	0.25	2	0
S1244	heilongjiang	lineage2	UKMYC6	1	2	1	2	0.06	2	2	2	0.25	2	0.05	2	0.25	2	<=0.25	2	0.06	2	0.12	2	0.015	2	0.5	2	0
S1245	heilongjiang	lineage2	UKMYC6	1	2	0.5	2	0.06	2	<=1	2	0.5	2	<=0.025	2	0.25	2	<=0.25	2	0.06	2	0.06	2	<=0.008	2	0.25	2	0
S1246	heilongjiang	lineage2	UKMYC6	0.5	2	0.5	2	0.06	2	<=1	2	0.5	2	<=0.025	2	0.25	2	<=0.25	2	0.015	2	<=0.03	2	0.015	2	0.25	2	0
S1247	heilongjiang	lineage2	UKMYC6	1	2	1	2	0.06	2	2	2	0.25	2	<=0.025	2	0.25	2	<=0.25	2	0.03	2	0.12	2	0.015	2	0.25	2	0
S1248	heilongjiang	lineage2	UKMYC6	1	2	0.5	2	0.12	2	<=1	2	0.25	2	<=0.025	2	0.25	2	<=0.25	2	0.06	2	0.06	2	0.015	2	0.25	2	0
S1249	heilongjiang	lineage2	MYCOTB	<=0.5	2	5	1	0.25	2	2.5	2	<=0.12	2	0.06	2	<=0.06	2	0.5	2									0
S1250	heilongjiang	lineage4	UKMYC6	2	2	2	2	0.25	2	2	2	0.5	2	0.05	2	0.5	2	0.5	2	0.06	2	0.12	2	0.015	2	0.5	2	0
S1251	heilongjiang	lineage4	UKMYC6	1	2	1	2	0.12	2	2	2	0.25	2	<=0.025	2	0.25	2	<=0.25	2	0.03	2	0.06	2	<=0.008	2	0.5	2	0
S1252	heilongjiang	lineage2	UKMYC6	1	2	0.5	2	<=0.03	2	<=1	2	0.5	2	0.05	2	0.12	2	<=0.25	2	0.015	2	0.06	2	<=0.008	2	0.25	2	0
S1253	heilongjiang	lineage2	UKMYC6	0.5	2	0.5	2	0.06	2	<=1	2	0.5	2	0.05	2	0.12	2	<=0.25	2	0.03	2	0.06	2	<=0.008	2	0.25	2	0
S1254	heilongjiang	lineage2	MYCOTB	<=0.5	2	40	1	16	1	1.2	2	<=0.12	2	0.12	2	<=0.06	2	0.25	2									0
S1255	heilongjiang	lineage2	MYCOTB	<=0.5	2	2.5	2	0.5	2	1.2	2	<=0.12	2	0.06	2	<=0.06	2	0.25	2									0
S1256	heilongjiang	lineage2	MYCOTB	<=0.5	2	2.5	2	0.25	2	1.2	2	<=0.12	2	0.06	2	<=0.06	2	0.5	2									0
S1257	heilongjiang	lineage2	MYCOTB	<=0.5	2	40	1	0.25	2	2.5	2	0.25	2	0.06	2	0.12	2	1	2									0
S1258	heilongjiang	lineage4	MYCOTB	1	2	1.2	2	0.12	2	2.5	2	0.5	2	<=0.03	2	0.25	2	0.25	2									0
S1259	heilongjiang	lineage2	MYCOTB	1	2	0.6	2	0.25	2	1.2	2	0.25	2	0.06	2	0.25	2	0.25	2									0
S1260	heilongjiang	lineage2	MYCOTB	1	2	0.6	2	0.12	2	0.6	2	<=0.12	2	<=0.03	2	<=0.06	2	<=0.12	2									0
S1261	heilongjiang	lineage2	MYCOTB	2	2	2.5	2	0.5	2	1.2	2	0.25	2	0.25	1	0.25	2	1	2									0
S1262	heilongjiang	lineage2	MYCOTB	1	2	0.6	2	0.12	2	1.2	2	0.25	2	<=0.03	2	0.25	2	0.5	2									0
S1263	heilongjiang	lineage2	MYCOTB	4	2	0.6	2	0.25	2	2.5	2	0.25	2	<=0.03	2	0.25	2	0.25	2									0
S1264	heilongjiang	lineage2	MYCOTB	2	2	1.2	2	16	1	2.5	2	0.25	2	0.25	1	0.12	2	0.5	2									0
S1265	heilongjiang	lineage2	MYCOTB	1	2	40	1	16	1	1.2	2	2	1	4	1	0.5	2	1	2									0
S1266	heilongjiang	lineage2	MYCOTB	<=0.5	2	2.5	2	8	1	2.5	2	<=0.12	2	0.06	2	<=0.06	2	0.5	2									0
S1267	heilongjiang	lineage2	MYCOTB	<=0.5	2	1.2	2	16	1	2.5	2	<=0.12	2	2	1	<=0.06	2	0.25	2									0
S1268	heilongjiang	lineage4	MYCOTB	<=0.5	2	1.2	2	0.12	2	2.5	2	<=0.12	2	0.06	2	<=0.06	2	0.25	2									0
S1269	heilongjiang	lineage2	MYCOTB	<=0.5	2	1.2	2	0.12	2	2.5	2	<=0.12	2	0.06	2	<=0.06	2	0.5	2									0
S1270	heilongjiang	lineage2	MYCOTB	<=0.5	2	0.6	2	0.5	2	2.5	2	<=0.12	2	1	1	0.12	2	1	2									0
S1271	heilongjiang	lineage2	MYCOTB	<=0.5	2	5	1	0.5	2	2.5	2	0.25	2	0.06	2	0.12	2	0.5	2									0
S1272	heilongjiang	lineage2	MYCOTB	<=0.5	2	5	1	0.25	2	1.2	2	<=0.12	2	0.06	2	<=0.06	2	1	2									0
S1273	heilongjiang	lineage2	MYCOTB	<=0.5	2	1.2	2	0.25	2	2.5	2	<=0.12	2	0.06	2	<=0.06	2	1	2									0
S1274	heilongjiang	lineage2	MYCOTB	1	2	0.6	2	0.12	2	2.5	2	0.5	2	0.06	2	0.25	2	0.5	2									0
S1275	heilongjiang	lineage2	MYCOTB	<=0.5	2	40	1	0.12	2	0.6	2	<=0.12	2	0.06	2	<=0.06	2	1	2									0
S1276	heilongjiang	lineage2	MYCOTB	<=0.5	2	1.2	2	0.25	2	2.5	2	<=0.12	2	0.06	2	<=0.06	2	0.5	2									0
S1277	heilongjiang	lineage2	MYCOTB	<=0.5	2	1.2	2	0.25	2	2.5	2	<=0.12	2	0.06	2	<=0.06	2	0.5	2									0
S1278	heilongjiang	lineage2	MYCOTB	<=0.5	2	0.6	2	0.12	2	0.6	2	<=0.12	2	0.06	2	<=0.06	2	0.25	2									0
S1279	heilongjiang	lineage2	MYCOTB	<=0.5	2	0.6	2	0.12	2	1.2	2	<=0.12	2	0.06	2	<=0.06	2	1	2									0
S1280	heilongjiang	lineage2	MYCOTB	<=0.5	2	1.2	2	0.12	2	1.2	2	0.25	2	0.06	2	<=0.06	2	1	2									0
S1281	heilongjiang	lineage2	MYCOTB	<=0.5	2	0.6	2	0.25	2	1.2	2	<=0.12	2	0.06	2	<=0.06	2	0.5	2									0
S1282	heilongjiang	lineage2	MYCOTB	<=0.5	2	0.6	2	0.12	2	2.5	2	<=0.12	2	0.06	2	<=0.06	2	0.5	2									0
S1283	heilongjiang	lineage2	MYCOTB	<=0.5	2	1.2	2	0.12	2	1.2	2	<=0.12	2	0.06	2	<=0.06	2	0.25	2									0
S1284	heilongjiang	lineage4	MYCOTB	2	2	1.2	2	0.12	2	2.5	2	0.25	2	<=0.03	2	0.25	2	0.5	2									0
S1285	heilongjiang	lineage2	MYCOTB	<=0.5	2	2.5	2	0.12	2	2.5	2	<=0.12	2	0.06	2	<=0.06	2	0.5	2									0
S1286	heilongjiang	lineage2	MYCOTB	<=0.5	2	0.6	2	16	1	1.2	2	<=0.12	2	1	1	<=0.06	2	0.25	2									0
S1287	heilongjiang	lineage2	MYCOTB	<=0.5	2	1.2	2	0.25	2	1.2	2	<=0.12	2	0.06	2	<=0.06	2	0.5	2									0
S1288	heilongjiang	lineage2	MYCOTB	1	2	0.6	2	0.12	2	2.5	2	2	1	0.06	2	1	2	0.5	2									0
S1289	heilongjiang	lineage2	MYCOTB	<=0.5	2	40	1	0.5	2	2.5	2	<=0.12	2	0.12	2	<=0.06	2	0.5	2									0
S1290	heilongjiang	lineage2	MYCOTB	<=0.5	2	1.2	2	4	1	2.5	2	<=0.12	2	1	1	<=0.06	2	0.5	2									0
S1291	heilongjiang	lineage2	MYCOTB	<=0.5	2	2.5	2	1	1	2.5	2	<=0.12	2	2	1	<=0.06	2	1	2									0
S1292	heilongjiang	lineage2	MYCOTB	1	2	0.6	2	0.12	2	1.2	2	0.25	2	4	1	0.25	2	0.25	2									0
S1293	heilongjiang	lineage2	MYCOTB	<=0.5	2	2.5	2	0.25	2	2.5	2	<=0.12	2	0.06	2	<=0.06	2	0.5	2									0
S1294	heilongjiang	lineage2	MYCOTB	<=0.5	2	1.2	2	0.12	2	5	1	<=0.12	2	0.06	2	<=0.06	2	1	2									0
S1295	heilongjiang	lineage2	MYCOTB	<=0.5	2	1.2	2	0.25	2	1.2	2	<=0.12	2	4	1	<=0.06	2	0.5	2									0
S1296	heilongjiang	lineage2	MYCOTB	8	1	1.2	2	16	1	40	1	4	1	1	1	1	2	16	1									0
S1297	heilongjiang	lineage2	MYCOTB	<=0.5	2	0.6	2	0.25	2	1.2	2	<=0.12	2	0.06	2	<=0.06	2	0.25	2									0
S1298	heilongjiang	lineage2	MYCOTB	1	2	40	1	0.25	2	1.2	2	0.5	2	0.06	2	<=0.06	2	0.25	2									0
S1299	heilongjiang	lineage2	MYCOTB	<=0.5	2	2.5	2	0.5	2	2.5	2	<=0.12	2	0.06	2	<=0.06	2	0.5	2									0
S1300	heilongjiang	lineage2	MYCOTB	<=0.5	2	1.2	2	0.12	2	2.5	2	<=0.12	2	0.06	2	<=0.06	2	0.25	2									0
S1301	heilongjiang	lineage4	MYCOTB	<=0.5	2	5	1	0.25	2	5	1	<=0.12	2	0.06	2	<=0.06	2	1	2									0
S1302	heilongjiang	lineage2	MYCOTB	<=0.5	2	10	1	0.25	2	2.5	2	<=0.12	2	0.06	2	<=0.06	2	0.5	2									0
S1303	heilongjiang	lineage2	MYCOTB	<=0.5	2	2.5	2	0.12	2	1.2	2	<=0.12	2	0.06	2	<=0.06	2	0.25	2									0
S1304	heilongjiang	lineage2	MYCOTB	1	2	0.6	2	0.12	2	1.2	2	0.25	2	2	1	0.12	2	0.25	2									0
S1305	heilongjiang	lineage2	MYCOTB	<=0.5	2	40	1	0.5	2	2.5	2	<=0.12	2	0.06	2	<=0.06	2	0.5	2									0
S1306	heilongjiang	lineage2	MYCOTB	<=0.5	2	10	1	0.5	2	2.5	2	<=0.12	2	0.06	2	0.12	2	1	2									0
S1307	heilongjiang	lineage2	MYCOTB	<=0.5	2	5	1	0.5	2	1.2	2	<=0.12	2	0.06	2	<=0.06	2	0.5	2									0
S1308	heilongjiang	lineage2	MYCOTB	<=0.5	2	5	1	0.5	2	1.2	2	<=0.12	2	0.06	2	<=0.06	2	0.5	2									0
S1309	heilongjiang	lineage2	MYCOTB	<=0.5	2	10	1	1	1	2.5	2	<=0.12	2	0.06	2	<=0.06	2	1	2									0
S1310	heilongjiang	lineage2	MYCOTB	<=0.5	2	40	1	0.25	2	2.5	2	<=0.12	2	0.06	2	<=0.06	2	1	2									0
S1311	heilongjiang	lineage2	MYCOTB	<=0.5	2	40	1	0.12	2	2.5	2	<=0.12	2	0.06	2	<=0.06	2	0.5	2									0
S1312	heilongjiang	lineage2	MYCOTB	<=0.5	2	40	1	0.12	2	2.5	2	<=0.12	2	0.06	2	<=0.06	2	0.5	2									0
S1313	heilongjiang	lineage2	MYCOTB	<=0.5	2	10	1	0.12	2	2.5	2	<=0.12	2	0.06	2	<=0.06	2	0.5	2									0
S1314	heilongjiang	lineage2	MYCOTB	4	2	1.2	2	16	1	1.2	2	2	1	2	1	1	2	1	2									0
S1315	heilongjiang	lineage2	UKMYC6	1	2	1	2	0.06	2	2	2	0.25	2	<=0.025	2	0.25	2	<=0.25	2	0.03	2	0.06	2	<=0.008	2	0.25	2	0
S1316	heilongjiang	lineage2	UKMYC6	2	2	1	2	0.06	2	<=1	2	0.5	2	<=0.025	2	0.25	2	<=0.25	2	0.03	2	0.06	2	<=0.008	2	0.25	2	0
S1317	heilongjiang	lineage2	UKMYC6	2	2	>8	1	0.25	2	2	2	0.5	2	0.2	1	0.25	2	<=0.25	2	0.06	2	0.06	2	0.03	2	0.5	2	0
S1318	heilongjiang	lineage2	MYCOTB	2	2	0.6	2	0.25	2	2.5	2	0.5	2	0.06	2	0.5	2	0.5	2									0
S1319	heilongjiang	lineage2	UKMYC6	0.5	2	<=0.25	2	0.06	2	<=1	2	0.25	2	<=0.025	2	0.12	2	<=0.25	2	0.12	2	0.06	2	<=0.008	2	0.25	2	0
S1320	heilongjiang	lineage2	MYCOTB	2	2	1.2	2	0.25	2	1.2	2	0.5	2	0.12	2	0.5	2	0.5	2									0
S1321	heilongjiang	lineage2	UKMYC6	2	2	<=0.25	2	0.06	2	<=1	2	0.5	2	<=0.025	2	0.12	2	<=0.25	2	<=0.008	2	0.06	2	0.015	2	0.5	2	0
S1322	heilongjiang	lineage2	UKMYC6	8	1	1	2	>8	1	<=1	2	0.25	2	3.2	1	0.25	2	<=0.25	2	0.06	2	0.06	2	<=0.008	2	0.25	2	0
S1323	heilongjiang	lineage2	UKMYC6	0.5	2	0.5	2	0.06	2	<=1	2	0.25	2			0.25	2	<=0.25	2	0.06	2	0.06	2	<=0.008	2	0.25	2	0
S1324	heilongjiang	lineage2	MYCOTB	1	2	0.6	2	0.12	2	1.2	2	0.25	2	<=0.03	2	0.12	2	0.25	2									0
S1325	heilongjiang	lineage2	MYCOTB	<=0.5	2	2.5	2	0.12	2	2.5	2	<=0.12	2	0.06	2	<=0.06	2	0.5	2									0
S1326	heilongjiang	lineage4	UKMYC6	1	2	1	2	0.12	2	2	2	0.25	2	<=0.025	2	0.25	2	0.5	2	0.06	2	0.06	2	<=0.008	2	0.25	2	0
S1327	heilongjiang	lineage2	MYCOTB	1	2	0.6	2	16	1	1.2	2	0.5	2	<=0.03	2	0.25	2	0.25	2									0
S1328	heilongjiang	lineage2	MYCOTB	<=0.5	2	1.2	2	0.25	2	1.2	2	0.25	2	0.12	2	0.25	2	0.25	2									0
S1329	heilongjiang	lineage2	MYCOTB	<=0.5	2	40	1	0.12	2	2.5	2	<=0.12	2	0.06	2	<=0.06	2	0.5	2									0
S1330	heilongjiang	lineage2	MYCOTB	1	2	1.2	2	1	1	2.5	2	0.5	2	0.06	2	0.25	2	0.5	2									0
S1331	heilongjiang	lineage2	MYCOTB	<=0.5	2	10	1	0.5	2	2.5	2	<=0.12	2	2	1	<=0.06	2	0.5	2									0
S1332	heilongjiang	lineage4	MYCOTB	1	2	0.6	2	0.25	2	5	1	0.5	2	<=0.03	2	0.25	2	0.5	2									0
S1333	heilongjiang	lineage4	MYCOTB	<=0.5	2	10	1	0.25	2	2.5	2	<=0.12	2	0.06	2	<=0.06	2	1	2									0
S1334	heilongjiang	lineage2	MYCOTB	1	2	1.2	2	0.25	2	1.2	2	0.5	2	0.06	2	0.25	2	0.25	2									0
S1335	heilongjiang	lineage4	MYCOTB	1	2	0.6	2	0.12	2	5	1	0.25	2	<=0.03	2	0.25	2	0.5	2									0
S1336	heilongjiang	lineage2	MYCOTB	1	2	1.2	2	0.25	2	1.2	2	0.25	2	<=0.03	2	0.25	2	0.5	2									0
S1337	heilongjiang	lineage2	MYCOTB	2	2	0.6	2	16	1	1.2	2	0.5	2	0.25	1	0.5	2	0.25	2									0
S1338	heilongjiang	lineage4	MYCOTB	1	2	0.6	2	0.12	2	2.5	2	0.5	2	0.06	2	0.25	2	0.5	2									0
S1339	jiangsu	lineage2	MYCOTB	1	2	0.6	2	0.12	2	1.2	2	1	2	<=0.03	2	0.5	2	0.25	2									0
S1340	jiangsu	lineage2	MYCOTB	1	2	0.6	2	1	1	2.5	2	0.5	2	<=0.03	2	0.5	2	0.25	2									0
S1341	jiangsu	lineage4	MYCOTB	1	2	<=0.3	2	0.12	2	2.5	2	0.5	2	0.06	2	0.5	2	0.5	2									0
S1342	jiangsu	lineage2	MYCOTB	1	2	1.2	2	0.12	2	1.2	2	0.5	2	<=0.03	2	0.25	2	0.25	2									0
S1343	jiangsu	lineage2	MYCOTB	1	2	0.6	2	0.12	2	1.2	2	0.25	2	<=0.03	2	0.25	2	0.25	2									0
S1344	jiangsu	lineage2	MYCOTB	1	2	0.6	2	0.25	2	1.2	2	0.5	2	<=0.03	2	0.5	2	0.25	2									0
S1345	jiangsu	lineage4	MYCOTB	1	2	0.6	2	0.12	2	2.5	2	0.5	2	0.06	2	0.25	2	0.5	2									0
S1346	jiangsu	lineage2	MYCOTB	1	2	0.6	2	0.12	2	1.2	2	0.25	2	<=0.03	2	0.12	2	0.25	2									0
S1347	jiangsu	lineage2	MYCOTB	1	2	0.6	2	0.12	2	2.5	2	0.5	2	0.06	2	0.25	2	0.25	2									0
S1348	jiangsu	lineage2	MYCOTB	1	2	0.6	2	0.25	2	1.2	2	0.25	2	<=0.03	2	0.25	2	0.25	2									0
S1349	jiangsu	lineage2	MYCOTB	1	2	0.6	2	0.12	2	1.2	2	0.5	2	<=0.03	2	0.25	2	0.25	2									0
S1350	jiangsu	lineage2	MYCOTB	2	2	2.5	2	16	1	1.2	2	1	2	0.25	1	1	2	<=0.12	2									0
S1351	jiangsu	lineage2	MYCOTB	1	2	<=0.3	2	0.12	2	1.2	2	0.5	2	<=0.03	2	0.5	2	0.25	2									0
S1352	jiangsu	lineage4	MYCOTB	1	2	0.6	2	0.12	2	2.5	2	0.5	2	<=0.03	2	0.25	2	0.25	2									0
S1353	jiangsu	lineage4	MYCOTB	1	2	0.6	2	0.12	2	2.5	2	0.5	2	4	1	0.25	2	0.25	2									0
S1354	jiangsu	lineage4	MYCOTB	2	2	1.2	2	0.12	2	1.2	2	0.5	2	0.06	2	0.25	2	0.25	2									0
S1355	jiangsu	lineage2	MYCOTB	1	2	1.2	2	0.12	2	1.2	2	0.25	2	4	1	0.25	2	0.5	2									0
S1356	jiangsu	lineage2	MYCOTB	1	2	0.6	2	0.12	2	1.2	2	0.5	2	<=0.03	2	0.25	2	0.25	2									0
S1357	jiangsu	lineage2	MYCOTB	1	2	0.6	2	0.25	2	2.5	2	0.25	2	4	1	0.25	2	0.25	2									0
S1358	jiangsu	lineage4	MYCOTB	1	2	0.6	2	0.12	2	2.5	2	0.5	2	<=0.03	2	0.25	2	0.5	2									0
S1359	jiangsu	lineage2	MYCOTB	1	2	0.6	2	0.12	2	1.2	2	0.5	2	2	1	0.25	2	0.25	2									0
S1360	jiangsu	lineage2	MYCOTB	<=0.5	2	0.6	2	0.12	2	1.2	2	0.5	2	<=0.03	2	0.25	2	0.25	2									0
S1361	jiangsu	lineage2	MYCOTB	1	2	0.6	2	0.25	2	2.5	2	0.25	2	<=0.03	2	0.12	2	0.25	2									0
S1362	jiangsu	lineage2	MYCOTB	1	2	0.6	2	0.12	2	1.2	2	0.25	2	<=0.03	2	0.25	2	0.25	2									0
S1363	jiangsu	lineage2	MYCOTB	1	2	0.6	2	0.25	2	1.2	2	0.5	2	<=0.03	2	0.5	2	0.25	2									0
S1364	jiangsu	lineage4	MYCOTB	1	2	0.6	2	0.12	2	2.5	2	0.5	2	<=0.03	2	0.25	2	0.5	2									0
S1365	jiangsu	lineage2	MYCOTB	1	2	5	1	16	1	1.2	2	0.25	2	0.25	1	0.25	2	0.25	2									0
S1366	jiangsu	lineage2	MYCOTB	1	2	0.6	2	0.12	2	1.2	2	0.25	2	<=0.03	2	0.12	2	0.25	2									0
S1367	jiangsu	lineage2	MYCOTB	1	2	0.6	2	0.25	2	1.2	2	0.5	2	<=0.03	2	0.25	2	0.5	2									0
S1368	jiangsu	lineage4	MYCOTB	1	2	0.6	2	0.12	2	2.5	2	0.5	2	<=0.03	2	0.5	2	0.25	2									0
S1369	jiangsu	lineage2	MYCOTB	1	2	0.6	2	0.12	2	2.5	2	0.5	2	<=0.03	2	0.25	2	0.25	2									0
S1370	jiangsu	lineage4	MYCOTB	1	2	<=0.3	2	0.12	2	2.5	2	0.5	2	<=0.03	2	0.5	2	0.25	2									0
S1371	jiangsu	lineage2	MYCOTB	1	2	1.2	2	0.25	2	1.2	2	0.5	2	<=0.03	2	0.25	2	0.25	2									0
S1372	jiangsu	lineage2	MYCOTB	1	2	0.6	2	0.12	2	1.2	2	0.25	2	<=0.03	2	0.12	2	0.25	2									0
S1373	jiangsu	lineage2	MYCOTB	1	2	0.6	2	0.12	2	1.2	2	0.25	2	<=0.03	2	0.12	2	0.25	2									0
S1374	jiangsu	lineage2	MYCOTB	1	2	0.6	2	0.12	2	1.2	2	0.5	2	<=0.03	2	0.25	2	0.25	2									0
S1375	jiangsu	lineage2	MYCOTB	1	2	0.6	2	0.25	2	1.2	2	0.25	2	<=0.03	2	0.25	2	0.25	2									0
S1376	jiangsu	lineage2	MYCOTB	4	2	2.5	2	8	1	10	1	16	1	2	1	4	1	8	1									0
S1377	jiangsu	lineage2	MYCOTB	1	2	0.6	2	0.25	2	1.2	2	0.25	2	4	1	0.25	2	0.25	2									0
S1378	jiangsu	lineage4	MYCOTB	1	2	2.5	2	0.12	2	1.2	2	0.5	2	<=0.03	2	0.25	2	0.25	2									0
S1379	jiangsu	lineage2	MYCOTB	2	2	<=0.3	2	0.12	2	2.5	2	0.5	2	<=0.03	2	0.5	2	0.5	2									0
S1380	jiangsu	lineage2	MYCOTB	1	2	0.6	2	0.12	2	2.5	2	0.5	2	<=0.03	2	0.5	2	0.25	2									0
S1381	jiangsu	lineage2	MYCOTB	<=0.5	2	0.6	2	0.12	2	1.2	2	0.5	2	<=0.03	2	0.25	2	0.25	2									0
S1382	jiangsu	lineage2	MYCOTB	1	2	0.6	2	0.12	2	1.2	2	0.25	2	<=0.03	2	0.25	2	0.25	2									0
S1383	jiangsu	lineage2	MYCOTB	4	2	<=0.3	2	16	1	40	1	2	1	1	1	1	2	16	1									0
S1384	jiangsu	lineage4	MYCOTB	1	2	0.6	2	0.12	2	1.2	2	0.5	2	4	1	0.25	2	0.25	2									0
S1385	jiangsu	lineage2	MYCOTB	2	2	0.6	2	0.12	2	2.5	2	0.5	2	<=0.03	2	0.5	2	0.25	2									0
S1386	jiangsu	lineage2	MYCOTB	1	2	0.6	2	0.12	2	1.2	2	0.25	2	<=0.03	2	0.25	2	0.25	2									0
S1387	jiangsu	lineage2	MYCOTB	1	2	0.6	2	0.12	2	1.2	2	0.5	2	<=0.03	2	0.25	2	0.25	2									0
S1388	jiangsu	lineage2	MYCOTB	1	2	0.6	2	0.12	2	2.5	2	4	1	<=0.03	2	2	1	0.25	2									0
S1389	jiangsu	lineage2	MYCOTB	1	2	0.6	2	0.12	2	1.2	2	0.25	2	<=0.03	2	0.12	2	0.25	2									0
S1390	jiangsu	lineage2	MYCOTB	1	2	0.6	2	16	1	1.2	2	0.25	2	0.25	1	0.5	2	0.25	2									0
S1391	jiangsu	lineage2	MYCOTB	1	2	1.2	2	0.12	2	2.5	2	0.5	2	0.06	2	0.25	2	0.5	2									0
S1392	jiangsu	lineage2	MYCOTB	2	2	<=0.3	2	16	1	1.2	2	0.5	2	0.5	1	0.5	2	0.25	2									0
S1393	jiangsu	lineage2	MYCOTB	1	2	0.6	2	0.12	2	2.5	2	0.25	2	<=0.03	2	0.25	2	0.25	2									0
S1394	jiangsu	lineage2	MYCOTB	8	1	<=0.3	2	16	1	2.5	2	4	1	4	1	4	1	0.25	2									0
S1395	jiangsu	lineage2	MYCOTB	2	2	0.6	2	0.25	2	2.5	2	4	1	<=0.03	2	2	1	0.25	2									0
S1396	jiangsu	lineage2	MYCOTB	1	2	0.6	2	0.25	2	2.5	2	0.5	2	<=0.03	2	0.25	2	0.5	2									0
S1397	jiangsu	lineage4	MYCOTB	<=0.5	2	5	1	0.12	2	2.5	2	0.5	2	0.25	1	0.25	2	0.5	2									0
S1398	jiangsu	lineage2	MYCOTB	1	2	0.6	2	0.12	2	2.5	2	0.5	2	<=0.03	2	0.25	2	0.5	2									0
S1399	jiangsu	lineage4	MYCOTB	2	2	0.6	2	0.25	2	5	1	0.5	2	<=0.03	2	0.5	2	0.5	2									0
S1400	jiangsu	lineage2	MYCOTB	1	2	0.6	2	0.25	2	2.5	2	0.5	2	<=0.03	2	0.5	2	0.5	2									0
S1401	jiangsu	lineage2	MYCOTB	1	2	<=0.3	2	0.25	2	2.5	2	2	1	<=0.03	2	1	2	0.25	2									0
S1402	jiangsu	lineage2	MYCOTB	2	2	0.6	2	0.25	2	1.2	2	0.5	2	2	1	0.25	2	0.25	2									0
S1403	jiangsu	lineage2	MYCOTB	1	2	<=0.3	2	0.12	2	2.5	2	0.25	2	<=0.03	2	0.25	2	0.25	2									0
S1404	jiangsu	lineage4	MYCOTB	1	2	0.6	2	0.12	2	2.5	2	0.5	2	<=0.03	2	0.25	2	0.5	2									0
S1405	jiangsu	lineage2	MYCOTB	1	2	0.6	2	0.12	2	2.5	2	0.25	2	0.06	2	0.25	2	0.25	2									0
S1406	jiangsu	lineage2	MYCOTB	1	2	0.6	2	0.12	2	2.5	2	0.5	2	<=0.03	2	0.5	2	0.25	2									0
S1407	jiangsu	lineage2	MYCOTB	<=0.5	2	0.6	2	0.25	2	1.2	2	0.5	2	<=0.03	2	0.25	2	0.25	2									0
S1408	jiangsu	lineage2	MYCOTB	1	2	0.6	2	0.12	2	2.5	2	0.5	2	<=0.03	2	0.25	2	0.5	2									0
S1409	jiangsu	lineage2	MYCOTB	4	2	0.6	2	16	1	1.2	2	0.25	2	0.25	1	0.12	2	0.25	2									0
S1410	jiangsu	lineage2	MYCOTB	2	2	0.6	2	16	1	0.6	2	<=0.12	2	0.12	2	0.12	2	<=0.12	2									0
S1411	jiangsu	lineage2	MYCOTB	1	2	<=0.3	2	0.12	2	2.5	2	0.5	2	<=0.03	2	0.25	2	0.25	2									0
S1412	jiangsu	lineage4	MYCOTB	<=0.5	2	10	1	0.25	2	2.5	2	0.25	2	0.5	1	0.25	2	0.25	2									0
S1413	jiangsu	lineage4	MYCOTB	1	2	1.2	2	0.12	2	5	1	0.5	2	0.06	2	0.25	2	0.5	2									0
S1414	jiangsu	lineage2	MYCOTB	1	2	0.6	2	0.25	2	1.2	2	0.25	2	<=0.03	2	0.25	2	0.25	2									0
S1415	jiangsu	lineage2	MYCOTB	1	2	0.6	2	0.12	2	1.2	2	0.25	2	<=0.03	2	0.25	2	0.25	2									0
S1416	jiangsu	lineage2	MYCOTB	1	2	<=0.3	2	0.12	2	1.2	2	0.5	2	2	1	0.25	2	0.25	2									0
S1417	jiangsu	lineage2	MYCOTB	1	2	0.6	2	0.12	2	1.2	2	0.25	2	<=0.03	2	0.25	2	0.25	2									0
S1418	jiangsu	lineage2	MYCOTB	2	2	0.6	2	0.12	2	1.2	2	0.25	2	<=0.03	2	0.25	2	0.25	2									0
S1419	jiangsu	lineage4	MYCOTB	1	2	<=0.3	2	0.12	2	2.5	2	0.5	2	<=0.03	2	0.5	2	0.25	2									0
S1420	jiangsu	lineage2	MYCOTB	1	2	<=0.3	2	0.12	2	2.5	2	0.25	2	<=0.03	2	0.25	2	0.5	2									0
S1421	jiangsu	lineage2	MYCOTB	1	2	0.6	2	0.12	2	1.2	2	0.25	2	<=0.03	2	0.25	2	0.25	2									0
S1422	jiangsu	lineage2	MYCOTB	1	2	0.6	2	0.12	2	1.2	2	0.5	2	<=0.03	2	0.25	2	0.25	2									0
S1423	jiangsu	lineage2	MYCOTB	1	2	0.6	2	0.12	2	2.5	2	0.25	2	<=0.03	2	0.25	2	0.25	2									0
S1424	jiangsu	lineage2	MYCOTB	32	1	40	1	0.12	2	20	1	0.25	2	4	1	0.12	2	2	2									0
S1425	jiangsu	lineage2	MYCOTB	1	2	0.6	2	0.12	2	1.2	2	0.25	2	<=0.03	2	0.25	2	0.25	2									0
S1426	jiangsu	lineage4	MYCOTB	1	2	0.6	2	0.12	2	2.5	2	0.25	2	2	1	0.25	2	0.25	2									0
S1427	jiangsu	lineage2	UKMYC6	1	2	1	2	0.06	2	2	2	0.5	2	0.05	2	0.25	2	<=0.25	2	0.06	2	0.12	2	<=0.008	2	0.5	2	0
S1428	jiangsu	lineage2	MYCOTB	1	2	0.6	2	0.25	2	2.5	2	0.25	2	<=0.03	2	0.25	2	0.25	2									0
S1429	jiangsu	lineage2	MYCOTB	2	2	0.6	2	0.12	2	2.5	2	0.25	2	<=0.03	2	0.12	2	0.25	2									0
S1430	jiangsu	lineage2	MYCOTB	1	2	0.6	2	0.12	2	1.2	2	0.25	2	<=0.03	2	0.25	2	0.5	2									0
S1431	jiangsu	lineage2	MYCOTB	2	2	0.6	2	0.12	2	1.2	2	0.25	2	<=0.03	2	0.25	2	0.25	2									0
S1432	jiangsu	lineage2	MYCOTB	1	2	<=0.3	2	0.12	2	1.2	2	0.5	2	<=0.03	2	0.25	2	0.25	2									0
S1433	jiangsu	lineage2	MYCOTB	1	2	0.6	2	0.25	2	1.2	2	0.5	2	<=0.03	2	0.25	2	0.25	2									0
S1434	jiangsu	lineage2	MYCOTB	2	2	0.6	2	0.12	2	1.2	2	0.25	2	<=0.03	2	0.25	2	0.25	2									0
S1435	jiangsu	lineage4	MYCOTB	1	2	1.2	2	0.12	2	2.5	2	0.5	2	<=0.03	2	0.25	2	0.25	2									0
S1436	jiangsu	lineage2	MYCOTB	1	2	<=0.3	2	0.25	2	2.5	2	0.5	2	<=0.03	2	0.25	2	0.25	2									0
S1437	jiangsu	lineage2	MYCOTB	1	2	<=0.3	2	0.12	2	1.2	2	0.5	2	<=0.03	2	0.5	2	0.25	2									0
S1438	jiangsu	lineage2	UKMYC6	1	2	1	2	0.12	2	2	2	0.5	2	0.05	2	0.5	2	<=0.25	2	0.03	2	0.06	2	<=0.008	2	0.5	2	0
S1439	jiangsu	lineage2	MYCOTB	2	2	0.6	2	0.12	2	2.5	2	0.5	2	0.12	2	0.5	2	0.25	2									0
S1440	jiangsu	lineage2	MYCOTB	1	2	<=0.3	2	0.12	2	1.2	2	0.5	2	1	1	0.25	2	0.25	2									0
S1441	jiangsu	lineage4	MYCOTB	2	2	0.6	2	0.12	2	2.5	2	0.5	2	<=0.03	2	0.25	2	0.25	2									0
S1442	jiangsu	lineage2	MYCOTB	4	2	0.6	2	16	1	1.2	2	0.25	2	1	1	0.25	2	0.5	2									0
S1443	jiangsu	lineage4	MYCOTB	1	2	1.2	2	0.25	2	2.5	2	0.5	2	<=0.03	2	0.5	2	0.5	2									0
S1444	jiangsu	lineage2	MYCOTB	2	2	0.6	2	0.12	2	1.2	2	0.5	2	<=0.03	2	0.25	2	0.25	2									0
S1445	jiangsu	lineage2	MYCOTB	1	2	0.6	2	0.12	2	1.2	2	0.25	2	<=0.03	2	0.25	2	0.5	2									0
S1446	jiangsu	lineage4	MYCOTB	1	2	1.2	2	16	1	2.5	2	0.5	2	0.12	2	0.25	2	0.25	2									0
S1447	jiangsu	lineage2	MYCOTB	1	2	<=0.3	2	0.12	2	2.5	2	0.5	2	<=0.03	2	0.5	2	0.25	2									0
S1448	jiangsu	lineage2	MYCOTB	2	2	0.6	2	0.25	2	2.5	2	0.5	2	<=0.03	2	0.25	2	0.25	2									0
S1449	jiangsu	lineage2	MYCOTB	16	1	5	1	16	1	1.2	2	4	1	1	1	8	1	0.5	2									0
S1450	jiangsu	lineage4	MYCOTB	1	2	0.6	2	0.12	2	1.2	2	0.5	2	<=0.03	2	0.25	2	0.25	2									0
S1451	jiangsu	lineage2	MYCOTB	2	2	1.2	2	0.25	2	1.2	2	0.5	2	<=0.03	2	0.25	2	0.25	2									0
S1452	jiangsu	lineage2	MYCOTB	1	2	0.6	2	0.25	2	1.2	2	0.5	2	<=0.03	2	0.5	2	0.25	2									0
S1453	jiangsu	lineage2	MYCOTB	4	2	0.6	2	0.25	2	1.2	2	0.25	2	2	1	0.25	2	0.25	2									0
S1454	jiangsu	lineage2	MYCOTB	1	2	0.6	2	0.25	2	2.5	2	0.5	2	<=0.03	2	0.25	2	0.25	2									0
S1455	jiangsu	lineage4	MYCOTB	1	2	0.6	2	0.12	2	2.5	2	0.5	2	<=0.03	2	0.25	2	0.25	2									0
S1456	jiangsu	lineage2	MYCOTB	1	2	2.5	2	0.12	2	1.2	2	0.5	2	0.06	2	0.25	2	0.25	2									0
S1457	jiangsu	lineage2	MYCOTB	1	2	0.6	2	0.12	2	1.2	2	0.25	2	0.06	2	0.25	2	0.25	2									0
S1458	jiangsu	lineage4	MYCOTB	1	2	0.6	2	0.25	2	2.5	2	0.5	2	<=0.03	2	0.25	2	0.5	2									0
S1459	jiangsu	lineage2	MYCOTB	2	2	0.6	2	0.25	2	2.5	2	0.5	2	0.06	2	0.25	2	0.5	2									0
S1460	jiangsu	lineage2	MYCOTB	1	2	0.6	2	0.12	2	1.2	2	0.25	2	<=0.03	2	0.25	2	0.25	2									0
S1461	jiangsu	lineage2	MYCOTB	1	2	0.6	2	0.12	2	2.5	2	0.5	2	<=0.03	2	0.25	2	0.25	2									0
S1462	jiangsu	lineage2	MYCOTB	1	2	0.6	2	0.12	2	1.2	2	0.5	2	<=0.03	2	0.5	2	0.25	2									0
S1463	jiangsu	lineage2	MYCOTB	1	2	10	1	0.12	2	1.2	2	0.5	2	0.25	1	0.25	2	0.25	2									0
S1464	jiangsu	lineage2	MYCOTB	1	2	0.6	2	0.12	2	1.2	2	0.5	2	<=0.03	2	0.25	2	0.25	2									0
S1465	jiangsu	lineage2	MYCOTB	1	2	5	1	0.12	2	1.2	2	0.5	2	0.25	1	0.5	2	0.5	2									0
S1466	jiangsu	lineage4	MYCOTB	1	2	0.6	2	0.12	2	2.5	2	0.5	2	<=0.03	2	0.25	2	0.5	2									0
S1467	jiangsu	lineage4	MYCOTB	2	2	0.6	2	0.12	2	2.5	2	0.5	2	<=0.03	2	0.5	2	0.5	2									0
S1468	jiangsu	lineage2	MYCOTB	16	1	40	1	16	1	2.5	2	8	1	4	1	4	1	0.25	2									0
S1469	jiangsu	lineage2	MYCOTB	1	2	0.6	2	0.25	2	1.2	2	0.5	2	<=0.03	2	0.25	2	0.25	2									0
S1470	jiangsu	lineage2	MYCOTB	1	2	<=0.3	2	0.25	2	2.5	2	0.5	2	<=0.03	2	0.25	2	0.5	2									0
S1471	jiangsu	lineage2	UKMYC6	8	1	>8	1	>8	1	2	2	4	1	12.8	1	2	1	0.5	2	0.12	2	0.25	2	>0.5	1	0.5	2	0
S1472	jiangsu	lineage2	MYCOTB	1	2	0.6	2	16	1	1.2	2	0.25	2	4	1	0.25	2	0.25	2									0
S1473	jiangsu	lineage2	MYCOTB	1	2	1.2	2	0.12	2	1.2	2	0.25	2	<=0.03	2	0.25	2	0.25	2									0
S1474	jiangsu	lineage2	UKMYC6	1	2	8	1	0.25	2	2	2	0.5	2	0.2	1	0.5	2	<=0.25	2	0.06	2	0.12	2	0.015	2	0.5	2	0
S1475	jiangsu	lineage2	MYCOTB	1	2	0.6	2	0.12	2	1.2	2	0.5	2	0.06	2	0.5	2	0.25	2									0
S1476	jiangsu	lineage4	MYCOTB	2	2	0.6	2	0.12	2	2.5	2	0.5	2	0.06	2	0.5	2	0.25	2									0
S1477	jiangsu	lineage2	MYCOTB	1	2	1.2	2	0.25	2	0.6	2	0.5	2	4	1	0.25	2	0.25	2									0
S1478	jiangsu	lineage4	MYCOTB	1	2	0.6	2	0.12	2	1.2	2	0.25	2	<=0.03	2	0.12	2	0.25	2									0
S1479	jiangsu	lineage2	MYCOTB	1	2	0.6	2	0.12	2	1.2	2	0.25	2	4	1	0.25	2	0.25	2									0
S1480	jiangsu	lineage2	MYCOTB	1	2	0.6	2	0.12	2	1.2	2	0.5	2	0.06	2	0.5	2	0.5	2									0
S1481	jiangsu	lineage2	MYCOTB	1	2	0.6	2	0.12	2	1.2	2	0.5	2	<=0.03	2	0.25	2	0.25	2									0
S1482	jiangsu	lineage2	MYCOTB	1	2	<=0.3	2	0.12	2	2.5	2	0.5	2	<=0.03	2	0.5	2	0.5	2									0
S1483	jiangsu	lineage2	MYCOTB	1	2	0.6	2	0.12	2	1.2	2	0.5	2	<=0.03	2	0.25	2	0.25	2									0
S1484	jiangsu	lineage2	MYCOTB	1	2	0.6	2	0.12	2	1.2	2	0.5	2	<=0.03	2	0.25	2	0.5	2									0
S1485	jiangsu	lineage4	MYCOTB	2	2	1.2	2	0.12	2	2.5	2	0.5	2	0.06	2	0.25	2	1	2									0
S1486	jiangsu	lineage2	MYCOTB	1	2	0.6	2	0.12	2	2.5	2	0.5	2	0.06	2	0.25	2	0.25	2									0
S1487	jiangsu	lineage2	MYCOTB	1	2	0.6	2	0.25	2	2.5	2	0.5	2	0.06	2	0.25	2	0.5	2									0
S1488	jiangsu	lineage2	MYCOTB	1	2	5	1	0.12	2	2.5	2	0.5	2	1	1	0.25	2	0.5	2									0
S1489	jiangsu	lineage2	MYCOTB	1	2	0.6	2	0.12	2	1.2	2	0.25	2	<=0.03	2	0.25	2	0.25	2									0
S1490	jiangsu	lineage2	MYCOTB	1	2	0.6	2	0.12	2	1.2	2	0.25	2	<=0.03	2	0.12	2	0.5	2									0
S1491	jiangsu	lineage2	MYCOTB	1	2	0.6	2	0.12	2	1.2	2	0.5	2	4	1	0.5	2	0.25	2									0
S1492	jiangsu	lineage2	MYCOTB	1	2	0.6	2	0.12	2	1.2	2	0.5	2	<=0.03	2	0.25	2	0.25	2									0
S1493	jiangsu	lineage4	MYCOTB	1	2	0.6	2	0.12	2	2.5	2	0.5	2	<=0.03	2	0.5	2	0.5	2									0
S1494	jiangsu	lineage2	MYCOTB	1	2	0.6	2	0.12	2	1.2	2	0.5	2	<=0.03	2	0.25	2	0.25	2									0
S1495	jiangsu	lineage2	MYCOTB	1	2	1.2	2	0.12	2	2.5	2	0.5	2	<=0.03	2	0.25	2	0.5	2									0
S1496	jiangsu	lineage2	MYCOTB	1	2	0.6	2	0.25	2	2.5	2	0.25	2	<=0.03	2	0.25	2	0.5	2									0
S1497	jiangsu	lineage2	MYCOTB	1	2	0.6	2	0.25	2	2.5	2	8	1	<=0.03	2	8	1	0.25	2									0
S1498	jiangsu	lineage2	MYCOTB	1	2	0.6	2	0.12	2	2.5	2	0.25	2	<=0.03	2	0.25	2	0.25	2									0
S1499	jiangsu	lineage2	MYCOTB	1	2	<=0.3	2	0.12	2	2.5	2	2	1	<=0.03	2	1	2	0.25	2									0
S1500	jiangsu	lineage2	MYCOTB	1	2	<=0.3	2	0.25	2	2.5	2	0.5	2	0.06	2	0.25	2	0.5	2									0
S1501	jiangsu	lineage2	MYCOTB	1	2	<=0.3	2	0.25	2	1.2	2	0.25	2	<=0.03	2	0.25	2	0.25	2									0
S1502	jiangsu	lineage2	MYCOTB	1	2	0.6	2	0.5	2	2.5	2	0.5	2	1	1	0.25	2	0.5	2									0
S1503	jiangsu	lineage2	MYCOTB	<=0.5	2	0.6	2	0.12	2	1.2	2	2	1	<=0.03	2	2	1	0.25	2									0
S1504	jiangsu	lineage2	MYCOTB	1	2	0.6	2	0.12	2	1.2	2	0.5	2	0.06	2	0.25	2	0.25	2									0
S1505	jiangsu	lineage4	MYCOTB	1	2	1.2	2	0.12	2	2.5	2	0.5	2	0.06	2	0.25	2	0.5	2									0
S1506	jiangsu	lineage2	MYCOTB	4	2	40	1	16	1	1.2	2	0.5	2	2	1	0.12	2	0.25	2									0
S1507	jiangsu	lineage2	MYCOTB	1	2	1.2	2	0.12	2	1.2	2	0.5	2	<=0.03	2	0.25	2	0.25	2									0
S1508	jiangsu	lineage2	MYCOTB	1	2	0.6	2	0.25	2	2.5	2	0.25	2	<=0.03	2	0.25	2	0.5	2									0
S1509	jiangsu	lineage2	MYCOTB	1	2	2.5	2	0.12	2	2.5	2	<=0.12	2	<=0.03	2	<=0.06	2	0.5	2									0
S1510	jiangsu	lineage2	MYCOTB	1	2	0.6	2	0.25	2	1.2	2	0.5	2	<=0.03	2	0.5	2	0.5	2									0
S1511	jiangsu	lineage2	MYCOTB	1	2	0.6	2	0.12	2	1.2	2	0.25	2	<=0.03	2	<=0.06	2	<=0.12	2									0
S1512	jiangsu	lineage2	MYCOTB	1	2	<=0.3	2	0.25	2	1.2	2	0.25	2	<=0.03	2	0.12	2	0.5	2									0
S1513	jiangsu	lineage2	MYCOTB	<=0.5	2	0.6	2	0.12	2	1.2	2	0.25	2	0.06	2	0.12	2	0.25	2									0
S1514	jiangsu	lineage4	MYCOTB	1	2	<=0.3	2	0.12	2	2.5	2	0.5	2	0.06	2	0.5	2	0.5	2									0
S1515	jiangsu	lineage2	MYCOTB	1	2	0.6	2	0.12	2	2.5	2	0.25	2	<=0.03	2	0.25	2	0.5	2									0
S1516	jiangsu	lineage2	MYCOTB	1	2	0.6	2	0.12	2	1.2	2	0.5	2	<=0.03	2	0.25	2	0.25	2									0
S1517	jiangsu	lineage2	MYCOTB	<=0.5	2	0.6	2	0.12	2	1.2	2	0.5	2	<=0.03	2	0.25	2	0.25	2									0
S1518	jiangsu	lineage4	MYCOTB	2	2	1.2	2	0.12	2	2.5	2	0.25	2	0.06	2	0.25	2	0.5	2									0
S1519	jiangsu	lineage2	MYCOTB	1	2	0.6	2	0.12	2	1.2	2	0.25	2	<=0.03	2	0.25	2	0.25	2									0
S1520	jiangsu	lineage2	MYCOTB	1	2	0.6	2	0.12	2	1.2	2	0.25	2	0.12	2	0.25	2	0.25	2									0
S1521	jiangsu	lineage2	MYCOTB	1	2	1.2	2	0.25	2	2.5	2	8	1	<=0.03	2	8	1	0.5	2									0
S1522	jiangsu	lineage2	MYCOTB	1	2	0.6	2	0.25	2	1.2	2	0.5	2	0.06	2	0.25	2	0.25	2									0
S1523	jiangsu	lineage4	MYCOTB	2	2	0.6	2	0.25	2	5	1	0.5	2	0.06	2	0.5	2	0.5	2									0
S1524	jiangsu	lineage4	MYCOTB	1	2	0.6	2	0.12	2	2.5	2	0.5	2	0.06	2	0.5	2	0.5	2									0
S1525	jiangsu	lineage2	MYCOTB	1	2	0.6	2	0.25	2	2.5	2	0.5	2	<=0.03	2	0.5	2	0.25	2									0
S1526	jiangsu	lineage2	MYCOTB	1	2	0.6	2	0.25	2	1.2	2	0.5	2	<=0.03	2	0.25	2	0.25	2									0
S1527	jiangsu	lineage2	MYCOTB	1	2	0.6	2	0.12	2	2.5	2	0.5	2	<=0.03	2	0.5	2	0.25	2									0
S1528	jiangsu	lineage2	MYCOTB	1	2	0.6	2	0.25	2	1.2	2	0.25	2	0.06	2	0.25	2	0.25	2									0
S1529	jiangsu	lineage2	MYCOTB	1	2	0.6	2	0.12	2	1.2	2	0.25	2	<=0.03	2	0.25	2	0.25	2									0
S1530	jiangsu	lineage2	MYCOTB	<=0.5	2	1.2	2	0.12	2	2.5	2	0.5	2	<=0.03	2	0.25	2	0.5	2									0
S1531	jiangsu	lineage2	MYCOTB	1	2	0.6	2	0.12	2	2.5	2	0.5	2	<=0.03	2	0.25	2	0.25	2									0
S1532	jiangsu	lineage2	MYCOTB	1	2	0.6	2	0.25	2	1.2	2	0.5	2	0.06	2	0.25	2	0.25	2									0
S1533	jiangsu	lineage2	MYCOTB	2	2	0.6	2	0.25	2	2.5	2	0.5	2	<=0.03	2	0.25	2	0.25	2									0
S1534	jiangsu	lineage4	MYCOTB	1	2	1.2	2	0.12	2	5	1	0.5	2	0.06	2	0.5	2	0.5	2									0
S1535	jiangsu	lineage2	MYCOTB	1	2	0.6	2	0.12	2	1.2	2	0.25	2	0.06	2	0.25	2	0.25	2									0
S1536	jiangsu	lineage2	MYCOTB	1	2	0.6	2	0.12	2	1.2	2	0.5	2	<=0.03	2	0.25	2	0.5	2									0
S1537	jiangsu	lineage2	MYCOTB	2	2	0.6	2	0.12	2	2.5	2	0.25	2	<=0.03	2	0.25	2	0.25	2									0
S1538	jiangsu	lineage2	MYCOTB	1	2	0.6	2	0.25	2	2.5	2	0.25	2	0.06	2	0.25	2	0.25	2									0
S1539	jiangsu	lineage2	MYCOTB	1	2	0.6	2	0.12	2	2.5	2	0.5	2	0.06	2	0.25	2	0.25	2									0
S1540	jiangsu	lineage2	MYCOTB	1	2	20	1	0.25	2	2.5	2	0.25	2	0.25	1	0.25	2	0.25	2									0
S1541	jiangsu	lineage2	MYCOTB	1	2	0.6	2	0.12	2	1.2	2	0.25	2	<=0.03	2	0.25	2	0.25	2									0
S1542	jiangsu	lineage2	MYCOTB	2	2	5	1	0.12	2	2.5	2	0.25	2	0.25	1	0.25	2	0.25	2									0
S1543	jiangsu	lineage2	MYCOTB	2	2	0.6	2	0.12	2	2.5	2	0.5	2	0.06	2	0.25	2	0.5	2									0
S1544	jiangsu	lineage4	MYCOTB	1	2	2.5	2	0.12	2	2.5	2	0.5	2	0.06	2	0.25	2	0.5	2									0
S1545	jiangsu	lineage2	MYCOTB	1	2	1.2	2	0.25	2	1.2	2	0.5	2	0.06	2	0.25	2	0.5	2									0
S1546	jiangsu	lineage2	MYCOTB	1	2	1.2	2	0.25	2	1.2	2	0.5	2	4	1	0.25	2	0.5	2									0
S1547	jiangsu	lineage2	MYCOTB	1	2	0.6	2	0.12	2	1.2	2	0.25	2	0.06	2	0.12	2	0.25	2									0
S1548	jiangsu	lineage2	MYCOTB	1	2	0.6	2	0.12	2	1.2	2	0.5	2	<=0.03	2	0.25	2	0.25	2									0
S1549	jiangsu	lineage2	MYCOTB	2	2	0.6	2	0.12	2	2.5	2	1	2	<=0.03	2	0.5	2	0.5	2									0
S1550	jiangsu	lineage2	MYCOTB	1	2	0.6	2	0.12	2	1.2	2	0.5	2	0.06	2	0.25	2	0.25	2									0
S1551	jiangsu	lineage2	MYCOTB	1	2	0.6	2	0.25	2	2.5	2	0.5	2	0.06	2	0.5	2	0.5	2									0
S1552	jiangsu	lineage2	MYCOTB	<=0.5	2	1.2	2	0.12	2	1.2	2	<=0.12	2	0.06	2	<=0.06	2	0.25	2									0
S1553	jiangsu	lineage2	MYCOTB	1	2	0.6	2	0.12	2	1.2	2	0.5	2	<=0.03	2	0.25	2	0.25	2									0
S1554	jiangsu	lineage4	MYCOTB	1	2	<=0.3	2	0.25	2	2.5	2	0.5	2	0.06	2	0.5	2	0.5	2									0
S1555	jiangsu	lineage4	MYCOTB	1	2	0.6	2	0.12	2	2.5	2	0.5	2	<=0.03	2	0.25	2	0.25	2									0
S1556	jiangsu	lineage2	MYCOTB	1	2	0.6	2	0.12	2	1.2	2	0.25	2	0.06	2	0.12	2	0.25	2									0
S1557	jiangsu	lineage2	MYCOTB	1	2	0.6	2	0.25	2	1.2	2	0.5	2	<=0.03	2	0.25	2	0.25	2									0
S1558	jiangsu	lineage4	MYCOTB	1	2	1.2	2	0.12	2	2.5	2	0.25	2	<=0.03	2	0.12	2	0.25	2									0
S1559	jiangsu	lineage2	MYCOTB	1	2	<=0.3	2	0.25	2	2.5	2	0.5	2	<=0.03	2	0.25	2	0.25	2									0
S1560	jiangsu	lineage2	MYCOTB	1	2	0.6	2	0.12	2	1.2	2	0.25	2	0.06	2	0.25	2	0.25	2									0
S1561	jiangsu	lineage2	MYCOTB	1	2	0.6	2	0.12	2	1.2	2	0.5	2	<=0.03	2	0.25	2	0.25	2									0
S1562	jiangsu	lineage2	MYCOTB	2	2	0.6	2	0.12	2	1.2	2	0.5	2	0.06	2	0.25	2	0.5	2									0
S1563	jiangsu	lineage2	MYCOTB	1	2	0.6	2	0.12	2	1.2	2	0.5	2	<=0.03	2	0.25	2	0.25	2									0
S1564	jiangsu	lineage4	MYCOTB	1	2	5	1	0.12	2	2.5	2	0.5	2	0.25	1	0.25	2	0.25	2									0
S1565	jiangsu	lineage2	MYCOTB	1	2	0.6	2	0.12	2	2.5	2	0.25	2	0.06	2	0.25	2	0.25	2									0
S1566	jiangsu	lineage2	MYCOTB	2	2	0.6	2	0.12	2	1.2	2	1	2	<=0.03	2	0.25	2	0.25	2									0
S1567	jiangsu	lineage2	MYCOTB	1	2	0.6	2	0.12	2	2.5	2	0.5	2	<=0.03	2	0.25	2	0.5	2									0
S1568	jiangsu	lineage2	MYCOTB	1	2	0.6	2	0.12	2	1.2	2	0.5	2	4	1	0.25	2	0.25	2									0
S1569	jiangsu	lineage2	MYCOTB	2	2	0.6	2	0.12	2	1.2	2	0.5	2	<=0.03	2	0.25	2	0.25	2									0
S1570	jiangsu	lineage2	MYCOTB	2	2	0.6	2	0.5	2	2.5	2	0.5	2	0.12	2	0.25	2	0.5	2									0
S1571	jiangsu	lineage2	MYCOTB	1	2	0.6	2	0.12	2	1.2	2	0.25	2	<=0.03	2	0.25	2	0.25	2									0
S1572	jiangsu	lineage2	MYCOTB	1	2	0.6	2	0.12	2	2.5	2	0.5	2	<=0.03	2	0.25	2	0.5	2									0
S1573	jiangsu	lineage2	MYCOTB	1	2	0.6	2	0.25	2	2.5	2	0.5	2	<=0.03	2	0.25	2	0.25	2									0
S1574	jiangsu	lineage2	MYCOTB	1	2	0.6	2	0.12	2	2.5	2	0.5	2	<=0.03	2	0.25	2	0.25	2									0
S1575	jiangsu	lineage2	MYCOTB	1	2	0.6	2	0.12	2	2.5	2	0.5	2	<=0.03	2	0.25	2	0.5	2									0
S1576	jiangsu	lineage2	MYCOTB	2	2	0.6	2	0.25	2	1.2	2	0.5	2	<=0.03	2	0.25	2	0.25	2									0
S1577	jiangsu	lineage2	MYCOTB	1	2	0.6	2	0.12	2	1.2	2	0.5	2	<=0.03	2	0.5	2	0.5	2									0
S1578	jiangsu	lineage2	MYCOTB	1	2	0.6	2	0.12	2	2.5	2	0.25	2	<=0.03	2	0.25	2	0.5	2									0
S1579	jiangsu	lineage2	MYCOTB	1	2	1.2	2	0.12	2	1.2	2	0.25	2	0.06	2	0.25	2	0.25	2									0
S1580	jiangsu	lineage2	MYCOTB	1	2	0.6	2	0.25	2	2.5	2	0.5	2	0.06	2	0.25	2	0.5	2									0
S1581	jiangsu	lineage2	MYCOTB	1	2	0.6	2	0.12	2	1.2	2	0.5	2	<=0.03	2	0.25	2	0.25	2									0
S1582	jiangsu	lineage2	MYCOTB	2	2	1.2	2	0.12	2	1.2	2	0.5	2	<=0.03	2	0.25	2	0.25	2									0
S1583	jiangsu	lineage2	MYCOTB	8	1	<=0.3	2	16	1	2.5	2	0.25	2	0.5	1	0.12	2	0.25	2									0
S1584	jiangsu	lineage2	MYCOTB	1	2	0.6	2	0.12	2	1.2	2	0.5	2	<=0.03	2	0.25	2	0.25	2									0
S1585	jiangsu	lineage2	MYCOTB	1	2	0.6	2	0.12	2	1.2	2	0.5	2	<=0.03	2	0.25	2	0.25	2									0
S1586	jiangsu	lineage2	MYCOTB	2	2	0.6	2	0.5	2	2.5	2	0.25	2	0.06	2	0.25	2	0.5	2									0
S1587	jiangsu	lineage2	MYCOTB	2	2	1.2	2	0.25	2	2.5	2	0.25	2	<=0.03	2	0.25	2	0.5	2									0
S1588	jiangsu	lineage2	MYCOTB	1	2	20	1	0.25	2	2.5	2	0.5	2	0.25	1	0.25	2	0.5	2									0
S1589	jiangsu	lineage2	MYCOTB	2	2	0.6	2	0.25	2	1.2	2	0.5	2	<=0.03	2	0.25	2	0.25	2									0
S1590	jiangsu	lineage2	MYCOTB	2	2	0.6	2	0.12	2	2.5	2	0.25	2	<=0.03	2	0.25	2	0.25	2									0
S1591	jiangsu	lineage2	MYCOTB	1	2	0.6	2	0.25	2	1.2	2	0.25	2	0.06	2	0.25	2	0.25	2									0
S1592	jiangsu	lineage2	MYCOTB	1	2	0.6	2	0.25	2	2.5	2	0.5	2	<=0.03	2	0.5	2	0.5	2									0
S1593	jiangsu	lineage2	MYCOTB	1	2	0.6	2	0.12	2	1.2	2	0.5	2	<=0.03	2	0.5	2	0.25	2									0
S1594	jiangsu	lineage2	UKMYC6	4	2	4	2	2	1	8	1	8	1	6.4	1	4	1	8	1	0.015	2	0.25	2	>0.5	1	>4	1	0
S1595	jiangsu	lineage2	MYCOTB	1	2	1.2	2	0.12	2	1.2	2	0.5	2	<=0.03	2	0.25	2	0.25	2									0
S1596	jiangsu	lineage2	MYCOTB	2	2	0.6	2	0.25	2	2.5	2	0.25	2	0.06	2	0.25	2	0.25	2									0
S1597	jiangsu	lineage2	MYCOTB	1	2	0.6	2	0.12	2	1.2	2	0.25	2	<=0.03	2	0.25	2	0.25	2									0
S1598	jiangsu	lineage2	MYCOTB	1	2	0.6	2	0.12	2	2.5	2	<=0.12	2	<=0.03	2	0.25	2	0.25	2									0
S1599	jiangsu	lineage2	MYCOTB	1	2	0.6	2	0.12	2	1.2	2	0.25	2	<=0.03	2	0.25	2	0.25	2									0
S1600	jiangsu	lineage2	MYCOTB	2	2	0.6	2	0.25	2	2.5	2	0.5	2	<=0.03	2	0.5	2	0.5	2									0
S1601	jiangsu	lineage4	MYCOTB	1	2	0.6	2	0.25	2	2.5	2	0.5	2	0.06	2	0.5	2	0.5	2									0
S1602	jiangsu	lineage2	MYCOTB	2	2	20	1	0.12	2	1.2	2	0.25	2	0.25	1	0.25	2	0.25	2									0
S1603	jiangsu	lineage2	MYCOTB	1	2	0.6	2	0.12	2	2.5	2	0.5	2	<=0.03	2	0.25	2	0.5	2									0
S1604	jiangsu	lineage2	MYCOTB	1	2	<=0.3	2	0.25	2	5	1	0.5	2	0.06	2	0.5	2	1	2									0
S1605	jiangsu	lineage2	MYCOTB	1	2	0.6	2	0.12	2	1.2	2	0.5	2	<=0.03	2	0.5	2	0.25	2									0
S1606	jiangsu	lineage2	MYCOTB	1	2	0.6	2	0.25	2	2.5	2	0.5	2	<=0.03	2	0.25	2	0.5	2									0
S1607	jiangsu	lineage2	MYCOTB	1	2	0.6	2	0.25	2	2.5	2	0.25	2	0.12	2	0.12	2	0.25	2									0
S1608	jiangsu	lineage2	MYCOTB	1	2	1.2	2	0.25	2	2.5	2	0.25	2	<=0.03	2	0.25	2	0.25	2									0
S1609	jiangsu	lineage2	MYCOTB	1	2	0.6	2	0.25	2	2.5	2	0.5	2	<=0.03	2	0.5	2	0.5	2									0
S1610	jiangsu	lineage2	MYCOTB	2	2	0.6	2	0.25	2	2.5	2	0.5	2	<=0.03	2	0.25	2	0.5	2									0
S1611	jiangsu	lineage2	MYCOTB	1	2	0.6	2	0.12	2	2.5	2	0.5	2	<=0.03	2	0.12	2	0.25	2									0
S1612	jiangsu	lineage2	MYCOTB	1	2	0.6	2	0.12	2	1.2	2	0.5	2	<=0.03	2	0.25	2	0.25	2									0
S1613	jiangsu	lineage2	MYCOTB	1	2	0.6	2	0.12	2	2.5	2	0.25	2	<=0.03	2	0.12	2	0.25	2									0
S1614	jiangsu	lineage4	MYCOTB	1	2	1.2	2	0.12	2	2.5	2	0.5	2	<=0.03	2	0.25	2	0.5	2									0
S1615	jiangsu	lineage2	MYCOTB	1	2	0.6	2	0.12	2	1.2	2	0.5	2	<=0.03	2	0.25	2	0.25	2									0
S1616	jiangsu	lineage2	MYCOTB	2	2	0.6	2	0.25	2	2.5	2	0.5	2	<=0.03	2	0.5	2	0.5	2									0
S1617	jiangsu	lineage2	MYCOTB	1	2	0.6	2	0.25	2	2.5	2	0.25	2	<=0.03	2	0.25	2	0.25	2									0
S1618	jiangsu	lineage4	MYCOTB	1	2	1.2	2	0.12	2	2.5	2	0.5	2	0.06	2	0.25	2	0.5	2									0
S1619	jiangsu	lineage2	MYCOTB	1	2	0.6	2	0.25	2	2.5	2	0.5	2	<=0.03	2	0.25	2	0.25	2									0
S1620	jiangsu	lineage2	MYCOTB	1	2	0.6	2	0.25	2	2.5	2	0.5	2	<=0.03	2	0.25	2	0.5	2									0
S1621	jiangsu	lineage4	MYCOTB	1	2	0.6	2	0.12	2	2.5	2	0.5	2	<=0.03	2	0.5	2	0.25	2									0
S1622	jiangsu	lineage2	MYCOTB	1	2	0.6	2	0.25	2	1.2	2	0.25	2	<=0.03	2	0.25	2	0.25	2									0
S1623	jiangsu	lineage2	MYCOTB	1	2	0.6	2	0.12	2	2.5	2	0.25	2	<=0.03	2	0.12	2	0.25	2									0
S1624	jiangsu	lineage2	MYCOTB	1	2	0.6	2	0.12	2	1.2	2	0.25	2	<=0.03	2	0.12	2	0.25	2									0
S1625	jiangsu	lineage2	MYCOTB	1	2	0.6	2	0.25	2	2.5	2	0.5	2	<=0.03	2	0.25	2	0.5	2									0
S1626	jiangsu	lineage2	MYCOTB	1	2	0.6	2	0.12	2	1.2	2	0.5	2	<=0.03	2	0.25	2	0.5	2									0
S1627	jiangsu	lineage4	MYCOTB	1	2	1.2	2	0.25	2	2.5	2	0.25	2	0.25	1	0.12	2	0.5	2									0
S1628	jiangsu	lineage2	MYCOTB	1	2	1.2	2	0.25	2	2.5	2	0.5	2	0.06	2	0.25	2	0.5	2									0
S1629	jiangsu	lineage2	MYCOTB	1	2	0.6	2	0.12	2	2.5	2	0.5	2	<=0.03	2	0.5	2	0.5	2									0
S1630	jiangsu	lineage2	MYCOTB	2	2	0.6	2	0.12	2	1.2	2	0.25	2	<=0.03	2	0.25	2	0.25	2									0
S1631	jiangsu	lineage2	MYCOTB	1	2	0.6	2	0.12	2	1.2	2	0.25	2	<=0.03	2	0.25	2	0.25	2									0
S1632	jiangsu	lineage2	MYCOTB	1	2	0.6	2	0.25	2	2.5	2	0.5	2	<=0.03	2	0.25	2	0.5	2									0
S1633	jiangsu	lineage2	MYCOTB	4	2	5	1	2	1	10	1	16	1	4	1	4	1	8	1									0
S1634	jiangsu	lineage2	MYCOTB	2	2	2.5	2	2	1	10	1	16	1	2	1	2	1	8	1									0
S1635	jiangsu	lineage2	MYCOTB	2	2	2.5	2	2	1	10	1	16	1	4	1	4	1	8	1									0
S1636	jiangsu	lineage2	MYCOTB	4	2	5	1	0.5	2	40	1	16	1	4	1	4	1	16	1									0
S1637	jiangsu	lineage2	MYCOTB	1	2	0.6	2	0.12	2	1.2	2	0.5	2	2	1	0.25	2	0.25	2									0
S1638	jiangsu	lineage2	MYCOTB	4	2	2.5	2	2	1	10	1	16	1	4	1	4	1	8	1									0
S1639	jiangsu	lineage2	MYCOTB	1	2	0.6	2	0.12	2	2.5	2	0.5	2	<=0.03	2	0.5	2	0.25	2									0
S1640	jiangsu	lineage2	MYCOTB	1	2	0.6	2	0.12	2	1.2	2	0.5	2	<=0.03	2	0.25	2	0.25	2									0
S1641	jiangsu	lineage2	MYCOTB	<=0.5	2	0.6	2	0.25	2	2.5	2	0.25	2	0.06	2	0.25	2	0.5	2									0
S1642	jiangsu	lineage2	MYCOTB	1	2	0.6	2	0.25	2	2.5	2	0.5	2	<=0.03	2	0.5	2	0.5	2									0
S1643	jiangsu	lineage2	MYCOTB	1	2	0.6	2	0.12	2	1.2	2	0.5	2	<=0.03	2	0.25	2	0.25	2									0
S1644	jiangsu	lineage2	MYCOTB	2	2	0.6	2	0.25	2	2.5	2	0.5	2	<=0.03	2	0.25	2	0.25	2									0
S1645	jiangsu	lineage2	MYCOTB	1	2	0.6	2	0.25	2	2.5	2	0.25	2	0.06	2	0.12	2	0.25	2									0
S1646	zhejiang	lineage2	MYCOTB	1	2	2.5	2	0.25	2	2.5	2	0.5	2	<=0.03	2	0.5	2	0.25	2									0
S1647	zhejiang	lineage2	MYCOTB	1	2	<=0.3	2	0.25	2	0.6	2	0.25	2	<=0.03	2	0.12	2	0.25	2									0
S1648	zhejiang	lineage2	MYCOTB	1	2	<=0.3	2	16	1	1.2	2	0.5	2	1	1	0.5	2	0.5	2									0
S1649	zhejiang	lineage2	MYCOTB	1	2	0.6	2	0.12	2	1.2	2	0.5	2	<=0.03	2	0.25	2	0.5	2									0
S1650	zhejiang	lineage4	MYCOTB	2	2	0.6	2	0.12	2	2.5	2	0.5	2	4	1	0.5	2	0.5	2									0
S1651	zhejiang	lineage2	MYCOTB	1	2	0.6	2	0.25	2	2.5	2	0.5	2	<=0.03	2	0.5	2	0.5	2									0
S1652	zhejiang	lineage4	MYCOTB	1	2	0.6	2	0.12	2	5	1	0.5	2	0.06	2	0.5	2	0.5	2									0
S1653	zhejiang	lineage2	MYCOTB	2	2	<=0.3	2	0.25	2	2.5	2	0.5	2	<=0.03	2	0.5	2	0.5	2									0
S1654	zhejiang	lineage2	MYCOTB	2	2	1.2	2	0.12	2	2.5	2	0.5	2	<=0.03	2	0.25	2	0.5	2									0
S1655	zhejiang	lineage2	MYCOTB	2	2	1.2	2	0.12	2	2.5	2	0.25	2	<=0.03	2	0.25	2	0.5	2									0
S1656	zhejiang	lineage2	MYCOTB	2	2	0.6	2	0.25	2	1.2	2	0.5	2	<=0.03	2	0.5	2	0.5	2									0
S1657	zhejiang	lineage4	MYCOTB	1	2	0.6	2	0.12	2	2.5	2	0.5	2	<=0.03	2	0.25	2	0.5	2									0
S1658	zhejiang	lineage4	MYCOTB	2	2	0.6	2	0.12	2	5	1	0.5	2	<=0.03	2	0.5	2	0.5	2									0
S1659	zhejiang	lineage2	MYCOTB	2	2	0.6	2	0.25	2	2.5	2	0.5	2	<=0.03	2	0.5	2	0.5	2									0
S1660	zhejiang	lineage2	MYCOTB	2	2	0.6	2	0.25	2	2.5	2	0.5	2	<=0.03	2	0.5	2	0.5	2									0
S1661	zhejiang	lineage4	MYCOTB	1	2	1.2	2	0.25	2	5	1	0.5	2	<=0.03	2	0.5	2	0.5	2									0
S1662	zhejiang	lineage2	MYCOTB	2	2	0.6	2	0.12	2	2.5	2	0.5	2	<=0.03	2	0.5	2	0.25	2									0
S1663	zhejiang	lineage2	MYCOTB	2	2	1.2	2	0.25	2	1.2	2	0.5	2	0.06	2	0.25	2	0.25	2									0
S1664	zhejiang	lineage2	MYCOTB	8	1	0.6	2	0.12	2	2.5	2	0.5	2	<=0.03	2	0.25	2	0.25	2									0
S1665	zhejiang	lineage4	MYCOTB	1	2	1.2	2	0.12	2	2.5	2	0.25	2	4	1	0.25	2	0.5	2									0
S1666	zhejiang	lineage4	MYCOTB	1	2	20	1	0.12	2	2.5	2	0.25	2	1	1	0.12	2	0.5	2									0
S1667	zhejiang	lineage2	MYCOTB	1	2	1.2	2	0.12	2	1.2	2	0.25	2	<=0.03	2	0.25	2	0.25	2									0
S1668	zhejiang	lineage2	MYCOTB	2	2	0.6	2	0.12	2	2.5	2	0.25	2	<=0.03	2	0.25	2	0.25	2									0
S1669	zhejiang	lineage4	MYCOTB	1	2	0.6	2	0.12	2	2.5	2	0.5	2	<=0.03	2	0.5	2	0.25	2									0
S1670	zhejiang	lineage2	MYCOTB	2	2	0.6	2	0.12	2	1.2	2	0.25	2	<=0.03	2	0.25	2	0.25	2									0
S1671	zhejiang	lineage2	MYCOTB	2	2	0.6	2	0.5	2	2.5	2	0.5	2	0.06	2	0.5	2	0.5	2									0
S1672	zhejiang	lineage2	MYCOTB	1	2	0.6	2	0.12	2	1.2	2	0.5	2	<=0.03	2	0.25	2	0.25	2									0
S1673	zhejiang	lineage2	MYCOTB	1	2	0.6	2	0.12	2	1.2	2	0.5	2	0.06	2	0.5	2	0.25	2									0
S1674	zhejiang	lineage2	MYCOTB	1	2	0.6	2	0.12	2	1.2	2	0.5	2	1	1	0.25	2	0.25	2									0
S1675	zhejiang	lineage4	MYCOTB	1	2	0.6	2	0.12	2	2.5	2	0.5	2	<=0.03	2	0.5	2	0.25	2									0
S1676	zhejiang	lineage2	MYCOTB	1	2	1.2	2	0.12	2	1.2	2	0.25	2	<=0.03	2	0.25	2	0.25	2									0
S1677	zhejiang	lineage2	MYCOTB	2	2	0.6	2	0.12	2	2.5	2	0.25	2	<=0.03	2	0.25	2	0.25	2									0
S1678	zhejiang	lineage2	MYCOTB	1	2	0.6	2	0.25	2	1.2	2	0.5	2	<=0.03	2	0.25	2	0.25	2									0
S1679	zhejiang	lineage4	MYCOTB	2	2	0.6	2	0.12	2	2.5	2	0.5	2	<=0.03	2	0.5	2	0.5	2									0
S1680	zhejiang	lineage4	MYCOTB	1	2	1.2	2	0.12	2	2.5	2	0.25	2	<=0.03	2	0.25	2	0.5	2									0
S1681	zhejiang	lineage2	MYCOTB	2	2	1.2	2	0.12	2	1.2	2	0.5	2	<=0.03	2	0.25	2	0.5	2									0
S1682	zhejiang	lineage2	MYCOTB	1	2	0.6	2	16	1	2.5	2	0.5	2	4	1	0.25	2	0.25	2									0
S1683	zhejiang	lineage2	MYCOTB	2	2	0.6	2	0.5	2	2.5	2	0.5	2	<=0.03	2	0.5	2	0.5	2									0
S1684	zhejiang	lineage2	MYCOTB	1	2	0.6	2	0.25	2	2.5	2	0.5	2	<=0.03	2	0.5	2	0.5	2									0
S1685	zhejiang	lineage2	MYCOTB	1	2	0.6	2	16	1	1.2	2	0.5	2	4	1	0.25	2	0.25	2									0
S1686	zhejiang	lineage4	MYCOTB	1	2	0.6	2	0.12	2	5	1	0.5	2	<=0.03	2	0.25	2	0.5	2									0
S1687	zhejiang	lineage2	MYCOTB	1	2	10	1	0.12	2	1.2	2	0.5	2	0.25	1	0.25	2	0.25	2									0
S1688	zhejiang	lineage4	MYCOTB	2	2	0.6	2	4	1	2.5	2	0.5	2	0.5	1	0.5	2	0.5	2									0
S1689	zhejiang	lineage2	MYCOTB	1	2	<=0.3	2	0.25	2	2.5	2	0.5	2	<=0.03	2	0.25	2	0.5	2									0
S1690	zhejiang	lineage4	MYCOTB	1	2	0.6	2	0.12	2	2.5	2	0.5	2	<=0.03	2	0.25	2	0.5	2									0
S1691	zhejiang	lineage4	MYCOTB	1	2	0.6	2	0.12	2	5	1	0.5	2	<=0.03	2	0.25	2	0.5	2									0
S1692	zhejiang	lineage4	MYCOTB	1	2	1.2	2	0.12	2	2.5	2	0.5	2	<=0.03	2	0.5	2	0.5	2									0
S1693	zhejiang	lineage2	MYCOTB	1	2	0.6	2	0.25	2	2.5	2	0.5	2	<=0.03	2	0.5	2	0.5	2									0
S1694	zhejiang	lineage2	MYCOTB	1	2	<=0.3	2	0.25	2	2.5	2	0.5	2	<=0.03	2	0.5	2	0.5	2									0
S1695	zhejiang	lineage4	MYCOTB	1	2	1.2	2	0.12	2	2.5	2	0.25	2	0.06	2	0.12	2	0.5	2									0
S1696	zhejiang	lineage4	MYCOTB	1	2	0.6	2	0.12	2	2.5	2	0.5	2	0.06	2	0.5	2	0.5	2									0
S1697	zhejiang	lineage2	MYCOTB	1	2	2.5	2	0.12	2	1.2	2	0.5	2	0.25	1	0.25	2	0.25	2									0
S1698	zhejiang	lineage4	MYCOTB	2	2	1.2	2	0.12	2	5	1	0.5	2	<=0.03	2	0.5	2	0.5	2									0
S1699	zhejiang	lineage2	MYCOTB	1	2	0.6	2	0.25	2	1.2	2	0.5	2	<=0.03	2	0.25	2	0.25	2									0
S1700	zhejiang	lineage4	MYCOTB	1	2	<=0.3	2	0.25	2	2.5	2	0.5	2	<=0.03	2	0.25	2	0.5	2									0
S1701	zhejiang	lineage2	MYCOTB	2	2	0.6	2	0.25	2	1.2	2	0.5	2	<=0.03	2	0.25	2	0.25	2									0
S1702	zhejiang	lineage2	MYCOTB	8	1	2.5	2	16	1	2.5	2	0.5	2	2	1	0.25	2	4	2									0
S1703	zhejiang	lineage2	MYCOTB	1	2	<=0.3	2	0.12	2	2.5	2	0.5	2	<=0.03	2	0.5	2	0.25	2									0
S1704	zhejiang	lineage2	MYCOTB	1	2	0.6	2	0.12	2	2.5	2	0.5	2	0.06	2	0.25	2	0.25	2									0
S1705	zhejiang	lineage2	MYCOTB	1	2	<=0.3	2	0.12	2	2.5	2	0.5	2	<=0.03	2	0.25	2	0.25	2									0
S1706	zhejiang	lineage2	MYCOTB	1	2	0.6	2	0.12	2	1.2	2	0.25	2	<=0.03	2	0.25	2	0.25	2									0
S1707	zhejiang	lineage2	MYCOTB	<=0.5	2	0.6	2	0.25	2	1.2	2	0.5	2	0.25	1	0.5	2	0.25	2									0
S1708	zhejiang	lineage2	MYCOTB	1	2	0.6	2	0.12	2	5	1	0.5	2	<=0.03	2	0.25	2	0.25	2									0
S1709	zhejiang	lineage2	MYCOTB	1	2	0.6	2	0.25	2	2.5	2	0.5	2	<=0.03	2	0.25	2	0.25	2									0
S1710	zhejiang	lineage4	MYCOTB	1	2	0.6	2	0.12	2	1.2	2	0.5	2	4	1	0.25	2	0.5	2									0
S1711	zhejiang	lineage2	MYCOTB	1	2	0.6	2	0.25	2	1.2	2	0.5	2	<=0.03	2	0.5	2	0.25	2									0
S1712	zhejiang	lineage4	MYCOTB	1	2	1.2	2	0.25	2	2.5	2	0.5	2	0.06	2	0.5	2	0.5	2									0
S1713	zhejiang	lineage2	MYCOTB	1	2	1.2	2	0.25	2	2.5	2	0.5	2	<=0.03	2	0.5	2	0.5	2									0
S1714	zhejiang	lineage4	MYCOTB	<=0.5	2	1.2	2	0.12	2	2.5	2	0.5	2	0.06	2	0.25	2	0.5	2									0
S1715	zhejiang	lineage2	MYCOTB	1	2	0.6	2	0.12	2	2.5	2	0.5	2	<=0.03	2	0.5	2	0.25	2									0
S1716	zhejiang	lineage2	MYCOTB	1	2	<=0.3	2	0.12	2	1.2	2	0.5	2	<=0.03	2	0.25	2	0.25	2									0
S1717	zhejiang	lineage2	MYCOTB	1	2	1.2	2	0.25	2	1.2	2	0.5	2	<=0.03	2	0.25	2	0.5	2									0
S1718	zhejiang	lineage4	MYCOTB	2	2	1.2	2	0.25	2	5	1	1	2	<=0.03	2	0.5	2	0.5	2									0
S1719	zhejiang	lineage4	MYCOTB	2	2	1.2	2	0.25	2	5	1	0.25	2	<=0.03	2	0.25	2	1	2									0
S1720	zhejiang	lineage2	MYCOTB	2	2	<=0.3	2	0.25	2	2.5	2	16	1	<=0.03	2	0.25	2	0.5	2									0
S1721	zhejiang	lineage2	MYCOTB	8	1	1.2	2	1	1	1.2	2	0.25	2	0.12	2	0.25	2	0.25	2									0
S1722	zhejiang	lineage2	MYCOTB	2	2	1.2	2	0.12	2	1.2	2	0.5	2	4	1	0.25	2	0.25	2									0
S1723	zhejiang	lineage2	MYCOTB	8	1	10	1	16	1	2.5	2	8	1	4	1	8	1	0.25	2									0
S1724	zhejiang	lineage2	MYCOTB	1	2	<=0.3	2	0.12	2	2.5	2	0.5	2	<=0.03	2	0.5	2	0.5	2									0
S1725	zhejiang	lineage2	MYCOTB	2	2	1.2	2	0.12	2	1.2	2	0.5	2	<=0.03	2	0.25	2	0.25	2									0
S1726	zhejiang	lineage2	MYCOTB	1	2	0.6	2	0.12	2	2.5	2	0.5	2	<=0.03	2	0.5	2	0.5	2									0
S1727	zhejiang	lineage2	MYCOTB	1	2	0.6	2	0.12	2	2.5	2	0.5	2	<=0.03	2	0.5	2	0.5	2									0
S1728	zhejiang	lineage4	MYCOTB	1	2	1.2	2	0.12	2	2.5	2	0.5	2	0.06	2	0.5	2	0.5	2									0
S1729	zhejiang	lineage2	MYCOTB	2	2	0.6	2	0.12	2	1.2	2	0.5	2	<=0.03	2	0.5	2	0.25	2									0
S1730	zhejiang	lineage4	MYCOTB	2	2	0.6	2	0.12	2	2.5	2	0.5	2	<=0.03	2	1	2	0.5	2									0
S1731	zhejiang	lineage2	MYCOTB	2	2	0.6	2	0.12	2	2.5	2	0.5	2	<=0.03	2	0.5	2	0.5	2									0
S1732	zhejiang	lineage4	MYCOTB	2	2	0.6	2	0.12	2	5	1	0.5	2	<=0.03	2	0.5	2	0.5	2									0
S1733	zhejiang	lineage2	MYCOTB	2	2	<=0.3	2	0.25	2	2.5	2	0.5	2	0.25	1	0.5	2	0.5	2									0
S1734	zhejiang	lineage2	MYCOTB	2	2	0.6	2	0.25	2	2.5	2	0.5	2	<=0.03	2	0.5	2	0.25	2									0
S1735	zhejiang	lineage2	MYCOTB	1	2	0.6	2	0.25	2	2.5	2	0.5	2	0.06	2	0.25	2	0.25	2									0
S1736	zhejiang	lineage2	MYCOTB	1	2	1.2	2	0.12	2	2.5	2	0.5	2	<=0.03	2	0.5	2	0.25	2									0
S1737	zhejiang	lineage2	MYCOTB	1	2	0.6	2	0.25	2	2.5	2	0.5	2	<=0.03	2	0.25	2	0.25	2									0
S1738	zhejiang	lineage2	MYCOTB	<=0.5	2	0.6	2	0.25	2	1.2	2	0.25	2	<=0.03	2	0.25	2	0.25	2									0
S1739	zhejiang	lineage2	MYCOTB	1	2	0.6	2	0.12	2	2.5	2	0.25	2	<=0.03	2	0.25	2	0.25	2									0
S1740	zhejiang	lineage2	MYCOTB	1	2	0.6	2	0.25	2	2.5	2	0.5	2	<=0.03	2	0.25	2	0.5	2									0
S1741	zhejiang	lineage2	MYCOTB	1	2	<=0.3	2	0.25	2	2.5	2	0.5	2	<=0.03	2	0.25	2	0.5	2									0
S1742	zhejiang	lineage2	MYCOTB	1	2	2.5	2	0.25	2	1.2	2	0.25	2	<=0.03	2	0.25	2	0.25	2									0
S1743	zhejiang	lineage2	MYCOTB	2	2	0.6	2	0.25	2	2.5	2	0.5	2	<=0.03	2	0.25	2	0.5	2									0
S1744	zhejiang	lineage2	MYCOTB	1	2	0.6	2	0.12	2	1.2	2	0.5	2	<=0.03	2	0.12	2	0.25	2									0
S1745	zhejiang	lineage2	MYCOTB	1	2	0.6	2	0.25	2	1.2	2	2	1	<=0.03	2	2	1	0.25	2									0
S1746	zhejiang	lineage2	MYCOTB	1	2	0.6	2	0.12	2	2.5	2	0.25	2	<=0.03	2	0.25	2	0.25	2									0
S1747	zhejiang	lineage2	MYCOTB	1	2	5	1	0.12	2	1.2	2	0.5	2	0.25	1	0.25	2	0.25	2									0
S1748	zhejiang	lineage2	MYCOTB	1	2	1.2	2	0.25	2	1.2	2	0.5	2	<=0.03	2	0.5	2	0.25	2									0
S1749	zhejiang	lineage2	MYCOTB	1	2	0.6	2	0.12	2	1.2	2	0.5	2	<=0.03	2	0.5	2	0.25	2									0
S1750	zhejiang	lineage2	MYCOTB	1	2	0.6	2	0.12	2	1.2	2	0.25	2	<=0.03	2	0.12	2	0.25	2									0
S1751	zhejiang	lineage2	MYCOTB	2	2	0.6	2	0.25	2	1.2	2	0.25	2	<=0.03	2	0.25	2	0.25	2									0
S1752	zhejiang	lineage2	MYCOTB	1	2	0.6	2	0.25	2	1.2	2	0.5	2	<=0.03	2	0.25	2	0.25	2									0
S1753	zhejiang	lineage4	MYCOTB	1	2	0.6	2	0.12	2	1.2	2	0.5	2	0.06	2	0.5	2	0.25	2									0
S1754	zhejiang	lineage2	MYCOTB	4	2	5	1	16	1	5	1	16	1	4	1	8	1	2	2									0
S1755	zhejiang	lineage2	MYCOTB	1	2	0.6	2	0.12	2	2.5	2	0.5	2	<=0.03	2	0.25	2	0.25	2									0
S1756	zhejiang	lineage4	MYCOTB	1	2	0.6	2	0.12	2	2.5	2	0.5	2	<=0.03	2	0.5	2	0.5	2									0
S1757	zhejiang	lineage2	MYCOTB	8	1	40	1	16	1	10	1	16	1	4	1	8	1	8	1									0
S1758	zhejiang	lineage2	MYCOTB	1	2	0.6	2	0.25	2	1.2	2	0.5	2	<=0.03	2	0.25	2	0.25	2									0
S1759	zhejiang	lineage2	MYCOTB	1	2	0.6	2	0.25	2	1.2	2	0.5	2	<=0.03	2	0.25	2	0.25	2									0
S1760	zhejiang	lineage2	MYCOTB	<=0.5	2	0.6	2	0.12	2	2.5	2	0.5	2	<=0.03	2	0.25	2	0.25	2									0
S1761	zhejiang	lineage2	MYCOTB	1	2	<=0.3	2	0.12	2	2.5	2	0.25	2	<=0.03	2	0.12	2	0.25	2									0
S1762	zhejiang	lineage2	MYCOTB	1	2	1.2	2	0.12	2	1.2	2	0.25	2	0.06	2	0.25	2	0.25	2									0
S1763	zhejiang	lineage2	MYCOTB	2	2	0.6	2	16	1	1.2	2	4	1	4	1	4	1	0.25	2									0
S1764	zhejiang	lineage2	MYCOTB	2	2	5	1	0.25	2	2.5	2	0.5	2	0.5	1	0.5	2	0.5	2									0
S1765	zhejiang	lineage2	MYCOTB	1	2	0.6	2	0.25	2	2.5	2	0.5	2	0.06	2	0.5	2	0.5	2									0
S1766	zhejiang	lineage2	MYCOTB	1	2	0.6	2	0.12	2	2.5	2	0.5	2	<=0.03	2	0.25	2	0.25	2									0
S1767	zhejiang	lineage2	MYCOTB	2	2	0.6	2	0.25	2	1.2	2	0.5	2	<=0.03	2	0.5	2	0.5	2									0
S1768	zhejiang	lineage2	MYCOTB	1	2	0.6	2	0.25	2	2.5	2	0.5	2	0.06	2	0.5	2	0.5	2									0
S1769	zhejiang	lineage2	MYCOTB	1	2	1.2	2	0.25	2	1.2	2	0.5	2	0.06	2	0.5	2	0.25	2									0
S1770	zhejiang	lineage2	MYCOTB	2	2	0.6	2	0.12	2	2.5	2	0.5	2	<=0.03	2	0.25	2	0.5	2									0
S1771	zhejiang	lineage4	MYCOTB	2	2	0.6	2	0.25	2	5	1	0.5	2	0.06	2	0.5	2	0.5	2									0
S1772	zhejiang	lineage2	MYCOTB	2	2	0.6	2	0.12	2	2.5	2	0.5	2	<=0.03	2	0.25	2	0.5	2									0
S1773	zhejiang	lineage2	MYCOTB	2	2	0.6	2	0.25	2	2.5	2	0.5	2	<=0.03	2	0.25	2	0.5	2									0
S1774	zhejiang	lineage2	MYCOTB	2	2	1.2	2	0.25	2	2.5	2	0.5	2	<=0.03	2	0.25	2	0.5	2									0
S1775	zhejiang	lineage2	MYCOTB	2	2	0.6	2	0.12	2	2.5	2	0.5	2	<=0.03	2	0.25	2	0.25	2									0
S1776	zhejiang	lineage2	MYCOTB	2	2	0.6	2	0.12	2	2.5	2	0.5	2	<=0.03	2	0.5	2	0.5	2									0
S1777	zhejiang	lineage2	MYCOTB	2	2	0.6	2	0.25	2	2.5	2	0.5	2	<=0.03	2	0.25	2	0.5	2									0
S1778	zhejiang	lineage4	MYCOTB	1	2	1.2	2	0.12	2	2.5	2	0.5	2	<=0.03	2	0.5	2	0.5	2									0
S1779	zhejiang	lineage2	MYCOTB	4	2	0.6	2	16	1	1.2	2	0.5	2	4	1	0.5	2	0.5	2									0
S1780	zhejiang	lineage4	MYCOTB	1	2	0.6	2	0.12	2	1.2	2	0.5	2	<=0.03	2	1	2	0.25	2									0
S1781	zhejiang	lineage2	MYCOTB	1	2	0.6	2	0.12	2	1.2	2	0.25	2	<=0.03	2	0.12	2	0.25	2									0
S1782	zhejiang	lineage4	MYCOTB	1	2	0.6	2	0.12	2	2.5	2	0.5	2	0.06	2	0.5	2	0.5	2									0
S1783	zhejiang	lineage2	MYCOTB	2	2	0.6	2	0.12	2	1.2	2	0.5	2	<=0.03	2	0.25	2	0.25	2									0
S1784	zhejiang	lineage2	MYCOTB	2	2	0.6	2	0.25	2	1.2	2	0.5	2	<=0.03	2	0.5	2	0.25	2									0
S1785	zhejiang	lineage2	MYCOTB	1	2	0.6	2	0.25	2	2.5	2	0.5	2	<=0.03	2	0.25	2	0.25	2									0
S1786	zhejiang	lineage2	MYCOTB	1	2	0.6	2	0.12	2	2.5	2	0.5	2	<=0.03	2	0.25	2	0.25	2									0
S1787	zhejiang	lineage4	MYCOTB	1	2	1.2	2	0.12	2	2.5	2	0.5	2	0.06	2	0.25	2	0.25	2									0
S1788	zhejiang	lineage2	MYCOTB	1	2	0.6	2	0.12	2	1.2	2	0.5	2	<=0.03	2	0.25	2	0.25	2									0
S1789	zhejiang	lineage4	MYCOTB	1	2	0.6	2	0.12	2	2.5	2	0.5	2	<=0.03	2	0.25	2	0.25	2									0
S1790	zhejiang	lineage4	MYCOTB	1	2	0.6	2	16	1	1.2	2	0.5	2	4	1	0.5	2	0.5	2									0
S1791	zhejiang	lineage4	MYCOTB	1	2	1.2	2	0.12	2	2.5	2	0.5	2	0.06	2	0.5	2	0.5	2									0
S1792	zhejiang	lineage4	MYCOTB	1	2	0.6	2	0.12	2	2.5	2	0.5	2	<=0.03	2	0.25	2	0.25	2									0
S1793	zhejiang	lineage2	MYCOTB	1	2	0.6	2	0.25	2	1.2	2	0.5	2	0.06	2	0.5	2	0.5	2									0
S1794	zhejiang	lineage4	MYCOTB	2	2	0.6	2	0.12	2	2.5	2	0.5	2	0.06	2	0.5	2	0.5	2									0
S1795	zhejiang	lineage2	MYCOTB	1	2	0.6	2	0.25	2	2.5	2	0.5	2	<=0.03	2	0.5	2	0.5	2									0
S1796	zhejiang	lineage2	MYCOTB	2	2	1.2	2	0.12	2	2.5	2	0.25	2	<=0.03	2	0.25	2	0.25	2									0
S1797	zhejiang	lineage2	MYCOTB	1	2	0.6	2	0.25	2	2.5	2	0.5	2	<=0.03	2	0.25	2	0.25	2									0
S1798	zhejiang	lineage2	MYCOTB	1	2	0.6	2	0.25	2	1.2	2	0.25	2	0.06	2	0.25	2	0.5	2									0
S1799	zhejiang	lineage2	MYCOTB	1	2	0.6	2	0.25	2	2.5	2	0.5	2	<=0.03	2	0.25	2	0.5	2									0
S1800	zhejiang	lineage2	MYCOTB	1	2	1.2	2	0.25	2	2.5	2	0.5	2	0.06	2	0.25	2	0.5	2									0
S1801	zhejiang	lineage2	MYCOTB	1	2	0.6	2	0.12	2	0.6	2	0.5	2	<=0.03	2	0.25	2	0.25	2									0
S1802	zhejiang	lineage2	MYCOTB	1	2	20	1	0.12	2	1.2	2	0.25	2	0.25	1	0.12	2	0.25	2									0
S1803	zhejiang	lineage2	MYCOTB	4	2	40	1	16	1	1.2	2	8	1	4	1	4	1	0.25	2									0
S1804	zhejiang	lineage2	MYCOTB	1	2	0.6	2	0.25	2	1.2	2	0.25	2	<=0.03	2	0.25	2	0.25	2									0
S1805	zhejiang	lineage2	MYCOTB	2	2	0.6	2	0.12	2	2.5	2	0.25	2	<=0.03	2	0.25	2	0.25	2									0
S1806	zhejiang	lineage2	MYCOTB	1	2	0.6	2	0.25	2	2.5	2	8	1	0.06	2	8	1	0.5	2									0
S1807	zhejiang	lineage2	MYCOTB	2	2	0.6	2	0.12	2	2.5	2	0.5	2	4	1	0.25	2	0.25	2									0
S1808	zhejiang	lineage2	MYCOTB	1	2	0.6	2	0.12	2	1.2	2	0.5	2	<=0.03	2	0.25	2	0.25	2									0
S1809	zhejiang	lineage2	MYCOTB	2	2	0.6	2	0.12	2	2.5	2	0.5	2	<=0.03	2	0.25	2	0.5	2									0
S1810	zhejiang	lineage2	MYCOTB	1	2	0.6	2	0.12	2	2.5	2	0.5	2	<=0.03	2	0.25	2	0.5	2									0
S1811	zhejiang	lineage4	MYCOTB	1	2	0.6	2	0.12	2	2.5	2	0.5	2	0.06	2	0.5	2	0.5	2									0
S1812	zhejiang	lineage2	MYCOTB	2	2	<=0.3	2	0.12	2	1.2	2	0.25	2	<=0.03	2	0.25	2	0.5	2									0
S1813	zhejiang	lineage4	MYCOTB	1	2	0.6	2	0.12	2	2.5	2	0.5	2	<=0.03	2	0.5	2	0.5	2									0
S1814	zhejiang	lineage2	MYCOTB	2	2	0.6	2	0.5	2	2.5	2	0.5	2	<=0.03	2	0.5	2	0.5	2									0
S1815	zhejiang	lineage4	MYCOTB	1	2	0.6	2	0.12	2	2.5	2	0.5	2	0.06	2	0.5	2	0.5	2									0
S1816	zhejiang	lineage2	MYCOTB	2	2	0.6	2	0.12	2	2.5	2	0.5	2	<=0.03	2	0.25	2	0.25	2									0
S1817	zhejiang	lineage2	MYCOTB	1	2	<=0.3	2	0.25	2	1.2	2	0.25	2	0.06	2	0.12	2	0.25	2									0
S1818	zhejiang	lineage2	MYCOTB	8	1	<=0.3	2	0.25	2	2.5	2	0.5	2	<=0.03	2	0.25	2	0.5	2									0
S1819	zhejiang	lineage2	MYCOTB	1	2	1.2	2	0.12	2	2.5	2	0.5	2	<=0.03	2	0.5	2	0.5	2									0
S1820	zhejiang	lineage2	MYCOTB	1	2	0.6	2	0.12	2	1.2	2	0.5	2	<=0.03	2	0.25	2	0.25	2									0
S1821	zhejiang	lineage2	MYCOTB	2	2	0.6	2	4	1	2.5	2	0.5	2	2	1	0.5	2	0.5	2									0
S1822	zhejiang	lineage4	MYCOTB	2	2	1.2	2	0.12	2	5	1	0.5	2	0.06	2	0.5	2	0.5	2									0
S1823	zhejiang	lineage4	MYCOTB	<=0.5	2	0.6	2	0.12	2	1.2	2	0.5	2	<=0.03	2	0.25	2	0.25	2									0
S1824	anhui	lineage2	MYCOTB	2	2	0.6	2	0.25	2	1.2	2	0.5	2	<=0.03	2	0.5	2	0.25	2									0
S1825	anhui	lineage2	MYCOTB	2	2	0.6	2	0.25	2	2.5	2	0.5	2	<=0.03	2	0.25	2	0.25	2									0
S1826	anhui	lineage2	MYCOTB	1	2	0.6	2	0.12	2	1.2	2	0.25	2	<=0.03	2	0.25	2	0.25	2									0
S1827	anhui	lineage2	MYCOTB	1	2	0.6	2	0.12	2	1.2	2	0.25	2	<=0.03	2	0.12	2	0.25	2									0
S1828	anhui	lineage4	MYCOTB	1	2	0.6	2	0.12	2	1.2	2	0.5	2	<=0.03	2	0.25	2	0.25	2									0
S1829	anhui	lineage2	MYCOTB	1	2	0.6	2	0.12	2	1.2	2	0.5	2	<=0.03	2	0.5	2	0.25	2									0
S1830	anhui	lineage2	MYCOTB	1	2	0.6	2	0.12	2	2.5	2	0.5	2	<=0.03	2	0.25	2	0.25	2									0
S1831	anhui	lineage2	MYCOTB	2	2	0.6	2	0.12	2	2.5	2	0.5	2	<=0.03	2	0.25	2	0.25	2									0
S1832	anhui	lineage4	MYCOTB	1	2	0.6	2	0.12	2	2.5	2	0.5	2	<=0.03	2	0.25	2	0.5	2									0
S1833	anhui	lineage2	MYCOTB	1	2	0.6	2	0.12	2	2.5	2	0.25	2	0.06	2	0.25	2	0.25	2									0
S1834	anhui	lineage2	MYCOTB	1	2	0.6	2	0.12	2	2.5	2	0.5	2	<=0.03	2	0.25	2	0.5	2									0
S1835	anhui	lineage2	MYCOTB	1	2	0.6	2	0.12	2	1.2	2	0.5	2	<=0.03	2	0.25	2	0.5	2									0
S1836	anhui	lineage2	MYCOTB	2	2	0.6	2	0.25	2	2.5	2	0.5	2	<=0.03	2	0.25	2	0.25	2									0
S1837	anhui	lineage2	MYCOTB	2	2	0.6	2	0.12	2	2.5	2	0.5	2	<=0.03	2	0.5	2	0.5	2									0
S1838	anhui	lineage2	MYCOTB	2	2	0.6	2	0.25	2	1.2	2	0.5	2	<=0.03	2	0.25	2	0.25	2									0
S1839	anhui	lineage2	MYCOTB	2	2	1.2	2	4	1	10	1	16	1	1	1	4	1	4	2									0
S1840	anhui	lineage2	MYCOTB	1	2	0.6	2	0.25	2	1.2	2	0.5	2	<=0.03	2	0.5	2	0.5	2									0
S1841	anhui	lineage2	MYCOTB	1	2	0.6	2	0.25	2	2.5	2	0.5	2	<=0.03	2	0.25	2	0.25	2									0
S1842	anhui	lineage2	MYCOTB	1	2	0.6	2	0.12	2	5	1	0.5	2	<=0.03	2	0.5	2	1	2									0
S1843	anhui	lineage2	MYCOTB	4	2	1.2	2	16	1	2.5	2	0.25	2	4	1	0.12	2	0.25	2									0
S1844	anhui	lineage2	MYCOTB	1	2	0.6	2	0.12	2	1.2	2	0.5	2	<=0.03	2	0.25	2	0.25	2									0
S1845	anhui	lineage2	MYCOTB	1	2	0.6	2	0.12	2	2.5	2	0.25	2	<=0.03	2	0.25	2	0.5	2									0
S1846	anhui	lineage2	MYCOTB	1	2	0.6	2	0.12	2	1.2	2	0.25	2	<=0.03	2	0.25	2	0.25	2									0
S1847	anhui	lineage2	MYCOTB	2	2	<=0.3	2	0.25	2	2.5	2	0.5	2	<=0.03	2	0.5	2	0.5	2									0
S1848	anhui	lineage2	MYCOTB	1	2	0.6	2	0.12	2	1.2	2	0.25	2	<=0.03	2	0.25	2	0.25	2									0
S1849	anhui	lineage2	MYCOTB	1	2	0.6	2	0.12	2	1.2	2	0.5	2	<=0.03	2	0.25	2	0.25	2									0
S1850	anhui	lineage2	MYCOTB	1	2	0.6	2	0.12	2	2.5	2	0.5	2	<=0.03	2	0.25	2	0.25	2									0
S1851	anhui	lineage2	MYCOTB	<=0.5	2	0.6	2	0.12	2	1.2	2	0.5	2	1	1	0.25	2	0.25	2									0
S1852	anhui	lineage2	MYCOTB	1	2	0.6	2	0.12	2	1.2	2	0.5	2	0.12	2	0.25	2	0.25	2									0
S1853	anhui	lineage2	MYCOTB	1	2	0.6	2	0.12	2	1.2	2	0.5	2	0.12	2	0.25	2	0.25	2									0
S1854	anhui	lineage4	MYCOTB	2	2	0.6	2	0.12	2	5	1	0.25	2	<=0.03	2	0.25	2	0.5	2									0
S1855	anhui	lineage2	MYCOTB	1	2	0.6	2	0.12	2	2.5	2	4	1	<=0.03	2	4	1	0.25	2									0
S1856	anhui	lineage2	MYCOTB	1	2	0.6	2	0.25	2	1.2	2	0.25	2	<=0.03	2	0.25	2	0.25	2									0
S1857	anhui	lineage4	MYCOTB	1	2	1.2	2	0.12	2	2.5	2	0.5	2	<=0.03	2	0.25	2	0.25	2									0
S1858	anhui	lineage2	MYCOTB	1	2	0.6	2	0.25	2	2.5	2	0.5	2	0.06	2	0.5	2	0.5	2									0
S1859	anhui	lineage4	MYCOTB	1	2	1.2	2	0.12	2	5	1	0.5	2	0.06	2	0.25	2	0.5	2									0
S1860	anhui	lineage2	MYCOTB	2	2	0.6	2	0.12	2	2.5	2	0.5	2	<=0.03	2	0.25	2	0.25	2									0
S1861	anhui	lineage2	MYCOTB	16	1	0.6	2	2	1	1.2	2	0.25	2	2	1	0.25	2	0.25	2									0
S1862	anhui	lineage2	MYCOTB	1	2	1.2	2	0.25	2	1.2	2	0.25	2	2	1	0.25	2	0.5	2									0
S1863	anhui	lineage4	MYCOTB	2	2	0.6	2	0.12	2	5	1	8	1	0.06	2	8	1	0.5	2									0
S1864	anhui	lineage2	MYCOTB	2	2	0.6	2	16	1	1.2	2	8	1	4	1	4	1	0.5	2									0
S1865	anhui	lineage2	MYCOTB	1	2	1.2	2	0.12	2	1.2	2	0.5	2	<=0.03	2	<=0.06	2	0.25	2									0
S1866	anhui	lineage2	MYCOTB	4	2	5	1	16	1	2.5	2	8	1	0.5	1	4	1	0.25	2									0
S1867	anhui	lineage2	MYCOTB	1	2	0.6	2	0.12	2	2.5	2	0.5	2	<=0.03	2	0.25	2	0.25	2									0
S1868	anhui	lineage2	MYCOTB	1	2	0.6	2	0.12	2	1.2	2	0.5	2	<=0.03	2	0.25	2	0.25	2									0
S1869	anhui	lineage2	MYCOTB	2	2	2.5	2	0.12	2	1.2	2	0.5	2	<=0.03	2	0.12	2	0.25	2									0
S1870	anhui	lineage4	MYCOTB	2	2	1.2	2	0.12	2	5	1	0.5	2	<=0.03	2	0.5	2	0.5	2									0
S1871	anhui	lineage2	MYCOTB	2	2	0.6	2	0.25	2	2.5	2	0.5	2	<=0.03	2	0.25	2	0.25	2									0
S1872	anhui	lineage2	MYCOTB	1	2	1.2	2	0.12	2	1.2	2	0.5	2	4	1	0.25	2	0.5	2									0
S1873	anhui	lineage2	MYCOTB	1	2	0.6	2	0.25	2	1.2	2	0.5	2	<=0.03	2	0.25	2	0.25	2									0
S1874	anhui	lineage2	MYCOTB	2	2	0.6	2	0.12	2	2.5	2	0.25	2	<=0.03	2	0.25	2	0.5	2									0
S1875	anhui	lineage2	MYCOTB	1	2	0.6	2	0.12	2	1.2	2	0.25	2	<=0.03	2	0.25	2	0.25	2									0
S1876	anhui	lineage2	MYCOTB	2	2	2.5	2	0.25	2	2.5	2	8	1	<=0.03	2	4	1	0.25	2									0
S1877	anhui	lineage2	MYCOTB	32	1	0.6	2	16	1	2.5	2	8	1	4	1	8	1	0.5	2									0
S1878	anhui	lineage4	MYCOTB	1	2	1.2	2	0.5	2	5	1	0.5	2	0.06	2	0.5	2	0.5	2									0
S1879	anhui	lineage2	MYCOTB	1	2	1.2	2	0.12	2	1.2	2	0.25	2	<=0.03	2	0.25	2	0.25	2									0
S1880	anhui	lineage2	MYCOTB	2	2	0.6	2	0.12	2	2.5	2	0.25	2	<=0.03	2	0.25	2	0.25	2									0
S1881	anhui	lineage2	MYCOTB	1	2	1.2	2	0.25	2	2.5	2	0.25	2	<=0.03	2	0.25	2	0.25	2									0
S1882	anhui	lineage2	MYCOTB	8	1	1.2	2	16	1	2.5	2	8	1	4	1	4	1	0.5	2									0
S1883	anhui	lineage4	MYCOTB	2	2	0.6	2	0.12	2	5	1	0.5	2	<=0.03	2	0.25	2	0.5	2									0
S1884	anhui	lineage2	MYCOTB	2	2	<=0.3	2	0.12	2	1.2	2	0.5	2	<=0.03	2	0.5	2	0.25	2									0
S1885	anhui	lineage4	MYCOTB	2	2	1.2	2	0.5	2	2.5	2	0.5	2	0.06	2	0.25	2	0.5	2									0
S1886	anhui	lineage2	MYCOTB	1	2	0.6	2	0.12	2	1.2	2	0.25	2	<=0.03	2	0.25	2	0.25	2									0
S1887	anhui	lineage2	MYCOTB	2	2	0.6	2	0.25	2	2.5	2	0.5	2	0.06	2	0.25	2	0.25	2									0
S1888	anhui	lineage2	MYCOTB	1	2	1.2	2	0.25	2	2.5	2	0.25	2	<=0.03	2	0.5	2	0.25	2									0
S1889	anhui	lineage2	MYCOTB	1	2	0.6	2	0.12	2	2.5	2	0.25	2	<=0.03	2	0.25	2	0.25	2									0
S1890	anhui	lineage2	MYCOTB	1	2	0.6	2	0.25	2	2.5	2	0.25	2	<=0.03	2	0.25	2	0.25	2									0
S1891	anhui	lineage2	MYCOTB	4	2	0.6	2	16	1	2.5	2	4	1	4	1	2	1	0.25	2									0
S1892	anhui	lineage2	MYCOTB	1	2	0.6	2	0.25	2	1.2	2	0.5	2	<=0.03	2	0.25	2	0.25	2									0
S1893	anhui	lineage2	MYCOTB	1	2	0.6	2	0.12	2	2.5	2	0.5	2	<=0.03	2	0.25	2	0.5	2									0
S1894	anhui	lineage2	MYCOTB	2	2	1.2	2	0.5	2	2.5	2	0.5	2	0.06	2	0.5	2	0.5	2									0
S1895	anhui	lineage2	MYCOTB	1	2	0.6	2	0.25	2	2.5	2	0.5	2	0.06	2	0.25	2	0.5	2									0
S1896	anhui	lineage2	MYCOTB	2	2	1.2	2	0.5	2	2.5	2	0.5	2	0.12	2	0.5	2	0.25	2									0
S1897	anhui	lineage2	MYCOTB	1	2	0.6	2	0.12	2	1.2	2	0.25	2	<=0.03	2	0.25	2	0.25	2									0
S1898	anhui	lineage2	MYCOTB	2	2	1.2	2	16	1	2.5	2	8	1	0.06	2	2	1	0.25	2									0
S1899	anhui	lineage2	MYCOTB	1	2	0.6	2	0.25	2	1.2	2	0.5	2	0.06	2	0.25	2	0.25	2									0
S1900	anhui	lineage2	MYCOTB	1	2	0.6	2	0.12	2	1.2	2	1	2	0.12	2	1	2	0.25	2									0
S1901	anhui	lineage2	MYCOTB	1	2	0.6	2	0.25	2	1.2	2	0.5	2	4	1	0.25	2	0.25	2									0
S1902	anhui	lineage2	MYCOTB	2	2	0.6	2	0.25	2	2.5	2	0.25	2	<=0.03	2	0.25	2	0.25	2									0
S1903	anhui	lineage2	MYCOTB	<=0.5	2	5	1	0.12	2	1.2	2	0.25	2	0.25	1	0.12	2	0.5	2									0
S1904	anhui	lineage2	MYCOTB	<=0.5	2	<=0.3	2	0.12	2	1.2	2	0.5	2	<=0.03	2	0.25	2	0.25	2									0
S1905	anhui	lineage2	MYCOTB	2	2	0.6	2	0.25	2	2.5	2	0.5	2	<=0.03	2	0.25	2	0.5	2									0
S1906	anhui	lineage2	MYCOTB	1	2	0.6	2	0.12	2	1.2	2	0.25	2	<=0.03	2	0.25	2	0.25	2									0
S1907	anhui	lineage2	MYCOTB	<=0.5	2	0.6	2	16	1	1.2	2	0.5	2	4	1	0.25	2	0.25	2									0
S1908	anhui	lineage2	MYCOTB	4	2	<=0.3	2	16	1	40	1	4	1	2	1	2	1	16	1									0
S1909	anhui	lineage2	MYCOTB	1	2	0.6	2	0.12	2	1.2	2	0.5	2	<=0.03	2	0.25	2	0.25	2									0
S1910	anhui	lineage2	MYCOTB	1	2	0.6	2	0.25	2	2.5	2	0.5	2	<=0.03	2	0.5	2	0.5	2									0
S1911	anhui	lineage2	MYCOTB	2	2	0.6	2	0.12	2	2.5	2	0.5	2	<=0.03	2	0.5	2	0.25	2									0
S1912	anhui	lineage2	MYCOTB	2	2	0.6	2	0.12	2	2.5	2	0.5	2	<=0.03	2	0.5	2	0.5	2									0
S1913	anhui	lineage2	MYCOTB	2	2	0.6	2	0.12	2	2.5	2	1	2	<=0.03	2	0.5	2	0.5	2									0
S1914	anhui	lineage2	MYCOTB	1	2	1.2	2	0.12	2	1.2	2	0.25	2	<=0.03	2	0.12	2	0.25	2									0
S1915	anhui	lineage2	MYCOTB	1	2	0.6	2	0.12	2	2.5	2	8	1	<=0.03	2	4	1	0.25	2									0
S1916	anhui	lineage4	MYCOTB	2	2	0.6	2	0.25	2	2.5	2	0.25	2	0.06	2	0.25	2	0.5	2									0
S1917	anhui	lineage2	MYCOTB	1	2	0.6	2	0.12	2	1.2	2	0.5	2	<=0.03	2	0.25	2	0.5	2									0
S1918	anhui	lineage2	MYCOTB	<=0.5	2	0.6	2	0.12	2	1.2	2	0.25	2	<=0.03	2	0.12	2	0.25	2									0
S1919	anhui	lineage4	MYCOTB	1	2	2.5	2	0.25	2	2.5	2	0.5	2	0.06	2	0.25	2	0.5	2									0
S1920	anhui	lineage4	MYCOTB	1	2	0.6	2	0.12	2	5	1	0.5	2	<=0.03	2	0.5	2	0.5	2									0
S1921	anhui	lineage4	MYCOTB	<=0.5	2	<=0.3	2	0.12	2	0.6	2	<=0.12	2	<=0.03	2	<=0.06	2	<=0.12	2									0
S1922	anhui	lineage4	MYCOTB	2	2	1.2	2	0.12	2	2.5	2	0.5	2	<=0.03	2	0.5	2	0.5	2									0
S1923	anhui	lineage2	MYCOTB	2	2	0.6	2	0.25	2	1.2	2	0.5	2	<=0.03	2	0.25	2	0.25	2									0
S1924	anhui	lineage2	MYCOTB	1	2	0.6	2	0.12	2	2.5	2	1	2	<=0.03	2	0.5	2	0.5	2									0
S1925	anhui	lineage4	MYCOTB	1	2	1.2	2	0.12	2	2.5	2	0.5	2	<=0.03	2	0.25	2	0.25	2									0
S1926	anhui	lineage2	MYCOTB	2	2	1.2	2	0.5	2	2.5	2	0.25	2	0.06	2	0.25	2	0.5	2									0
S1927	anhui	lineage2	MYCOTB	2	2	0.6	2	0.12	2	1.2	2	0.5	2	<=0.03	2	0.25	2	0.25	2									0
S1928	anhui	lineage2	MYCOTB	1	2	0.6	2	0.12	2	1.2	2	0.25	2	<=0.03	2	0.25	2	0.25	2									0
S1929	anhui	lineage2	MYCOTB	1	2	0.6	2	0.12	2	1.2	2	0.25	2	<=0.03	2	0.12	2	0.25	2									0
S1930	anhui	lineage2	MYCOTB	1	2	1.2	2	0.5	2	2.5	2	0.5	2	0.06	2	0.25	2	0.25	2									0
S1931	anhui	lineage2	MYCOTB	1	2	<=0.3	2	0.25	2	1.2	2	0.25	2	<=0.03	2	0.12	2	0.25	2									0
S1932	anhui	lineage2	MYCOTB	2	2	<=0.3	2	0.25	2	2.5	2	0.25	2	0.06	2	0.5	2	0.25	2									0
S1933	anhui	lineage4	MYCOTB	2	2	1.2	2	0.12	2	2.5	2	0.5	2	0.06	2	0.5	2	0.5	2									0
S1934	anhui	lineage2	MYCOTB	1	2	0.6	2	0.25	2	1.2	2	1	2	<=0.03	2	0.25	2	0.25	2									0
S1935	anhui	lineage2	MYCOTB	1	2	<=0.3	2	0.5	2	2.5	2	0.25	2	<=0.03	2	0.25	2	0.5	2									0
S1936	anhui	lineage2	MYCOTB	2	2	0.6	2	0.25	2	1.2	2	0.5	2	0.06	2	0.25	2	<=0.12	2									0
S1937	anhui	lineage2	MYCOTB	2	2	1.2	2	0.12	2	2.5	2	0.25	2	<=0.03	2	0.12	2	0.5	2									0
S1938	anhui	lineage2	MYCOTB	1	2	<=0.3	2	0.25	2	1.2	2	0.5	2	<=0.03	2	0.25	2	0.5	2									0
S1939	anhui	lineage2	MYCOTB	1	2	1.2	2	0.12	2	1.2	2	0.25	2	0.06	2	0.12	2	0.25	2									0
S1940	anhui	lineage4	MYCOTB	2	2	0.6	2	0.12	2	2.5	2	0.5	2	<=0.03	2	0.5	2	0.5	2									0
S1941	anhui	lineage2	MYCOTB	2	2	0.6	2	0.25	2	1.2	2	0.25	2	<=0.03	2	0.25	2	0.25	2									0
S1942	anhui	lineage4	MYCOTB	1	2	0.6	2	0.12	2	2.5	2	0.5	2	0.06	2	0.25	2	0.5	2									0
S1943	anhui	lineage2	MYCOTB	2	2	10	1	0.12	2	1.2	2	4	1	0.25	1	2	1	0.25	2									0
S1944	anhui	lineage2	MYCOTB	2	2	0.6	2	0.12	2	1.2	2	0.5	2	4	1	0.25	2	0.25	2									0
S1945	anhui	lineage2	MYCOTB	1	2	0.6	2	0.12	2	1.2	2	4	1	<=0.03	2	2	1	0.25	2									0
S1946	anhui	lineage2	MYCOTB	1	2	<=0.3	2	0.12	2	2.5	2	0.5	2	<=0.03	2	0.5	2	0.25	2									0
S1947	anhui	lineage2	MYCOTB	1	2	0.6	2	0.12	2	1.2	2	0.25	2	<=0.03	2	0.25	2	0.25	2									0
S1948	anhui	lineage2	MYCOTB	1	2	0.6	2	0.12	2	1.2	2	0.5	2	0.06	2	0.25	2	0.25	2									0
S1949	anhui	lineage2	MYCOTB	1	2	5	1	0.25	2	1.2	2	0.5	2	0.25	1	0.25	2	0.25	2									0
S1950	anhui	lineage2	MYCOTB	2	2	0.6	2	0.25	2	2.5	2	0.5	2	0.06	2	0.25	2	0.25	2									0
S1951	anhui	lineage2	MYCOTB	1	2	0.6	2	0.12	2	1.2	2	0.5	2	<=0.03	2	0.25	2	0.25	2									0
S1952	anhui	lineage2	MYCOTB	1	2	0.6	2	0.25	2	1.2	2	0.5	2	<=0.03	2	0.25	2	0.25	2									0
S1953	anhui	lineage2	MYCOTB	1	2	0.6	2	0.12	2	1.2	2	0.5	2	<=0.03	2	0.25	2	0.25	2									0
S1954	anhui	lineage4	MYCOTB	2	2	0.6	2	0.25	2	5	1	0.5	2	<=0.03	2	0.5	2	0.5	2									0
S1955	anhui	lineage2	MYCOTB	2	2	1.2	2	0.12	2	1.2	2	0.25	2	0.06	2	0.25	2	0.25	2									0
S1956	anhui	lineage2	MYCOTB	1	2	0.6	2	0.12	2	1.2	2	0.5	2	<=0.03	2	0.5	2	<=0.12	2									0
S1957	anhui	lineage2	MYCOTB	1	2	0.6	2	0.25	2	2.5	2	0.5	2	0.06	2	0.5	2	0.5	2									0
S1958	anhui	lineage2	MYCOTB	1	2	<=0.3	2	0.12	2	2.5	2	8	1	<=0.03	2	4	1	0.5	2									0
S1959	anhui	lineage2	MYCOTB	1	2	<=0.3	2	0.5	2	1.2	2	0.25	2	<=0.03	2	0.25	2	0.25	2									0
S1960	anhui	lineage2	MYCOTB	2	2	1.2	2	0.12	2	2.5	2	0.25	2	0.06	2	0.25	2	0.25	2									0
S1961	anhui	lineage2	MYCOTB	2	2	<=0.3	2	0.12	2	2.5	2	1	2	<=0.03	2	1	2	0.5	2									0
S1962	anhui	lineage2	MYCOTB	2	2	0.6	2	0.5	2	2.5	2	0.5	2	0.06	2	0.25	2	0.5	2									0
S1963	anhui	lineage2	MYCOTB	2	2	<=0.3	2	0.12	2	1.2	2	0.5	2	<=0.03	2	0.25	2	0.25	2									0
S1964	anhui	lineage2	MYCOTB	8	1	1.2	2	16	1	2.5	2	4	1	2	1	2	1	0.5	2									0
S1965	anhui	lineage2	MYCOTB	2	2	0.6	2	0.25	2	2.5	2	0.5	2	0.06	2	0.25	2	0.25	2									0
S1966	anhui	lineage2	MYCOTB	1	2	1.2	2	0.12	2	1.2	2	0.25	2	<=0.03	2	0.25	2	0.25	2									0
S1967	anhui	lineage2	MYCOTB	1	2	0.6	2	0.25	2	2.5	2	0.5	2	<=0.03	2	0.25	2	0.25	2									0
S1968	anhui	lineage2	MYCOTB	1	2	0.6	2	0.12	2	1.2	2	0.25	2	<=0.03	2	0.25	2	0.25	2									0
S1969	anhui	lineage4	MYCOTB	2	2	1.2	2	0.12	2	2.5	2	0.25	2	0.06	2	0.25	2	0.5	2									0
S1970	anhui	lineage4	MYCOTB	1	2	0.6	2	0.12	2	5	1	1	2	0.06	2	0.5	2	0.5	2									0
S1971	anhui	lineage4	MYCOTB	2	2	0.6	2	0.12	2	2.5	2	0.5	2	<=0.03	2	0.5	2	0.25	2									0
S1972	anhui	lineage2	MYCOTB	1	2	0.6	2	0.25	2	2.5	2	0.25	2	<=0.03	2	0.12	2	0.25	2									0
S1973	anhui	lineage2	MYCOTB	1	2	0.6	2	0.25	2	1.2	2	0.5	2	<=0.03	2	0.25	2	0.25	2									0
S1974	anhui	lineage2	MYCOTB	2	2	0.6	2	0.5	2	2.5	2	0.5	2	0.06	2	0.5	2	0.5	2									0
S1975	anhui	lineage2	MYCOTB	1	2	1.2	2	0.25	2	2.5	2	0.5	2	<=0.03	2	0.5	2	0.5	2									0
S1976	anhui	lineage2	MYCOTB	2	2	0.6	2	0.25	2	2.5	2	0.25	2	<=0.03	2	0.25	2	0.25	2									0
S1977	anhui	lineage2	MYCOTB	1	2	0.6	2	0.12	2	1.2	2	0.5	2	2	1	0.5	2	0.5	2									0
S1978	anhui	lineage2	MYCOTB	1	2	0.6	2	2	1	1.2	2	0.25	2	2	1	0.12	2	<=0.12	2									0
S1979	anhui	lineage2	MYCOTB	1	2	0.6	2	0.12	2	1.2	2	0.5	2	<=0.03	2	0.25	2	0.25	2									0
S1980	anhui	lineage4	MYCOTB	1	2	1.2	2	0.12	2	2.5	2	0.25	2	0.06	2	0.25	2	0.5	2									0
S1981	anhui	lineage2	MYCOTB	1	2	0.6	2	0.25	2	1.2	2	0.5	2	0.06	2	0.25	2	0.25	2									0
S1982	anhui	lineage2	MYCOTB	1	2	0.6	2	0.25	2	1.2	2	0.25	2	<=0.03	2	0.12	2	0.25	2									0
S1983	anhui	lineage4	MYCOTB	2	2	0.6	2	0.12	2	2.5	2	0.5	2	0.12	2	0.25	2	0.5	2									0
S1984	anhui	lineage2	MYCOTB	1	2	0.6	2	0.25	2	1.2	2	0.5	2	<=0.03	2	0.5	2	0.25	2									0
S1985	anhui	lineage4	MYCOTB	2	2	0.6	2	0.12	2	2.5	2	0.5	2	<=0.03	2	0.5	2	0.5	2									0
S1986	anhui	lineage2	MYCOTB	1	2	0.6	2	0.25	2	1.2	2	0.5	2	<=0.03	2	0.12	2	0.25	2									0
S1987	anhui	lineage4	MYCOTB	<=0.5	2	0.6	2	0.12	2	1.2	2	0.5	2	0.06	2	1	2	0.25	2									0
S1988	anhui	lineage4	MYCOTB	1	2	1.2	2	0.25	2	2.5	2	0.5	2	0.06	2	0.5	2	0.5	2									0
S1989	anhui	lineage4	MYCOTB	1	2	0.6	2	0.12	2	2.5	2	0.5	2	0.06	2	0.5	2	0.5	2									0
S1990	anhui	lineage2	MYCOTB	1	2	0.6	2	0.12	2	2.5	2	0.5	2	<=0.03	2	0.25	2	0.5	2									0
S1991	anhui	lineage2	MYCOTB	1	2	<=0.3	2	0.12	2	2.5	2	0.5	2	<=0.03	2	0.25	2	0.5	2									0
S1992	anhui	lineage2	MYCOTB	2	2	1.2	2	0.25	2	2.5	2	0.5	2	0.06	2	0.25	2	0.5	2									0
S1993	anhui	lineage2	MYCOTB	2	2	0.6	2	0.5	2	2.5	2	0.25	2	0.06	2	0.25	2	0.5	2									0
S1994	anhui	lineage2	MYCOTB	2	2	0.6	2	0.12	2	2.5	2	0.5	2	<=0.03	2	0.5	2	0.5	2									0
S1995	anhui	lineage2	MYCOTB	1	2	0.6	2	0.12	2	2.5	2	0.5	2	<=0.03	2	0.5	2	0.5	2									0
S1996	anhui	lineage2	MYCOTB	2	2	1.2	2	0.25	2	2.5	2	0.25	2	0.06	2	0.25	2	0.25	2									0
S1997	anhui	lineage4	MYCOTB	2	2	5	1	0.25	2	2.5	2	0.5	2	0.25	1	0.25	2	0.5	2									0
S1998	anhui	lineage2	MYCOTB	1	2	0.6	2	0.12	2	1.2	2	0.5	2	<=0.03	2	0.25	2	0.25	2									0
[truncated: 7,075 more rows]

## Sheet: S2
Table S2: The Spearman's correlation between pairwise drugs
DRUG_1	cor	DRUG_2	pvalue	Neg_Pos
INH	1	INH	0	Pos
RIF	1	RIF	0	Pos
EMB	1	EMB	0	Pos
MFX	1	MFX	0	Pos
LFX	1	LFX	0	Pos
ETO	1	ETO	0	Pos
KAN	1	KAN	0	Pos
AMK	1	AMK	0	Pos
CFZ	1	CFZ	0	Pos
DLM	1	DLM	0	Pos
LZD	1	LZD	0	Pos
BDQ	1	BDQ	0	Pos
MFX	0.744898	LFX	0	Pos
LFX	0.744898	MFX	0	Pos
INH	0.549034	RIF	0	Pos
RIF	0.549034	INH	0	Pos
DLM	0.534786	LZD	3.12846e-265	Pos
LZD	0.534786	DLM	3.12846e-265	Pos
RIF	0.500929	EMB	0	Pos
EMB	0.500929	RIF	0	Pos
KAN	0.388509	AMK	7.12770227000000e-316	Pos
AMK	0.388509	KAN	7.12770227000000e-316	Pos
INH	0.364382	EMB	3.91227e-275	Pos
EMB	0.364382	INH	3.91227e-275	Pos
INH	0.362957	ETO	8.16883e-273	Pos
ETO	0.362957	INH	8.16883e-273	Pos
LZD	0.349154	BDQ	7.35871e-104	Pos
BDQ	0.349154	LZD	7.35871e-104	Pos
RIF	0.316732	MFX	6.61e-205	Pos
MFX	0.316732	RIF	6.61e-205	Pos
EMB	0.300599	MFX	7.9573e-184	Pos
MFX	0.300599	EMB	7.9573e-184	Pos
RIF	0.283726	LFX	4.62589e-163	Pos
LFX	0.283726	RIF	4.62589e-163	Pos
DLM	0.275817	BDQ	7.28402e-64	Pos
BDQ	0.275817	DLM	7.28402e-64	Pos
CFZ	0.269222	BDQ	5.52766e-61	Pos
BDQ	0.269222	CFZ	5.52766e-61	Pos
MFX	0.247834	AMK	1.04451e-123	Pos
AMK	0.247834	MFX	1.04451e-123	Pos
EMB	0.247291	LFX	3.94775e-123	Pos
LFX	0.247291	EMB	3.94775e-123	Pos
LFX	0.233527	AMK	1.21327e-109	Pos
AMK	0.233527	LFX	1.21327e-109	Pos
INH	0.232285	MFX	2.32726e-108	Pos
MFX	0.232285	INH	2.32726e-108	Pos
RIF	0.218639	AMK	5.12934e-96	Pos
AMK	0.218639	RIF	5.12934e-96	Pos
EMB	0.210363	AMK	6.9109e-89	Pos
AMK	0.210363	EMB	6.9109e-89	Pos
INH	0.207792	LFX	1.33269e-86	Pos
LFX	0.207792	INH	1.33269e-86	Pos
INH	0.196263	AMK	2.68407e-77	Pos
AMK	0.196263	INH	2.68407e-77	Pos
RIF	0.185705	ETO	2.54311e-69	Pos
ETO	0.185705	RIF	2.54311e-69	Pos
EMB	0.183602	ETO	8.63565e-68	Pos
ETO	0.183602	EMB	8.63565e-68	Pos
ETO	0.158518	AMK	8.97736e-51	Pos
AMK	0.158518	ETO	8.97736e-51	Pos
LFX	0.155405	KAN	7.99465e-49	Pos
KAN	0.155405	LFX	7.99465e-49	Pos
CFZ	0.152996	LZD	2.55591e-20	Pos
LZD	0.152996	CFZ	2.55591e-20	Pos
LFX	0.142104	ETO	4.84475e-41	Pos
ETO	0.142104	LFX	4.84475e-41	Pos
MFX	0.141648	ETO	8.52281e-41	Pos
ETO	0.141648	MFX	8.52281e-41	Pos
CFZ	0.137197	DLM	1.36151e-16	Pos
DLM	0.137197	CFZ	1.36151e-16	Pos
MFX	0.114507	KAN	3.79781e-27	Pos
KAN	0.114507	MFX	3.79781e-27	Pos
EMB	0.0851684	KAN	1.10383e-15	Pos
KAN	0.0851684	EMB	1.10383e-15	Pos
RIF	0.0743235	KAN	2.7421e-12	Pos
KAN	0.0743235	RIF	2.7421e-12	Pos
INH	0.0734426	KAN	5.02318e-12	Pos
KAN	0.0734426	INH	5.02318e-12	Pos
ETO	0.0724461	KAN	9.51334e-12	Pos
KAN	0.0724461	ETO	9.51334e-12	Pos
EMB	0.0370438	DLM	0.0262414	Pos
DLM	0.0370438	EMB	0.0262414	Pos
KAN	0.0360939	LZD	0.0303425	Pos
LZD	0.0360939	KAN	0.0303425	Pos
AMK	0.0335891	LZD	0.0437652	Pos
LZD	0.0335891	AMK	0.0437652	Pos
RIF	0.0331724	LZD	0.046417	Pos
LZD	0.0331724	RIF	0.046417	Pos
ETO	0.0251047	LZD	0.131854	Pos
LZD	0.0251047	ETO	0.131854	Pos
EMB	0.015762	BDQ	0.343693	Pos
BDQ	0.015762	EMB	0.343693	Pos
MFX	0.013626	LZD	0.41349	Pos
LZD	0.013626	MFX	0.41349	Pos
KAN	0.0131908	DLM	0.429142	Pos
DLM	0.0131908	KAN	0.429142	Pos
RIF	0.0126478	DLM	0.448069	Pos
DLM	0.0126478	RIF	0.448069	Pos
LFX	0.0102084	BDQ	0.539884	Pos
BDQ	0.0102084	LFX	0.539884	Pos
INH	0.0102006	LZD	0.54087	Pos
LZD	0.0102006	INH	0.54087	Pos
AMK	0.0100518	DLM	0.546622	Pos
DLM	0.0100518	AMK	0.546622	Pos
EMB	0.00964799	LZD	0.562526	Pos
LZD	0.00964799	EMB	0.562526	Pos
INH	0.00803705	DLM	0.63019	Pos
DLM	0.00803705	INH	0.63019	Pos
ETO	0.0072217	DLM	0.664944	Pos
DLM	0.0072217	ETO	0.664944	Pos
RIF	0.0063415	BDQ	0.703246	Pos
BDQ	0.0063415	RIF	0.703246	Pos
RIF	0.00603133	CFZ	0.717158	Pos
CFZ	0.00603133	RIF	0.717158	Pos
LFX	0.00320746	DLM	0.847506	Pos
DLM	0.00320746	LFX	0.847506	Pos
MFX	0.00179972	DLM	0.914051	Pos
DLM	0.00179972	MFX	0.914051	Pos
LFX	0.0015963	LZD	0.923702	Pos
LZD	0.0015963	LFX	0.923702	Pos
EMB	0.00143834	CFZ	0.931156	Pos
CFZ	0.00143834	EMB	0.931156	Pos
ETO	0.00121308	BDQ	0.941917	Pos
BDQ	0.00121308	ETO	0.941917	Pos
KAN	-0.00160934	CFZ	0.923049	Neg
CFZ	-0.00160934	KAN	0.923049	Neg
INH	-0.00376909	BDQ	0.8211	Neg
BDQ	-0.00376909	INH	0.8211	Neg
ETO	-0.00388079	CFZ	0.815716	Neg
CFZ	-0.00388079	ETO	0.815716	Neg
INH	-0.00682934	CFZ	0.682041	Neg
CFZ	-0.00682934	INH	0.682041	Neg
AMK	-0.00705655	CFZ	0.671726	Neg
CFZ	-0.00705655	AMK	0.671726	Neg
AMK	-0.0103766	BDQ	0.533112	Neg
BDQ	-0.0103766	AMK	0.533112	Neg
MFX	-0.0153547	BDQ	0.356373	Neg
BDQ	-0.0153547	MFX	0.356373	Neg
KAN	-0.0174015	BDQ	0.296172	Neg
BDQ	-0.0174015	KAN	0.296172	Neg
MFX	-0.0197065	CFZ	0.236581	Neg
CFZ	-0.0197065	MFX	0.236581	Neg
LFX	-0.030675	CFZ	0.0654631	Neg
CFZ	-0.030675	LFX	0.0654631	Neg
