# Supplementary material for: The catalogue of Mycobacterium tuberculosis mutations associated with drug resistance to 12 drugs in China from a nationwide survey: a genomic analysis
Source: Lancet Microbe. 2024 Nov;5(11):None. doi: 10.1016/S2666-5247(24)00131-9 (PMC11543636; doi:10.1016/S2666-5247(24)00131-9)
Supplement: Supplementary appendix 4 [file mmc4.xlsx]

## Sheet: RIF
The diagnostic values for mutations of RIF
INFO	PPV_all	PPV_all_ub	PPV_all_lb	PPV_solo_all	PPV_solo_all_ub	PPV_solo_all_lb	OR_solo_all	OR_solo_sig_all	Present_solo_sr_all	Present_solo_s_all	Present_solo_r_all	Absent_r_all	Absent_s_all（8095）	N	sig_MIC_all	med_MIC_all_Present_solo	med_MIC_all_Absent	fdr_OR_solo_sig_all	Power	original_lable	WHO_label	final_label
rpoB_S450L	0.971591	0.986294	0.948376	0.787234	0.892968	0.643363	381.562	1.41849e-46	39	2	37	392	8085	10	3.09414e-28	16	0.12	9.00739e-44	1	Associated w R -Interim	1) Assoc w R	1) Assoc w R
rpoB_H445Y	0.936508	0.982431	0.845339	0.894737	0.970565	0.751951	Inf	3.07681e-38	34	0	34	675	8091	4	4.08764e-24	16	0.12	9.76888e-36	0.994928	Associated w R -Interim	1) Assoc w R	1) Assoc w R
rpoB_L452P	0.74	0.853699	0.596552	0.638889	0.791777	0.462209	38.0992	8.16546e-20	30	7	23	697	8082	13	1.28589e-15	2	0.12	1.29627e-17	0.839281	Associated w R -Interim	1) Assoc w R	1) Assoc w R
rpoB_H445D	0.888889	0.968884	0.739389	0.846154	0.956437	0.651321	84.5214	1.76118e-21	25	3	22	702	8091	4	2.74908e-14	8	0.12	3.72784e-19	0.80387	Associated w R -Interim	1) Assoc w R	1) Assoc w R
rpoB_D435V	0.892857	0.977335	0.717736	0.8125	0.959526	0.543543	74.1862	6.06441e-13	15	2	13	709	8092	3	3.69481e-09	8	0.12	7.7018e-11	0.377392	Associated w R -Interim	1) Assoc w R	1) Assoc w R
rpoB_D435Y	1	1	0.781981	1	1	0.630583	Inf	2.05274e-09	8	0	8	719	8095	0	3.71547e-06	2	0.12	2.17248e-07	0.170342	Associated w R -Interim	1) Assoc w R	1) Assoc w R
rpoB_S450W	1	1	0.691503	1	1	0.478176	Inf	3.80043e-06	5	0	5	724	8095	0	3.61484e-05	16	0.12	0.000344753	0.0952702	Associated w R -Interim	1) Assoc w R	1) Assoc w R
rpoB_H445L	0.928571	0.998193	0.661316	0.833333	0.995789	0.358765	56.1304	2.08491e-05	6	1	5	721	8094	1	6.10301e-05	3	0.12	0.0016549	0.0954705	Associated w R -Interim	1) Assoc w R	1) Assoc w R
rpoB_H445R	0.9375	0.998419	0.697679	0.75	0.993691	0.19412	Inf	0.00054719	3	0	3	719	8094	1	0.00129453	16	0.12	0.0386073	0.0662934	Uncertain significance	1) Assoc w R	2) Assoc w R - Interim
rpoB_L430P	0.617021	0.754932	0.463799	0.217391	0.437031	0.0746034	3.58023	0.0231	21	16	5	705	8077	18	0.00418273	0.25	0.12	1	0.0746965	Uncertain significance	1) Assoc w R	2) Assoc w R - Interim
rpoB_H445N	0.666667	0.866573	0.409925	0.333333	0.700705	0.0748546	8.4027	0.0150634	7	4	3	722	8089	6	0.00438021	0.5	0.12	0.869571	0.0638909	Uncertain significance	1) Assoc w R	2) Assoc w R - Interim
rpoB_S441L	0.875	0.99684	0.47349	0.666667	0.991596	0.0942993	Inf	0.00681829	2	0	2	727	8094	1	0.00751938	12	0.12	0.432962	0.0570465	Uncertain significance	1) Assoc w R	2) Assoc w R - Interim
rpoB_K446T	0.2	0.716418	0.00505076	0.2	0.716418	0.00505076	2.75955	0.352139	5	4	1	733	8091	4	0.00857835	0.25	0.12	1	0.0507031	Uncertain significance	2) Assoc w R - Interim	2) Assoc w R - Interim
rpoB_1292_del_6_GCCAATT_G	1	1	0.025	1	1	0.025	Inf	0.0831351	1	0	1	733	8095	0	0.0380952	16	0.12	1	0.0517277	Uncertain significance	2) Assoc w R - Interim	2) Assoc w R - Interim
rpoB_D435N	1	1	0.025	1	1	0.025	Inf	0.0831351	1	0	1	733	8095	0	0.0380952	16	0.12	1	0.0517277	Uncertain significance		2) Assoc w R - Interim
rpoB_H445G	1	1	0.025	1	1	0.025	Inf	0.0831351	1	0	1	733	8095	0	0.0380952	16	0.12	1	0.0517277	Uncertain significance	2) Assoc w R - Interim	2) Assoc w R - Interim
rpoB_S450F	1	1	0.025	1	1	0.025	Inf	0.0831351	1	0	1	733	8095	0	0.0380952	16	0.12	1	0.0517277	Uncertain significance	1) Assoc w R	2) Assoc w R - Interim
rpoB_Q432L	1	1	0.158114	1	1	0.025	Inf	0.0830313	1	0	1	732	8095	0	0.0482088	8	0.12	1	0.0517324	Uncertain significance	1) Assoc w R	2) Assoc w R - Interim
rpoB_S441M	1	1	0.025	1	1	0.025	Inf	0.0831351	1	0	1	733	8095	0	0.0482527	8	0.12	1	0.0517277	Uncertain significance	2) Assoc w R - Interim	2) Assoc w R - Interim
rpoB_I491F	0.75	0.968146	0.349144	0.333333	0.905701	0.00840376	Inf	0.0826343	1	0	1	728	8093	2	0.0539717	4	0.12	1	0.0517511	Uncertain significance	1) Assoc w R	2) Assoc w R - Interim
rpoB_H445C	1	1	0.025	1	1	0.025	Inf	0.0831351	1	0	1	733	8095	0	0.0540196	4	0.12	1	0.0517277	Uncertain significance	1) Assoc w R	2) Assoc w R - Interim
rpoB_D435G	0.75	0.968146	0.349144	0	0.841886	0	0	1	2	2	0	728	8093	2	0.29628	0.31	0.12	1	0.05	Uncertain significance	2) Assoc w R - Interim	2) Assoc w R - Interim
rpoB_1308_del_3_GAAC_G	1	1	0.025	NaN	1	0	NaN	NaN	0	0	0	733	8095	0	NaN	NaN	0.12	NaN	0.05	Uncertain significance	2) Assoc w R - Interim	2) Assoc w R - Interim
rpoB_A451V	1	1	0.025	NaN	1	0	NaN	NaN	0	0	0	733	8095	0	NaN	NaN	0.12	NaN	0.05	Uncertain significance	2) Assoc w R - Interim	2) Assoc w R - Interim
rpoB_D435A	1	1	0.158114	NaN	1	0	NaN	NaN	0	0	0	732	8095	0	NaN	NaN	0.12	NaN	0.05	Uncertain significance	2) Assoc w R - Interim	2) Assoc w R - Interim
rpoB_D435E	1	1	0.158114	NaN	1	0	NaN	NaN	0	0	0	732	8095	0	NaN	NaN	0.12	NaN	0.05	Uncertain significance	2) Assoc w R - Interim	2) Assoc w R - Interim
rpoB_D435F	1	1	0.025	NaN	1	0	NaN	NaN	0	0	0	733	8095	0	NaN	NaN	0.12	NaN	0.05	Uncertain significance	1) Assoc w R	2) Assoc w R - Interim
rpoB_D435T	0	0.975	0	0	0.975	0	NaN	NaN	0	0	0	734	8094	1	NaN	NaN	0.12	NaN	0.05	Uncertain significance		2) Assoc w R - Interim
rpoB_H445Q	1	1	0.025	NaN	1	0	NaN	NaN	0	0	0	733	8095	0	NaN	NaN	0.12	NaN	0.05	Uncertain significance	2) Assoc w R - Interim	2) Assoc w R - Interim
rpoB_H445S	1	1	0.025	NaN	1	0	NaN	NaN	0	0	0	733	8095	0	NaN	NaN	0.12	NaN	0.05	Uncertain significance	1) Assoc w R	2) Assoc w R - Interim
rpoB_H445T	1	1	0.025	NaN	1	0	NaN	NaN	0	0	0	733	8095	0	NaN	NaN	0.12	NaN	0.05	Uncertain significance	2) Assoc w R - Interim	2) Assoc w R - Interim
rpoB_L430R	1	1	0.025	NaN	1	0	NaN	NaN	0	0	0	733	8095	0	NaN	NaN	0.12	NaN	0.05	Uncertain significance	2) Assoc w R - Interim	2) Assoc w R - Interim
rpoB_L430V	0	0.975	0	0	0.975	0	NaN	NaN	0	0	0	734	8094	1	NaN	NaN	0.12	NaN	0.05	Uncertain significance		2) Assoc w R - Interim
rpoB_L443S	1	1	0.025	NaN	1	0	NaN	NaN	0	0	0	733	8095	0	NaN	NaN	0.12	NaN	0.05	Uncertain significance		2) Assoc w R - Interim
rpoB_L443W	1	1	0.397635	NaN	1	0	NaN	NaN	0	0	0	730	8095	0	NaN	NaN	0.12	NaN	0.05	Uncertain significance		2) Assoc w R - Interim
rpoB_L452V	1	1	0.025	NaN	1	0	NaN	NaN	0	0	0	733	8095	0	NaN	NaN	0.12	NaN	0.05	Uncertain significance	2) Assoc w R - Interim	2) Assoc w R - Interim
rpoB_M434I	1	1	0.292402	NaN	1	0	NaN	NaN	0	0	0	731	8095	0	NaN	NaN	0.12	NaN	0.05	Uncertain significance	2) Assoc w R - Interim	2) Assoc w R - Interim
rpoB_M434V	0.75	0.993691	0.19412	0	0.975	0	NaN	NaN	0	0	0	731	8094	1	NaN	NaN	0.12	NaN	0.05	Uncertain significance	2) Assoc w R - Interim	2) Assoc w R - Interim
rpoB_N437D	1	1	0.025	NaN	1	0	NaN	NaN	0	0	0	733	8095	0	NaN	NaN	0.12	NaN	0.05	Uncertain significance	2) Assoc w R - Interim	2) Assoc w R - Interim
rpoB_Q429H	1	1	0.158114	NaN	1	0	NaN	NaN	0	0	0	732	8095	0	NaN	NaN	0.12	NaN	0.05	Uncertain significance	2) Assoc w R - Interim	2) Assoc w R - Interim
rpoB_Q432P	1	1	0.025	NaN	1	0	NaN	NaN	0	0	0	733	8095	0	NaN	NaN	0.12	NaN	0.05	Uncertain significance	1) Assoc w R	2) Assoc w R - Interim
rpoB_Q432V	1	1	0.025	NaN	1	0	NaN	NaN	0	0	0	733	8095	0	NaN	NaN	0.12	NaN	0.05	Uncertain significance		2) Assoc w R - Interim
rpoB_S431G	1	1	0.292402	NaN	1	0	NaN	NaN	0	0	0	731	8095	0	NaN	NaN	0.12	NaN	0.05	Uncertain significance	2) Assoc w R - Interim	2) Assoc w R - Interim
rpoB_S441!	1	1	0.158114	NaN	1	0	NaN	NaN	0	0	0	732	8095	0	NaN	NaN	0.12	NaN	0.05	Uncertain significance		2) Assoc w R - Interim
rpoB_S441P	1	1	0.158114	NaN	1	0	NaN	NaN	0	0	0	732	8095	0	NaN	NaN	0.12	NaN	0.05	Uncertain significance		2) Assoc w R - Interim
rpoB_S450C	1	1	0.025	NaN	1	0	NaN	NaN	0	0	0	733	8095	0	NaN	NaN	0.12	NaN	0.05	Uncertain significance	2) Assoc w R - Interim	2) Assoc w R - Interim
rpoB_S450V	1	1	0.025	NaN	1	0	NaN	NaN	0	0	0	733	8095	0	NaN	NaN	0.12	NaN	0.05	Uncertain significance	2) Assoc w R - Interim	2) Assoc w R - Interim
rpoB_T427A	1	1	0.025	NaN	1	0	NaN	NaN	0	0	0	733	8095	0	NaN	NaN	0.12	NaN	0.05	Uncertain significance	2) Assoc w R - Interim	2) Assoc w R - Interim
rpoB_T444P	1	1	0.292402	NaN	1	0	NaN	NaN	0	0	0	731	8095	0	NaN	NaN	0.12	NaN	0.05	Uncertain significance		2) Assoc w R - Interim
rpoB_T444S	1	1	0.025	NaN	1	0	NaN	NaN	0	0	0	733	8095	0	NaN	NaN	0.12	NaN	0.05	Uncertain significance	2) Assoc w R - Interim	2) Assoc w R - Interim
rpoB_V170F	1	1	0.590384	NaN	1	0	NaN	NaN	0	0	0	727	8095	0	NaN	NaN	0.12	NaN	0.05	Uncertain significance	1) Assoc w R	2) Assoc w R - Interim
Rv2752c_G-986A	0	0.707598	0	0	0.707598	0	0	1	3	3	0	734	8092	3	0.0183661	0.5	0.12	1	0.05	Uncertain significance		3) Uncertain significance
rpoA_-83_del_1_CG_C	0.166667	0.641235	0.00421074	0.166667	0.641235	0.00421074	2.75921	0.352172	5	4	1	733	8090	5	0.0199044	0.5	0.12	1	0.050703	Uncertain significance		3) Uncertain significance
Rv2752c_I460T	0.2	0.716418	0.00505076	0	0.602365	0	0	1	4	4	0	733	8091	4	0.0333342	0.25	0.12	1	0.05	Uncertain significance		3) Uncertain significance
rpoB_I763M	0	0.602365	0	0	0.602365	0	0	1	4	4	0	734	8091	4	0.0333841	0.25	0.12	1	0.05	Uncertain significance		3) Uncertain significance
rpoC_G332S	1	1	0.478176	1	1	0.025	Inf	0.0827195	1	0	1	729	8095	0	0.0380319	16	0.12	1	0.0517467	Uncertain significance		3) Uncertain significance
rpoB_A1069S	1	1	0.025	1	1	0.025	Inf	0.0831351	1	0	1	733	8095	0	0.0380952	16	0.12	1	0.0517277	Uncertain significance		3) Uncertain significance
rpoB_L256V	1	1	0.025	1	1	0.025	Inf	0.0831351	1	0	1	733	8095	0	0.0380952	16	0.12	1	0.0517277	Uncertain significance		3) Uncertain significance
Rv2752c_E217!	0.5	0.987421	0.0125791	0.5	0.987421	0.0125791	Inf	0.0831445	1	0	1	733	8094	1	0.0380952	16	0.12	1	0.0517275	Uncertain significance		3) Uncertain significance
rpoB_1300_del_3_ATGG_A	1	1	0.025	1	1	0.025	Inf	0.0831351	1	0	1	733	8095	0	0.0482527	8	0.12	1	0.0517277	Uncertain significance		3) Uncertain significance
Rv2752c_H371Y	1	1	0.025	1	1	0.025	Inf	0.0831351	1	0	1	733	8095	0	0.0482527	8	0.12	1	0.0517277	Uncertain significance		3) Uncertain significance
Rv2752c_I287V	1	1	0.025	1	1	0.025	Inf	0.0831351	1	0	1	733	8095	0	0.0482527	8	0.12	1	0.0517277	Uncertain significance		3) Uncertain significance
rpoB_-173_del_1_AC_A	1	1	0.025	1	1	0.025	Inf	0.0831351	1	0	1	733	8095	0	0.0573658	2	0.12	1	0.0517277	Uncertain significance		3) Uncertain significance
rpoB_1306_del_3_CAGA_C	1	1	0.025	1	1	0.025	Inf	0.0831351	1	0	1	733	8095	0	0.059719	1	0.12	1	0.0517277	Uncertain significance		3) Uncertain significance
rpoB_V33L	1	1	0.025	1	1	0.025	Inf	0.0831351	1	0	1	733	8095	0	0.059719	1	0.12	1	0.0517277	Uncertain significance	3) Uncertain significance	3) Uncertain significance
Rv2752c_D243E	0	0.841886	0	0	0.841886	0	0	1	2	2	0	734	8093	2	0.0615849	0.375	0.12	1	0.05	Uncertain significance		3) Uncertain significance
Rv2752c_S339P	0	0.841886	0	0	0.841886	0	0	1	2	2	0	734	8093	2	0.0615849	0.375	0.12	1	0.05	Uncertain significance		3) Uncertain significance
rpoC_S1294R	0.25	0.80588	0.00630946	0.25	0.80588	0.00630946	3.67985	0.293366	4	3	1	733	8092	3	0.0633575	0.375	0.12	1	0.0509494	Uncertain significance		3) Uncertain significance
Rv2752c_R274G	0.2	0.716418	0.00505076	0	0.602365	0	0	1	1	1	0	733	8091	4	0.07527	0.5	0.12	1	0.05	Uncertain significance		3) Uncertain significance
Rv2752c_K172E	0	0.841886	0	0	0.841886	0	0	1	1	1	0	734	8093	2	0.0753124	0.5	0.12	1	0.05	Uncertain significance		3) Uncertain significance
rpoA_-102_del_5_AGGGTT_A	0	0.975	0	0	0.975	0	0	1	1	1	0	734	8094	1	0.0753403	0.5	0.12	1	0.05	Uncertain significance		3) Uncertain significance
rpoA_C-192T	0	0.975	0	0	0.975	0	0	1	1	1	0	734	8094	1	0.0753403	0.5	0.12	1	0.05	Uncertain significance		3) Uncertain significance
rpoA_G-340T	0	0.975	0	0	0.975	0	0	1	1	1	0	734	8094	1	0.0753403	0.5	0.12	1	0.05	Uncertain significance		3) Uncertain significance
rpoA_G-515A	0	0.975	0	0	0.975	0	0	1	1	1	0	734	8094	1	0.0753403	0.5	0.12	1	0.05	Uncertain significance		3) Uncertain significance
rpoA_I54V	0	0.975	0	0	0.975	0	0	1	1	1	0	734	8094	1	0.0753403	0.5	0.12	1	0.05	Uncertain significance		3) Uncertain significance
rpoB_A-338G	0	0.975	0	0	0.975	0	0	1	1	1	0	734	8094	1	0.0753403	0.5	0.12	1	0.05	Uncertain significance		3) Uncertain significance
rpoB_A951V	0	0.975	0	0	0.975	0	0	1	1	1	0	734	8094	1	0.0753403	0.5	0.12	1	0.05	Uncertain significance		3) Uncertain significance
rpoB_G-63T	0	0.975	0	0	0.975	0	0	1	1	1	0	734	8094	1	0.0753403	0.5	0.12	1	0.05	Uncertain significance		3) Uncertain significance
rpoB_P13S	0	0.975	0	0	0.975	0	0	1	1	1	0	734	8094	1	0.0753403	0.5	0.12	1	0.05	Uncertain significance		3) Uncertain significance
rpoB_S641R	0	0.975	0	0	0.975	0	0	1	1	1	0	734	8094	1	0.0753403	0.5	0.12	1	0.05	Uncertain significance	3) Uncertain significance	3) Uncertain significance
rpoC_A1237T	0	0.975	0	0	0.975	0	0	1	1	1	0	734	8094	1	0.0753403	0.5	0.12	1	0.05	Uncertain significance		3) Uncertain significance
rpoC_A85T	0	0.975	0	0	0.975	0	0	1	1	1	0	734	8094	1	0.0753403	0.5	0.12	1	0.05	Uncertain significance	3) Uncertain significance	3) Uncertain significance
rpoC_D221N	0	0.975	0	0	0.975	0	0	1	1	1	0	734	8094	1	0.0753403	0.5	0.12	1	0.05	Uncertain significance	3) Uncertain significance	3) Uncertain significance
rpoC_E675K	0	0.975	0	0	0.975	0	0	1	1	1	0	734	8094	1	0.0753403	0.5	0.12	1	0.05	Uncertain significance		3) Uncertain significance
rpoC_T1301A	0	0.975	0	0	0.975	0	0	1	1	1	0	734	8094	1	0.0753403	0.5	0.12	1	0.05	Uncertain significance		3) Uncertain significance
rpoC_T3949G	0	0.975	0	0	0.975	0	0	1	1	1	0	734	8094	1	0.0753403	0.5	0.12	1	0.05	Uncertain significance		3) Uncertain significance
rpoC_Y1315D	0	0.975	0	0	0.975	0	0	1	1	1	0	734	8094	1	0.0753403	0.5	0.12	1	0.05	Uncertain significance		3) Uncertain significance
Rv2752c_A236V	0	0.975	0	0	0.975	0	0	1	1	1	0	734	8094	1	0.0753403	0.5	0.12	1	0.05	Uncertain significance		3) Uncertain significance
Rv2752c_T399I	0	0.975	0	0	0.975	0	0	1	1	1	0	734	8094	1	0.0753403	0.5	0.12	1	0.05	Uncertain significance		3) Uncertain significance
Rv2752c_V78L	0	0.975	0	0	0.975	0	0	1	1	1	0	734	8094	1	0.0753403	0.5	0.12	1	0.05	Uncertain significance		3) Uncertain significance
Rv2752c_A-981G	0	0.841886	0	0	0.841886	0	0	1	1	1	0	734	8093	2	0.075346	0.5	0.12	1	0.05	Uncertain significance		3) Uncertain significance
rpoA_C-68G	0	0.841886	0	0	0.841886	0	0	1	1	1	0	734	8093	2	0.0753502	0.5	0.12	1	0.05	Uncertain significance		3) Uncertain significance
Rv2752c_1417_del_1_CA_C	0	0.841886	0	0	0.841886	0	0	1	1	1	0	734	8093	2	0.0753502	0.5	0.12	1	0.05	Uncertain significance		3) Uncertain significance
rpoB_A-353G	0	0.707598	0	0	0.707598	0	0	1	3	3	0	734	8092	3	0.0990873	0.25	0.12	1	0.05	Uncertain significance		3) Uncertain significance
rpoB_V784A	0	0.707598	0	0	0.707598	0	0	1	3	3	0	734	8092	3	0.0990873	0.25	0.12	1	0.05	Uncertain significance		3) Uncertain significance
Rv2752c_K408R	0	0.707598	0	0	0.707598	0	0	1	3	3	0	734	8092	3	0.10292	0.5	0.12	1	0.05	Uncertain significance	3) Uncertain significance	3) Uncertain significance
rpoB_C-257T	0	0.602365	0	0	0.602365	0	0	1	4	4	0	734	8091	4	0.131379	0.25	0.12	1	0.05	Uncertain significance	3) Uncertain significance	3) Uncertain significance
rpoA_A-73C	0	0.841886	0	0	0.841886	0	0	1	2	2	0	734	8093	2	0.146736	0.25	0.12	1	0.05	Uncertain significance		3) Uncertain significance
rpoB_T-31A	0	0.841886	0	0	0.841886	0	0	1	2	2	0	734	8093	2	0.146736	0.25	0.12	1	0.05	Uncertain significance		3) Uncertain significance
Rv2752c_782_del_5_AACGAC_A	0	0.841886	0	0	0.841886	0	0	1	2	2	0	734	8093	2	0.146736	0.25	0.12	1	0.05	Uncertain significance		3) Uncertain significance
Rv2752c_G219V	0	0.841886	0	0	0.841886	0	0	1	2	2	0	734	8093	2	0.146736	0.25	0.12	1	0.05	Uncertain significance		3) Uncertain significance
Rv2752c_H86R	0	0.841886	0	0	0.841886	0	0	1	2	2	0	734	8093	2	0.146736	0.25	0.12	1	0.05	Uncertain significance	3) Uncertain significance	3) Uncertain significance
Rv2752c_I90M	0	0.841886	0	0	0.841886	0	0	1	2	2	0	734	8093	2	0.146736	0.25	0.12	1	0.05	Uncertain significance		3) Uncertain significance
Rv2752c_L176F	0	0.841886	0	0	0.841886	0	0	1	2	2	0	734	8093	2	0.146736	0.25	0.12	1	0.05	Uncertain significance		3) Uncertain significance
Rv2752c_L71R	0	0.841886	0	0	0.841886	0	0	1	2	2	0	734	8093	2	0.146736	0.25	0.12	1	0.05	Uncertain significance		3) Uncertain significance
Rv2752c_R547C	0	0.841886	0	0	0.841886	0	0	1	2	2	0	734	8093	2	0.146736	0.25	0.12	1	0.05	Uncertain significance		3) Uncertain significance
rpoA_D253G	0	0.707598	0	0	0.707598	0	0	1	3	3	0	734	8092	3	0.193765	0.25	0.12	1	0.05	Uncertain significance	3) Uncertain significance	3) Uncertain significance
rpoB_T-224C	0	0.707598	0	0	0.707598	0	0	1	3	3	0	734	8092	3	0.193765	0.25	0.12	1	0.05	Uncertain significance		3) Uncertain significance
rpoC_D928A	0	0.707598	0	0	0.707598	0	0	1	3	3	0	734	8092	3	0.193765	0.25	0.12	1	0.05	Uncertain significance		3) Uncertain significance
rpoC_I208T	0	0.707598	0	0	0.707598	0	0	1	3	3	0	734	8092	3	0.193765	0.25	0.12	1	0.05	Uncertain significance		3) Uncertain significance
rpoC_Y722C	0	0.707598	0	0	0.707598	0	0	1	3	3	0	734	8092	3	0.193765	0.25	0.12	1	0.05	Uncertain significance	3) Uncertain significance	3) Uncertain significance
rpoB_T-6C	0.129032	0.298336	0.0363017	0.0357143	0.183478	0.000903799	0.442082	0.719692	26	25	1	730	8068	27	0.194633	0.25	0.12	1	0.0500301	Uncertain significance	3) Uncertain significance	3) Uncertain significance
rpoA_-123_del_1_CG_C	0.2	0.480891	0.043312	0.142857	0.428129	0.0177945	5.52873	0.0826355	6	4	2	731	8083	12	0.204482	0.185	0.12	1	0.0550942	Uncertain significance		3) Uncertain significance
rpoA_-94_del_1_GC_G	0.125	0.52651	0.00315972	0	0.409616	0	0	1	4	4	0	733	8088	7	0.219576	0.25	0.12	1	0.05	Uncertain significance		3) Uncertain significance
Rv2752c_S338W	0	0.602365	0	0	0.602365	0	0	1	4	4	0	734	8091	4	0.219875	0.25	0.12	1	0.05	Uncertain significance		3) Uncertain significance
Rv2752c_T461P	0.75	0.993691	0.19412	0	0.975	0	0	1	1	1	0	731	8094	1	0.228551	0.25	0.12	1	0.05	Uncertain significance	3) Uncertain significance	3) Uncertain significance
Rv2752c_A376V	0.666667	0.991596	0.0942993	0	0.975	0	0	1	1	1	0	732	8094	1	0.228645	0.25	0.12	1	0.05	Uncertain significance		3) Uncertain significance
Rv2752c_H167R	0.5	0.987421	0.0125791	0	0.975	0	0	1	1	1	0	733	8094	1	0.228739	0.25	0.12	1	0.05	Uncertain significance	3) Uncertain significance	3) Uncertain significance
Rv2752c_M394T	0.5	0.987421	0.0125791	0	0.975	0	0	1	1	1	0	733	8094	1	0.228739	0.25	0.12	1	0.05	Uncertain significance	3) Uncertain significance	3) Uncertain significance
rpoB_C-216A	0.5	0.987421	0.0125791	0	0.975	0	0	1	1	1	0	733	8094	1	0.228739	0.25	0.12	1	0.05	Uncertain significance		3) Uncertain significance
Rv2752c_Q246!	0.5	0.987421	0.0125791	0	0.975	0	0	1	1	1	0	733	8094	1	0.228739	0.25	0.12	1	0.05	Uncertain significance	3) Uncertain significance	3) Uncertain significance
Rv2752c_T483P	0.5	0.987421	0.0125791	0	0.975	0	0	1	1	1	0	733	8094	1	0.228739	0.25	0.12	1	0.05	Uncertain significance		3) Uncertain significance
rpoC_S561P	0.333333	0.905701	0.00840376	0	0.841886	0	0	1	1	1	0	733	8093	2	0.228781	0.25	0.12	1	0.05	Uncertain significance		3) Uncertain significance
Rv2752c_V335A	0	0.841886	0	0	0.841886	0	0	1	1	1	0	734	8093	2	0.228807	0.25	0.12	1	0.05	Uncertain significance		3) Uncertain significance
rpoC_D124E	0	0.602365	0	0	0.602365	0	0	1	1	1	0	734	8091	4	0.228822	0.25	0.12	1	0.05	Uncertain significance		3) Uncertain significance
rpoA_-138_ins_5_C_CCCGAA	0	0.975	0	0	0.975	0	0	1	1	1	0	734	8094	1	0.228834	0.25	0.12	1	0.05	Uncertain significance		3) Uncertain significance
rpoA_-67_ins_10_C_CGAGGGTGGGG	0	0.975	0	0	0.975	0	0	1	1	1	0	734	8094	1	0.228834	0.25	0.12	1	0.05	Uncertain significance		3) Uncertain significance
rpoA_-73_ins_1_T_TG	0	0.975	0	0	0.975	0	0	1	1	1	0	734	8094	1	0.228834	0.25	0.12	1	0.05	Uncertain significance		3) Uncertain significance
rpoA_A154V	0	0.975	0	0	0.975	0	0	1	1	1	0	734	8094	1	0.228834	0.25	0.12	1	0.05	Uncertain significance		3) Uncertain significance
rpoA_A-382G	0	0.975	0	0	0.975	0	0	1	1	1	0	734	8094	1	0.228834	0.25	0.12	1	0.05	Uncertain significance		3) Uncertain significance
rpoA_A-38G	0	0.975	0	0	0.975	0	0	1	1	1	0	734	8094	1	0.228834	0.25	0.12	1	0.05	Uncertain significance		3) Uncertain significance
rpoA_C-103T	0	0.975	0	0	0.975	0	0	1	1	1	0	734	8094	1	0.228834	0.25	0.12	1	0.05	Uncertain significance		3) Uncertain significance
rpoA_C-141T	0	0.975	0	0	0.975	0	0	1	1	1	0	734	8094	1	0.228834	0.25	0.12	1	0.05	Uncertain significance		3) Uncertain significance
rpoA_C-299T	0	0.975	0	0	0.975	0	0	1	1	1	0	734	8094	1	0.228834	0.25	0.12	1	0.05	Uncertain significance		3) Uncertain significance
rpoA_C-398T	0	0.975	0	0	0.975	0	0	1	1	1	0	734	8094	1	0.228834	0.25	0.12	1	0.05	Uncertain significance		3) Uncertain significance
rpoA_C-68T	0	0.975	0	0	0.975	0	0	1	1	1	0	734	8094	1	0.228834	0.25	0.12	1	#N/A	Uncertain significance		3) Uncertain significance
rpoA_C-72A	0	0.975	0	0	0.975	0	0	1	1	1	0	734	8094	1	0.228834	0.25	0.12	1	0.05	Uncertain significance		3) Uncertain significance
rpoA_C-88T	0	0.975	0	0	0.975	0	0	1	1	1	0	734	8094	1	0.228834	0.25	0.12	1	0.05	Uncertain significance		3) Uncertain significance
rpoA_C-92T	0	0.975	0	0	0.975	0	0	1	1	1	0	734	8094	1	0.228834	0.25	0.12	1	0.05	Uncertain significance		3) Uncertain significance
rpoA_D195E	0	0.975	0	0	0.975	0	0	1	1	1	0	734	8094	1	0.228834	0.25	0.12	1	0.05	Uncertain significance	3) Uncertain significance	3) Uncertain significance
rpoA_G-203A	0	0.975	0	0	0.975	0	0	1	1	1	0	734	8094	1	0.228834	0.25	0.12	1	0.05	Uncertain significance		3) Uncertain significance
rpoA_G-245C	0	0.975	0	0	0.975	0	0	1	1	1	0	734	8094	1	0.228834	0.25	0.12	1	0.05	Uncertain significance		3) Uncertain significance
rpoA_G268A	0	0.975	0	0	0.975	0	0	1	1	1	0	734	8094	1	0.228834	0.25	0.12	1	0.05	Uncertain significance		3) Uncertain significance
rpoA_G273R	0	0.975	0	0	0.975	0	0	1	1	1	0	734	8094	1	0.228834	0.25	0.12	1	0.05	Uncertain significance		3) Uncertain significance
rpoA_G-410A	0	0.975	0	0	0.975	0	0	1	1	1	0	734	8094	1	0.228834	0.25	0.12	1	0.05	Uncertain significance		3) Uncertain significance
rpoA_G-503A	0	0.975	0	0	0.975	0	0	1	1	1	0	734	8094	1	0.228834	0.25	0.12	1	0.05	Uncertain significance		3) Uncertain significance
rpoA_G58A	0	0.975	0	0	0.975	0	0	1	1	1	0	734	8094	1	0.228834	0.25	0.12	1	0.05	Uncertain significance		3) Uncertain significance
rpoA_H119D	0	0.975	0	0	0.975	0	0	1	1	1	0	734	8094	1	0.228834	0.25	0.12	1	0.05	Uncertain significance		3) Uncertain significance
rpoA_K133E	0	0.975	0	0	0.975	0	0	1	1	1	0	734	8094	1	0.228834	0.25	0.12	1	0.05	Uncertain significance		3) Uncertain significance
rpoA_R161C	0	0.975	0	0	0.975	0	0	1	1	1	0	734	8094	1	0.228834	0.25	0.12	1	0.05	Uncertain significance		3) Uncertain significance
rpoA_S155P	0	0.975	0	0	0.975	0	0	1	1	1	0	734	8094	1	0.228834	0.25	0.12	1	0.05	Uncertain significance		3) Uncertain significance
rpoB_1966_del_3_CACG_C	0	0.975	0	0	0.975	0	0	1	1	1	0	734	8094	1	0.228834	0.25	0.12	1	0.05	Uncertain significance		3) Uncertain significance
rpoB_-356_ins_1_C_CA	0	0.975	0	0	0.975	0	0	1	1	1	0	734	8094	1	0.228834	0.25	0.12	1	0.05	Uncertain significance		3) Uncertain significance
rpoB_A334V	0	0.975	0	0	0.975	0	0	1	1	1	0	734	8094	1	0.228834	0.25	0.12	1	0.05	Uncertain significance	3) Uncertain significance	3) Uncertain significance
rpoB_A527T	0	0.975	0	0	0.975	0	0	1	1	1	0	734	8094	1	0.228834	0.25	0.12	1	0.05	Uncertain significance		3) Uncertain significance
rpoB_C-142T	0	0.975	0	0	0.975	0	0	1	1	1	0	734	8094	1	0.228834	0.25	0.12	1	0.05	Uncertain significance		3) Uncertain significance
rpoB_C-193A	0	0.975	0	0	0.975	0	0	1	1	1	0	734	8094	1	0.228834	0.25	0.12	1	0.05	Uncertain significance		3) Uncertain significance
rpoB_C-202G	0	0.975	0	0	0.975	0	0	1	1	1	0	734	8094	1	0.228834	0.25	0.12	1	0.05	Uncertain significance		3) Uncertain significance
rpoB_C-205T	0	0.975	0	0	0.975	0	0	1	1	1	0	734	8094	1	0.228834	0.25	0.12	1	0.05	Uncertain significance		3) Uncertain significance
rpoB_C-209T	0	0.975	0	0	0.975	0	0	1	1	1	0	734	8094	1	0.228834	0.25	0.12	1	0.05	Uncertain significance	3) Uncertain significance	3) Uncertain significance
rpoB_C-319T	0	0.975	0	0	0.975	0	0	1	1	1	0	734	8094	1	0.228834	0.25	0.12	1	0.05	Uncertain significance		3) Uncertain significance
rpoB_D1148A	0	0.975	0	0	0.975	0	0	1	1	1	0	734	8094	1	0.228834	0.25	0.12	1	0.05	Uncertain significance		3) Uncertain significance
rpoB_F505V	0	0.975	0	0	0.975	0	0	1	1	1	0	734	8094	1	0.228834	0.25	0.12	1	0.05	Uncertain significance		3) Uncertain significance
rpoB_G-230A	0	0.975	0	0	0.975	0	0	1	1	1	0	734	8094	1	0.228834	0.25	0.12	1	0.05	Uncertain significance		3) Uncertain significance
rpoB_G945R	0	0.975	0	0	0.975	0	0	1	1	1	0	734	8094	1	0.228834	0.25	0.12	1	0.05	Uncertain significance	3) Uncertain significance	3) Uncertain significance
rpoB_H749R	0	0.975	0	0	0.975	0	0	1	1	1	0	734	8094	1	0.228834	0.25	0.12	1	0.05	Uncertain significance		3) Uncertain significance
rpoB_I1106V	0	0.975	0	0	0.975	0	0	1	1	1	0	734	8094	1	0.228834	0.25	0.12	1	0.05	Uncertain significance		3) Uncertain significance
rpoB_I522V	0	0.975	0	0	0.975	0	0	1	1	1	0	734	8094	1	0.228834	0.25	0.12	1	0.05	Uncertain significance		3) Uncertain significance
rpoB_K1102M	0	0.975	0	0	0.975	0	0	1	1	1	0	734	8094	1	0.228834	0.25	0.12	1	0.05	Uncertain significance		3) Uncertain significance
rpoB_L1122Q	0	0.975	0	0	0.975	0	0	1	1	1	0	734	8094	1	0.228834	0.25	0.12	1	0.05	Uncertain significance		3) Uncertain significance
rpoB_L47H	0	0.975	0	0	0.975	0	0	1	1	1	0	734	8094	1	0.228834	0.25	0.12	1	0.05	Uncertain significance		3) Uncertain significance
rpoB_P1012L	0	0.975	0	0	0.975	0	0	1	1	1	0	734	8094	1	0.228834	0.25	0.12	1	0.05	Uncertain significance		3) Uncertain significance
rpoB_P566H	0	0.975	0	0	0.975	0	0	1	1	1	0	734	8094	1	0.228834	0.25	0.12	1	0.05	Uncertain significance		3) Uncertain significance
rpoB_P577H	0	0.975	0	0	0.975	0	0	1	1	1	0	734	8094	1	0.228834	0.25	0.12	1	0.05	Uncertain significance		3) Uncertain significance
rpoB_P768S	0	0.975	0	0	0.975	0	0	1	1	1	0	734	8094	1	0.228834	0.25	0.12	1	0.05	Uncertain significance		3) Uncertain significance
rpoB_P906Q	0	0.975	0	0	0.975	0	0	1	1	1	0	734	8094	1	0.228834	0.25	0.12	1	0.05	Uncertain significance		3) Uncertain significance
rpoB_P954L	0	0.975	0	0	0.975	0	0	1	1	1	0	734	8094	1	0.228834	0.25	0.12	1	0.05	Uncertain significance		3) Uncertain significance
rpoB_R627H	0	0.975	0	0	0.975	0	0	1	1	1	0	734	8094	1	0.228834	0.25	0.12	1	0.05	Uncertain significance		3) Uncertain significance
rpoB_S100L	0	0.975	0	0	0.975	0	0	1	1	1	0	734	8094	1	0.228834	0.25	0.12	1	0.05	Uncertain significance		3) Uncertain significance
rpoB_S25F	0	0.975	0	0	0.975	0	0	1	1	1	0	734	8094	1	0.228834	0.25	0.12	1	0.05	Uncertain significance		3) Uncertain significance
rpoB_S641C	0	0.975	0	0	0.975	0	0	1	1	1	0	734	8094	1	0.228834	0.25	0.12	1	0.05	Uncertain significance		3) Uncertain significance
rpoB_S98L	0	0.975	0	0	0.975	0	0	1	1	1	0	734	8094	1	0.228834	0.25	0.12	1	0.05	Uncertain significance		3) Uncertain significance
rpoB_T-276C	0	0.975	0	0	0.975	0	0	1	1	1	0	734	8094	1	0.228834	0.25	0.12	1	0.05	Uncertain significance		3) Uncertain significance
rpoB_V355F	0	0.975	0	0	0.975	0	0	1	1	1	0	734	8094	1	0.228834	0.25	0.12	1	0.05	Uncertain significance		3) Uncertain significance
rpoB_V740A	0	0.975	0	0	0.975	0	0	1	1	1	0	734	8094	1	0.228834	0.25	0.12	1	0.05	Uncertain significance		3) Uncertain significance
rpoB_V74L	0	0.975	0	0	0.975	0	0	1	1	1	0	734	8094	1	0.228834	0.25	0.12	1	0.05	Uncertain significance		3) Uncertain significance
rpoB_Y866H	0	0.975	0	0	0.975	0	0	1	1	1	0	734	8094	1	0.228834	0.25	0.12	1	0.05	Uncertain significance	3) Uncertain significance	3) Uncertain significance
rpoC_A1280V	0	0.975	0	0	0.975	0	0	1	1	1	0	734	8094	1	0.228834	0.25	0.12	1	0.05	Uncertain significance		3) Uncertain significance
rpoC_A1304V	0	0.975	0	0	0.975	0	0	1	1	1	0	734	8094	1	0.228834	0.25	0.12	1	0.05	Uncertain significance	3) Uncertain significance	3) Uncertain significance
rpoC_A193V	0	0.975	0	0	0.975	0	0	1	1	1	0	734	8094	1	0.228834	0.25	0.12	1	0.05	Uncertain significance		3) Uncertain significance
rpoC_A85V	0	0.975	0	0	0.975	0	0	1	1	1	0	734	8094	1	0.228834	0.25	0.12	1	0.05	Uncertain significance		3) Uncertain significance
rpoC_A929V	0	0.975	0	0	0.975	0	0	1	1	1	0	734	8094	1	0.228834	0.25	0.12	1	0.05	Uncertain significance		3) Uncertain significance
rpoC_D1151N	0	0.975	0	0	0.975	0	0	1	1	1	0	734	8094	1	0.228834	0.25	0.12	1	0.05	Uncertain significance		3) Uncertain significance
rpoC_D1218E	0	0.975	0	0	0.975	0	0	1	1	1	0	734	8094	1	0.228834	0.25	0.12	1	0.05	Uncertain significance		3) Uncertain significance
rpoC_D279G	0	0.975	0	0	0.975	0	0	1	1	1	0	734	8094	1	0.228834	0.25	0.12	1	0.05	Uncertain significance	3) Uncertain significance	3) Uncertain significance
rpoC_D331G	0	0.975	0	0	0.975	0	0	1	1	1	0	734	8094	1	0.228834	0.25	0.12	1	0.05	Uncertain significance		3) Uncertain significance
rpoC_D44E	0	0.975	0	0	0.975	0	0	1	1	1	0	734	8094	1	0.228834	0.25	0.12	1	0.05	Uncertain significance	3) Uncertain significance	3) Uncertain significance
rpoC_D913N	0	0.975	0	0	0.975	0	0	1	1	1	0	734	8094	1	0.228834	0.25	0.12	1	0.05	Uncertain significance		3) Uncertain significance
rpoC_E1106K	0	0.975	0	0	0.975	0	0	1	1	1	0	734	8094	1	0.228834	0.25	0.12	1	0.05	Uncertain significance		3) Uncertain significance
rpoC_E1196K	0	0.975	0	0	0.975	0	0	1	1	1	0	734	8094	1	0.228834	0.25	0.12	1	0.05	Uncertain significance	3) Uncertain significance	3) Uncertain significance
rpoC_E183A	0	0.975	0	0	0.975	0	0	1	1	1	0	734	8094	1	0.228834	0.25	0.12	1	0.05	Uncertain significance		3) Uncertain significance
rpoC_E665G	0	0.975	0	0	0.975	0	0	1	1	1	0	734	8094	1	0.228834	0.25	0.12	1	0.05	Uncertain significance		3) Uncertain significance
rpoC_E772A	0	0.975	0	0	0.975	0	0	1	1	1	0	734	8094	1	0.228834	0.25	0.12	1	0.05	Uncertain significance		3) Uncertain significance
rpoC_G655V	0	0.975	0	0	0.975	0	0	1	1	1	0	734	8094	1	0.228834	0.25	0.12	1	0.05	Uncertain significance	3) Uncertain significance	3) Uncertain significance
rpoC_I95V	0	0.975	0	0	0.975	0	0	1	1	1	0	734	8094	1	0.228834	0.25	0.12	1	0.05	Uncertain significance		3) Uncertain significance
rpoC_L640R	0	0.975	0	0	0.975	0	0	1	1	1	0	734	8094	1	0.228834	0.25	0.12	1	0.05	Uncertain significance		3) Uncertain significance
rpoC_L910V	0	0.975	0	0	0.975	0	0	1	1	1	0	734	8094	1	0.228834	0.25	0.12	1	0.05	Uncertain significance	3) Uncertain significance	3) Uncertain significance
rpoC_M733V	0	0.975	0	0	0.975	0	0	1	1	1	0	734	8094	1	0.228834	0.25	0.12	1	0.05	Uncertain significance		3) Uncertain significance
rpoC_M983T	0	0.975	0	0	0.975	0	0	1	1	1	0	734	8094	1	0.228834	0.25	0.12	1	0.05	Uncertain significance		3) Uncertain significance
rpoC_N766S	0	0.975	0	0	0.975	0	0	1	1	1	0	734	8094	1	0.228834	0.25	0.12	1	0.05	Uncertain significance		3) Uncertain significance
rpoC_P601S	0	0.975	0	0	0.975	0	0	1	1	1	0	734	8094	1	0.228834	0.25	0.12	1	0.05	Uncertain significance		3) Uncertain significance
rpoC_P947S	0	0.975	0	0	0.975	0	0	1	1	1	0	734	8094	1	0.228834	0.25	0.12	1	0.05	Uncertain significance		3) Uncertain significance
rpoC_R206S	0	0.975	0	0	0.975	0	0	1	1	1	0	734	8094	1	0.228834	0.25	0.12	1	0.05	Uncertain significance		3) Uncertain significance
rpoC_R56G	0	0.975	0	0	0.975	0	0	1	1	1	0	734	8094	1	0.228834	0.25	0.12	1	0.05	Uncertain significance		3) Uncertain significance
rpoC_S1313C	0	0.975	0	0	0.975	0	0	1	1	1	0	734	8094	1	0.228834	0.25	0.12	1	0.05	Uncertain significance		3) Uncertain significance
rpoC_V1076L	0	0.975	0	0	0.975	0	0	1	1	1	0	734	8094	1	0.228834	0.25	0.12	1	0.05	Uncertain significance		3) Uncertain significance
rpoC_V1124M	0	0.975	0	0	0.975	0	0	1	1	1	0	734	8094	1	0.228834	0.25	0.12	1	0.05	Uncertain significance		3) Uncertain significance
Rv2752c_1018_del_3_GCGA_G	0	0.975	0	0	0.975	0	0	1	1	1	0	734	8094	1	0.228834	0.25	0.12	1	0.05	Uncertain significance		3) Uncertain significance
Rv2752c_1374_del_1_GC_G	0	0.975	0	0	0.975	0	0	1	1	1	0	734	8094	1	0.228834	0.25	0.12	1	0.05	Uncertain significance		3) Uncertain significance
Rv2752c_148_ins_1_G_GA	0	0.975	0	0	0.975	0	0	1	1	1	0	734	8094	1	0.228834	0.25	0.12	1	0.05	Uncertain significance		3) Uncertain significance
Rv2752c_1508_del_1_GC_G	0	0.975	0	0	0.975	0	0	1	1	1	0	734	8094	1	0.228834	0.25	0.12	1	0.05	Uncertain significance		3) Uncertain significance
Rv2752c_1596_del_64_CCCTTGAGCGATCCGGATCGGATCGGTGACGTTGGCGGCCACCAACGATTCCAGCTCTGCCTCCA_C	0	0.975	0	0	0.975	0	0	1	1	1	0	734	8094	1	0.228834	0.25	0.12	1	0.05	Uncertain significance		3) Uncertain significance
Rv2752c_1671_ins_1_C_CT	0	0.975	0	0	0.975	0	0	1	1	1	0	734	8094	1	0.228834	0.25	0.12	1	0.05	Uncertain significance		3) Uncertain significance
Rv2752c_267_del_1_CG_C	0	0.975	0	0	0.975	0	0	1	1	1	0	734	8094	1	0.228834	0.25	0.12	1	0.05	Uncertain significance		3) Uncertain significance
Rv2752c_514_del_1_TG_T	0	0.975	0	0	0.975	0	0	1	1	1	0	734	8094	1	0.228834	0.25	0.12	1	0.05	Uncertain significance		3) Uncertain significance
Rv2752c_536_del_1_TC_T	0	0.975	0	0	0.975	0	0	1	1	1	0	734	8094	1	0.228834	0.25	0.12	1	0.05	Uncertain significance		3) Uncertain significance
Rv2752c_851_del_1_GA_G	0	0.975	0	0	0.975	0	0	1	1	1	0	734	8094	1	0.228834	0.25	0.12	1	0.05	Uncertain significance		3) Uncertain significance
Rv2752c_938_del_1_GA_G	0	0.975	0	0	0.975	0	0	1	1	1	0	734	8094	1	0.228834	0.25	0.12	1	0.05	Uncertain significance		3) Uncertain significance
Rv2752c_A153V	0	0.975	0	0	0.975	0	0	1	1	1	0	734	8094	1	0.228834	0.25	0.12	1	0.05	Uncertain significance	3) Uncertain significance	3) Uncertain significance
Rv2752c_A157V	0	0.975	0	0	0.975	0	0	1	1	1	0	734	8094	1	0.228834	0.25	0.12	1	0.05	Uncertain significance		3) Uncertain significance
Rv2752c_A252V	0	0.975	0	0	0.975	0	0	1	1	1	0	734	8094	1	0.228834	0.25	0.12	1	0.05	Uncertain significance		3) Uncertain significance
Rv2752c_A-26G	0	0.975	0	0	0.975	0	0	1	1	1	0	734	8094	1	0.228834	0.25	0.12	1	0.05	Uncertain significance	3) Uncertain significance	3) Uncertain significance
Rv2752c_A-27C	0	0.975	0	0	0.975	0	0	1	1	1	0	734	8094	1	0.228834	0.25	0.12	1	0.05	Uncertain significance		3) Uncertain significance
Rv2752c_A-31G	0	0.975	0	0	0.975	0	0	1	1	1	0	734	8094	1	0.228834	0.25	0.12	1	0.05	Uncertain significance		3) Uncertain significance
Rv2752c_A521V	0	0.975	0	0	0.975	0	0	1	1	1	0	734	8094	1	0.228834	0.25	0.12	1	0.05	Uncertain significance		3) Uncertain significance
Rv2752c_C-18T	0	0.975	0	0	0.975	0	0	1	1	1	0	734	8094	1	0.228834	0.25	0.12	1	0.05	Uncertain significance		3) Uncertain significance
Rv2752c_D58G	0	0.975	0	0	0.975	0	0	1	1	1	0	734	8094	1	0.228834	0.25	0.12	1	0.05	Uncertain significance		3) Uncertain significance
Rv2752c_E114!	0	0.975	0	0	0.975	0	0	1	1	1	0	734	8094	1	0.228834	0.25	0.12	1	0.05	Uncertain significance		3) Uncertain significance
Rv2752c_E127!	0	0.975	0	0	0.975	0	0	1	1	1	0	734	8094	1	0.228834	0.25	0.12	1	0.05	Uncertain significance		3) Uncertain significance
Rv2752c_G458A	0	0.975	0	0	0.975	0	0	1	1	1	0	734	8094	1	0.228834	0.25	0.12	1	0.05	Uncertain significance		3) Uncertain significance
Rv2752c_G-967A	0	0.975	0	0	0.975	0	0	1	1	1	0	734	8094	1	0.228834	0.25	0.12	1	0.05	Uncertain significance		3) Uncertain significance
Rv2752c_H167Y	0	0.975	0	0	0.975	0	0	1	1	1	0	734	8094	1	0.228834	0.25	0.12	1	0.05	Uncertain significance		3) Uncertain significance
Rv2752c_L11R	0	0.975	0	0	0.975	0	0	1	1	1	0	734	8094	1	0.228834	0.25	0.12	1	0.05	Uncertain significance	3) Uncertain significance	3) Uncertain significance
Rv2752c_L198R	0	0.975	0	0	0.975	0	0	1	1	1	0	734	8094	1	0.228834	0.25	0.12	1	0.05	Uncertain significance		3) Uncertain significance
Rv2752c_L5F	0	0.975	0	0	0.975	0	0	1	1	1	0	734	8094	1	0.228834	0.25	0.12	1	0.05	Uncertain significance	3) Uncertain significance	3) Uncertain significance
Rv2752c_N365D	0	0.975	0	0	0.975	0	0	1	1	1	0	734	8094	1	0.228834	0.25	0.12	1	0.05	Uncertain significance		3) Uncertain significance
Rv2752c_P283L	0	0.975	0	0	0.975	0	0	1	1	1	0	734	8094	1	0.228834	0.25	0.12	1	0.05	Uncertain significance		3) Uncertain significance
Rv2752c_P311S	0	0.975	0	0	0.975	0	0	1	1	1	0	734	8094	1	0.228834	0.25	0.12	1	0.05	Uncertain significance		3) Uncertain significance
Rv2752c_P443S	0	0.975	0	0	0.975	0	0	1	1	1	0	734	8094	1	0.228834	0.25	0.12	1	0.05	Uncertain significance		3) Uncertain significance
Rv2752c_P549L	0	0.975	0	0	0.975	0	0	1	1	1	0	734	8094	1	0.228834	0.25	0.12	1	0.05	Uncertain significance		3) Uncertain significance
Rv2752c_P91S	0	0.975	0	0	0.975	0	0	1	1	1	0	734	8094	1	0.228834	0.25	0.12	1	0.05	Uncertain significance		3) Uncertain significance
Rv2752c_Q308!	0	0.975	0	0	0.975	0	0	1	1	1	0	734	8094	1	0.228834	0.25	0.12	1	0.05	Uncertain significance	3) Uncertain significance	3) Uncertain significance
Rv2752c_Q308P	0	0.975	0	0	0.975	0	0	1	1	1	0	734	8094	1	0.228834	0.25	0.12	1	0.05	Uncertain significance	3) Uncertain significance	3) Uncertain significance
Rv2752c_R181C	0	0.975	0	0	0.975	0	0	1	1	1	0	734	8094	1	0.228834	0.25	0.12	1	0.05	Uncertain significance	3) Uncertain significance	3) Uncertain significance
Rv2752c_S260!	0	0.975	0	0	0.975	0	0	1	1	1	0	734	8094	1	0.228834	0.25	0.12	1	0.05	Uncertain significance		3) Uncertain significance
Rv2752c_T150A	0	0.975	0	0	0.975	0	0	1	1	1	0	734	8094	1	0.228834	0.25	0.12	1	0.05	Uncertain significance		3) Uncertain significance
Rv2752c_T282R	0	0.975	0	0	0.975	0	0	1	1	1	0	734	8094	1	0.228834	0.25	0.12	1	0.05	Uncertain significance		3) Uncertain significance
Rv2752c_T-30C	0	0.975	0	0	0.975	0	0	1	1	1	0	734	8094	1	0.228834	0.25	0.12	1	0.05	Uncertain significance		3) Uncertain significance
Rv2752c_T327P	0	0.975	0	0	0.975	0	0	1	1	1	0	734	8094	1	0.228834	0.25	0.12	1	0.05	Uncertain significance		3) Uncertain significance
Rv2752c_T536M	0	0.975	0	0	0.975	0	0	1	1	1	0	734	8094	1	0.228834	0.25	0.12	1	0.05	Uncertain significance	3) Uncertain significance	3) Uncertain significance
Rv2752c_T80I	0	0.975	0	0	0.975	0	0	1	1	1	0	734	8094	1	0.228834	0.25	0.12	1	0.05	Uncertain significance	3) Uncertain significance	3) Uncertain significance
Rv2752c_V211G	0	0.975	0	0	0.975	0	0	1	1	1	0	734	8094	1	0.228834	0.25	0.12	1	0.05	Uncertain significance		3) Uncertain significance
Rv2752c_V33L	0	0.975	0	0	0.975	0	0	1	1	1	0	734	8094	1	0.228834	0.25	0.12	1	0.05	Uncertain significance		3) Uncertain significance
Rv2752c_V372L	0	0.975	0	0	0.975	0	0	1	1	1	0	734	8094	1	0.228834	0.25	0.12	1	0.05	Uncertain significance		3) Uncertain significance
Rv2752c_W540G	0	0.975	0	0	0.975	0	0	1	1	1	0	734	8094	1	0.228834	0.25	0.12	1	0.05	Uncertain significance		3) Uncertain significance
rpoC_R790G	0	0.707598	0	0	0.707598	0	0	1	1	1	0	734	8092	3	0.228849	0.25	0.12	1	0.05	Uncertain significance		3) Uncertain significance
rpoA_C-62T	0	0.841886	0	0	0.841886	0	0	1	1	1	0	734	8093	2	0.228875	0.25	0.12	1	0.05	Uncertain significance		3) Uncertain significance
Rv2752c_H167Q	0	0.841886	0	0	0.841886	0	0	1	1	1	0	734	8093	2	0.228875	0.25	0.12	1	0.05	Uncertain significance		3) Uncertain significance
Rv2752c_1628_del_1_TC_T	0.5	0.987421	0.0125791	0.5	0.987421	0.0125791	11.0423	0.159367	2	1	1	733	8094	1	0.26369	1.06	0.12	1	0.0515832	Uncertain significance		3) Uncertain significance
rpoB_G-343A	0.0416667	0.211202	0.00105435	0.0416667	0.211202	0.00105435	0.478795	0.716999	24	23	1	733	8072	23	0.273056	0.25	0.12	1	0.050035	Uncertain significance	3) Uncertain significance	3) Uncertain significance
rpoA_-40_del_31_TGTGGGGGCACTCGGGGGCGGCGCCCCCGAGG_T	0.25	0.80588	0.00630946	0	0.707598	0	0	1	3	3	0	733	8092	3	0.321484	0.25	0.12	1	0.05	Uncertain significance		3) Uncertain significance
rpoA_-62_del_33_GCCCCCGAGGGTGGGGGTACTCGGGGGGCGGCGC_G	0	0.707598	0	0	0.707598	0	0	1	3	3	0	734	8092	3	0.321637	0.25	0.12	1	0.05	Uncertain significance		3) Uncertain significance
rpoA_C-327T	0	0.707598	0	0	0.707598	0	0	1	3	3	0	734	8092	3	0.321637	0.25	0.12	1	0.05	Uncertain significance		3) Uncertain significance
rpoA_M123V	0	0.707598	0	0	0.707598	0	0	1	3	3	0	734	8092	3	0.321637	0.25	0.12	1	0.05	Uncertain significance		3) Uncertain significance
rpoB_A-175G	0	0.707598	0	0	0.707598	0	0	1	3	3	0	734	8092	3	0.321637	0.25	0.12	1	0.05	Uncertain significance		3) Uncertain significance
rpoB_I842T	0	0.707598	0	0	0.707598	0	0	1	3	3	0	734	8092	3	0.321637	0.25	0.12	1	0.05	Uncertain significance		3) Uncertain significance
rpoC_A448S	0	0.707598	0	0	0.707598	0	0	1	3	3	0	734	8092	3	0.321637	0.25	0.12	1	0.05	Uncertain significance	3) Uncertain significance	3) Uncertain significance
rpoC_T596I	0	0.707598	0	0	0.707598	0	0	1	3	3	0	734	8092	3	0.321637	0.25	0.12	1	0.05	Uncertain significance		3) Uncertain significance
Rv2752c_D456G	0	0.707598	0	0	0.707598	0	0	1	3	3	0	734	8092	3	0.321637	0.25	0.12	1	0.05	Uncertain significance		3) Uncertain significance
Rv2752c_K115T	0	0.707598	0	0	0.707598	0	0	1	3	3	0	734	8092	3	0.321637	0.25	0.12	1	0.05	Uncertain significance		3) Uncertain significance
Rv2752c_L225P	0	0.707598	0	0	0.707598	0	0	1	3	3	0	734	8092	3	0.321637	0.25	0.12	1	0.05	Uncertain significance	3) Uncertain significance	3) Uncertain significance
Rv2752c_R135W	0.333333	0.905701	0.00840376	0.333333	0.905701	0.00840376	5.52046	0.229269	3	2	1	733	8093	2	0.456302	0.12	0.12	1	0.0512662	Uncertain significance		3) Uncertain significance
Rv2752c_N30D	0.333333	0.905701	0.00840376	0	0.841886	0	0	1	2	2	0	733	8093	2	0.483194	0.185	0.12	1	0.05	Uncertain significance	3) Uncertain significance	3) Uncertain significance
rpoA_-123_ins_1_C_CG	0	0.521824	0	0	0.521824	0	0	1	2	2	0	734	8090	5	0.483249	0.185	0.12	1	0.05	Uncertain significance		3) Uncertain significance
rpoA_C-27T	0	0.841886	0	0	0.841886	0	0	1	2	2	0	734	8093	2	0.483314	0.185	0.12	1	0.05	Uncertain significance	3) Uncertain significance	3) Uncertain significance
rpoB_D190A	0	0.841886	0	0	0.841886	0	0	1	2	2	0	734	8093	2	0.483314	0.185	0.12	1	0.05	Uncertain significance	3) Uncertain significance	3) Uncertain significance
rpoB_D779G	0	0.841886	0	0	0.841886	0	0	1	2	2	0	734	8093	2	0.483314	0.185	0.12	1	0.05	Uncertain significance		3) Uncertain significance
rpoB_G-56T	0	0.841886	0	0	0.841886	0	0	1	2	2	0	734	8093	2	0.483314	0.185	0.12	1	0.05	Uncertain significance	3) Uncertain significance	3) Uncertain significance
rpoC_A1213V	0	0.841886	0	0	0.841886	0	0	1	2	2	0	734	8093	2	0.483314	0.185	0.12	1	0.05	Uncertain significance		3) Uncertain significance
rpoC_C-22T	0	0.841886	0	0	0.841886	0	0	1	2	2	0	734	8093	2	0.483314	0.185	0.12	1	0.05	Uncertain significance	3) Uncertain significance	3) Uncertain significance
rpoC_E1199V	0	0.841886	0	0	0.841886	0	0	1	2	2	0	734	8093	2	0.483314	0.185	0.12	1	0.05	Uncertain significance		3) Uncertain significance
rpoC_F107S	0	0.841886	0	0	0.841886	0	0	1	2	2	0	734	8093	2	0.483314	0.185	0.12	1	0.05	Uncertain significance		3) Uncertain significance
rpoC_P682S	0	0.841886	0	0	0.841886	0	0	1	2	2	0	734	8093	2	0.483314	0.185	0.12	1	0.05	Uncertain significance		3) Uncertain significance
Rv2752c_344_ins_1_T_TA	0	0.841886	0	0	0.841886	0	0	1	2	2	0	734	8093	2	0.483314	0.185	0.12	1	0.05	Uncertain significance		3) Uncertain significance
Rv2752c_-45_ins_2_A_AGT	0	0.841886	0	0	0.841886	0	0	1	2	2	0	734	8093	2	0.483314	0.185	0.12	1	0.05	Uncertain significance		3) Uncertain significance
Rv2752c_I42N	0	0.841886	0	0	0.841886	0	0	1	2	2	0	734	8093	2	0.483314	0.185	0.12	1	0.05	Uncertain significance	3) Uncertain significance	3) Uncertain significance
Rv2752c_I60S	0	0.841886	0	0	0.841886	0	0	1	2	2	0	734	8093	2	0.483314	0.185	0.12	1	0.05	Uncertain significance		3) Uncertain significance
Rv2752c_W400!	0	0.841886	0	0	0.841886	0	0	1	2	2	0	734	8093	2	0.483314	0.185	0.12	1	0.05	Uncertain significance	3) Uncertain significance	3) Uncertain significance
rpoC_T1262I	0	0.707598	0	0	0.707598	0	0	1	3	3	0	734	8092	3	0.483863	0.12	0.12	1	0.05	Uncertain significance		3) Uncertain significance
Rv2752c_1673_del_1_AC_A	0	0.602365	0	0	0.602365	0	0	1	3	3	0	734	8091	4	0.543512	0.25	0.12	1	0.05	Uncertain significance	3) Uncertain significance	3) Uncertain significance
rpoA_T-431C	0	0.841886	0	0	0.841886	0	0	1	2	2	0	734	8093	2	0.566628	0.28	0.12	1	0.05	Uncertain significance		3) Uncertain significance
rpoB_S21F	0.25	0.80588	0.00630946	0	0.707598	0	0	1	3	3	0	733	8092	3	0.640653	0.12	0.12	1	0.05	Uncertain significance	3) Uncertain significance	3) Uncertain significance
rpoA_S53G	0	0.602365	0	0	0.602365	0	0	1	3	3	0	734	8091	4	0.640696	0.12	0.12	1	0.05	Uncertain significance	3) Uncertain significance	3) Uncertain significance
rpoC_L953S	0	0.707598	0	0	0.707598	0	0	1	3	3	0	734	8092	3	0.64077	0.12	0.12	1	0.05	Uncertain significance		3) Uncertain significance
rpoC_V317A	0	0.707598	0	0	0.707598	0	0	1	3	3	0	734	8092	3	0.64077	0.12	0.12	1	0.05	Uncertain significance		3) Uncertain significance
Rv2752c_N30H	0	0.707598	0	0	0.707598	0	0	1	3	3	0	734	8092	3	0.64077	0.12	0.12	1	0.05	Uncertain significance		3) Uncertain significance
Rv2752c_A-960G	0	0.521824	0	0	0.521824	0	0	1	4	4	0	734	8090	5	0.668725	0.185	0.12	1	0.05	Uncertain significance		3) Uncertain significance
rpoA_-72_del_40_GTGGGGGTACTCGGGGGGCGGCGCCCCCCGAGGGTTGGGTT_G	0	0.602365	0	0	0.602365	0	0	1	4	4	0	734	8091	4	0.743463	0.12	0.12	1	0.05	Uncertain significance		3) Uncertain significance
rpoB_A753T	0.5	0.881883	0.118117	0	0.707598	0	0	1	2	2	0	731	8092	3	0.744831	0.155	0.12	1	0.05	Uncertain significance	3) Uncertain significance	3) Uncertain significance
rpoA_L306V	0	0.841886	0	0	0.841886	0	0	1	2	2	0	734	8093	2	0.745009	0.155	0.12	1	0.05	Uncertain significance		3) Uncertain significance
rpoB_A-203G	0	0.841886	0	0	0.841886	0	0	1	2	2	0	734	8093	2	0.745009	0.155	0.12	1	0.05	Uncertain significance	3) Uncertain significance	3) Uncertain significance
Rv2752c_Q308K	0	0.841886	0	0	0.841886	0	0	1	2	2	0	734	8093	2	0.745009	0.155	0.12	1	0.05	Uncertain significance		3) Uncertain significance
Rv2752c_H83R	0.785714	0.953421	0.492024	0	0.707598	0	0	1	1	1	0	723	8092	3	0.752508	0.12	0.12	1	0.05	Uncertain significance	3) Uncertain significance	3) Uncertain significance
Rv2752c_166_del_1_CG_C	0.875	0.99684	0.47349	0	0.975	0	0	1	1	1	0	727	8094	1	0.752674	0.12	0.12	1	0.05	Uncertain significance	3) Uncertain significance	3) Uncertain significance
rpoB_I491L	0.75	0.993691	0.19412	0	0.975	0	0	1	1	1	0	731	8094	1	0.75282	0.12	0.12	1	0.05	Uncertain significance	3) Uncertain significance	3) Uncertain significance
Rv2752c_V552G	0.75	0.993691	0.19412	0	0.975	0	0	1	1	1	0	731	8094	1	0.75282	0.12	0.12	1	0.05	Uncertain significance	3) Uncertain significance	3) Uncertain significance
rpoC_E591Q	0	0.707598	0	0	0.707598	0	0	1	1	1	0	734	8092	3	0.752848	0.12	0.12	1	0.05	Uncertain significance	3) Uncertain significance	3) Uncertain significance
Rv2752c_C-999A	0	0.707598	0	0	0.707598	0	0	1	1	1	0	734	8092	3	0.752853	0.12	0.12	1	0.05	Uncertain significance		3) Uncertain significance
rpoB_I491M	0.666667	0.991596	0.0942993	0	0.975	0	0	1	1	1	0	732	8094	1	0.752857	0.12	0.12	1	0.05	Uncertain significance	3) Uncertain significance	3) Uncertain significance
Rv2752c_H83P	0.666667	0.991596	0.0942993	0	0.975	0	0	1	1	1	0	732	8094	1	0.752857	0.12	0.12	1	0.05	Uncertain significance		3) Uncertain significance
rpoA_G-100A	0	0.841886	0	0	0.841886	0	0	1	1	1	0	734	8093	2	0.752889	0.12	0.12	1	0.05	Uncertain significance		3) Uncertain significance
Rv2752c_M293I	0	0.841886	0	0	0.841886	0	0	1	1	1	0	734	8093	2	0.752893	0.12	0.12	1	0.05	Uncertain significance		3) Uncertain significance
rpoB_C681R	0.5	0.987421	0.0125791	0	0.975	0	0	1	1	1	0	733	8094	1	0.752893	0.12	0.12	1	0.05	Uncertain significance	3) Uncertain significance	3) Uncertain significance
rpoC_V236I	0.5	0.987421	0.0125791	0	0.975	0	0	1	1	1	0	733	8094	1	0.752893	0.12	0.12	1	0.05	Uncertain significance	3) Uncertain significance	3) Uncertain significance
Rv2752c_S338L	0.5	0.987421	0.0125791	0	0.975	0	0	1	1	1	0	733	8094	1	0.752893	0.12	0.12	1	0.05	Uncertain significance		3) Uncertain significance
Rv2752c_V541G	0.5	0.987421	0.0125791	0	0.975	0	0	1	1	1	0	733	8094	1	0.752893	0.12	0.12	1	0.05	Uncertain significance	3) Uncertain significance	3) Uncertain significance
rpoA_G-48A	0.333333	0.905701	0.00840376	0	0.841886	0	0	1	1	1	0	733	8093	2	0.752915	0.12	0.12	1	0.05	Uncertain significance		3) Uncertain significance
rpoA_-112_del_1_TG_T	0	0.975	0	0	0.975	0	0	1	1	1	0	734	8094	1	0.75293	0.12	0.12	1	0.05	Uncertain significance		3) Uncertain significance
rpoA_-145_del_1_GT_G	0	0.975	0	0	0.975	0	0	1	1	1	0	734	8094	1	0.75293	0.12	0.12	1	0.05	Uncertain significance		3) Uncertain significance
rpoA_-42_ins_11_T_TGGGGGCACTCG	0	0.975	0	0	0.975	0	0	1	1	1	0	734	8094	1	0.75293	0.12	0.12	1	0.05	Uncertain significance		3) Uncertain significance
rpoA_-48_del_31_CACTCGGGGGCGGCGCCCCCGAGGGTGGGGGT_C	0	0.975	0	0	0.975	0	0	1	1	1	0	734	8094	1	0.75293	0.12	0.12	1	0.05	Uncertain significance		3) Uncertain significance
rpoA_A248V	0	0.975	0	0	0.975	0	0	1	1	1	0	734	8094	1	0.75293	0.12	0.12	1	0.05	Uncertain significance	3) Uncertain significance	3) Uncertain significance
rpoA_A-321G	0	0.975	0	0	0.975	0	0	1	1	1	0	734	8094	1	0.75293	0.12	0.12	1	0.05	Uncertain significance		3) Uncertain significance
rpoA_A-506C	0	0.975	0	0	0.975	0	0	1	1	1	0	734	8094	1	0.75293	0.12	0.12	1	0.05	Uncertain significance		3) Uncertain significance
rpoA_A-79G	0	0.975	0	0	0.975	0	0	1	1	1	0	734	8094	1	0.75293	0.12	0.12	1	0.05	Uncertain significance		3) Uncertain significance
rpoA_C-128G	0	0.975	0	0	0.975	0	0	1	1	1	0	734	8094	1	0.75293	0.12	0.12	1	0.05	Uncertain significance		3) Uncertain significance
rpoA_C-143T	0	0.975	0	0	0.975	0	0	1	1	1	0	734	8094	1	0.75293	0.12	0.12	1	0.05	Uncertain significance		3) Uncertain significance
rpoA_C-34G	0	0.975	0	0	0.975	0	0	1	1	1	0	734	8094	1	0.75293	0.12	0.12	1	0.05	Uncertain significance		3) Uncertain significance
rpoA_C-377G	0	0.975	0	0	0.975	0	0	1	1	1	0	734	8094	1	0.75293	0.12	0.12	1	0.05	Uncertain significance		3) Uncertain significance
rpoA_C-377T	0	0.975	0	0	0.975	0	0	1	1	1	0	734	8094	1	0.75293	0.12	0.12	1	0.05	Uncertain significance		3) Uncertain significance
rpoA_C-448T	0	0.975	0	0	0.975	0	0	1	1	1	0	734	8094	1	0.75293	0.12	0.12	1	0.05	Uncertain significance		3) Uncertain significance
rpoA_C-524T	0	0.975	0	0	0.975	0	0	1	1	1	0	734	8094	1	0.75293	0.12	0.12	1	0.05	Uncertain significance		3) Uncertain significance
rpoA_C-71A	0	0.975	0	0	0.975	0	0	1	1	1	0	734	8094	1	0.75293	0.12	0.12	1	0.05	Uncertain significance		3) Uncertain significance
rpoA_D310N	0	0.975	0	0	0.975	0	0	1	1	1	0	734	8094	1	0.75293	0.12	0.12	1	0.05	Uncertain significance		3) Uncertain significance
rpoA_D316N	0	0.975	0	0	0.975	0	0	1	1	1	0	734	8094	1	0.75293	0.12	0.12	1	0.05	Uncertain significance		3) Uncertain significance
rpoA_E274G	0	0.975	0	0	0.975	0	0	1	1	1	0	734	8094	1	0.75293	0.12	0.12	1	0.05	Uncertain significance		3) Uncertain significance
rpoA_E71D	0	0.975	0	0	0.975	0	0	1	1	1	0	734	8094	1	0.75293	0.12	0.12	1	0.05	Uncertain significance		3) Uncertain significance
rpoA_G-100C	0	0.975	0	0	0.975	0	0	1	1	1	0	734	8094	1	0.75293	0.12	0.12	1	0.05	Uncertain significance		3) Uncertain significance
rpoA_G-130C	0	0.975	0	0	0.975	0	0	1	1	1	0	734	8094	1	0.75293	0.12	0.12	1	0.05	Uncertain significance		3) Uncertain significance
rpoA_G-138T	0	0.975	0	0	0.975	0	0	1	1	1	0	734	8094	1	0.75293	0.12	0.12	1	0.05	Uncertain significance		3) Uncertain significance
rpoA_G-176A	0	0.975	0	0	0.975	0	0	1	1	1	0	734	8094	1	0.75293	0.12	0.12	1	0.05	Uncertain significance		3) Uncertain significance
rpoA_G-235C	0	0.975	0	0	0.975	0	0	1	1	1	0	734	8094	1	0.75293	0.12	0.12	1	0.05	Uncertain significance		3) Uncertain significance
rpoA_G-293C	0	0.975	0	0	0.975	0	0	1	1	1	0	734	8094	1	0.75293	0.12	0.12	1	0.05	Uncertain significance		3) Uncertain significance
rpoA_G-523C	0	0.975	0	0	0.975	0	0	1	1	1	0	734	8094	1	0.75293	0.12	0.12	1	0.05	Uncertain significance		3) Uncertain significance
rpoA_G-67T	0	0.975	0	0	0.975	0	0	1	1	1	0	734	8094	1	0.75293	0.12	0.12	1	0.05	Uncertain significance		3) Uncertain significance
rpoA_N120S	0	0.975	0	0	0.975	0	0	1	1	1	0	734	8094	1	0.75293	0.12	0.12	1	0.05	Uncertain significance		3) Uncertain significance
rpoA_P67L	0	0.975	0	0	0.975	0	0	1	1	1	0	734	8094	1	0.75293	0.12	0.12	1	0.05	Uncertain significance		3) Uncertain significance
rpoA_S246A	0	0.975	0	0	0.975	0	0	1	1	1	0	734	8094	1	0.75293	0.12	0.12	1	0.05	Uncertain significance		3) Uncertain significance
rpoA_T-302C	0	0.975	0	0	0.975	0	0	1	1	1	0	734	8094	1	0.75293	0.12	0.12	1	0.05	Uncertain significance		3) Uncertain significance
rpoA_T-512G	0	0.975	0	0	0.975	0	0	1	1	1	0	734	8094	1	0.75293	0.12	0.12	1	0.05	Uncertain significance		3) Uncertain significance
rpoA_T65M	0	0.975	0	0	0.975	0	0	1	1	1	0	734	8094	1	0.75293	0.12	0.12	1	0.05	Uncertain significance		3) Uncertain significance
rpoB_A1055V	0	0.975	0	0	0.975	0	0	1	1	1	0	734	8094	1	0.75293	0.12	0.12	1	0.05	Uncertain significance		3) Uncertain significance
rpoB_A-110G	0	0.975	0	0	0.975	0	0	1	1	1	0	734	8094	1	0.75293	0.12	0.12	1	0.05	Uncertain significance	3) Uncertain significance	3) Uncertain significance
rpoB_A-81G	0	0.975	0	0	0.975	0	0	1	1	1	0	734	8094	1	0.75293	0.12	0.12	1	0.05	Uncertain significance		3) Uncertain significance
rpoB_A902P	0	0.975	0	0	0.975	0	0	1	1	1	0	734	8094	1	0.75293	0.12	0.12	1	0.05	Uncertain significance	3) Uncertain significance	3) Uncertain significance
rpoB_C-159T	0	0.975	0	0	0.975	0	0	1	1	1	0	734	8094	1	0.75293	0.12	0.12	1	0.05	Uncertain significance	3) Uncertain significance	3) Uncertain significance
rpoB_C-185G	0	0.975	0	0	0.975	0	0	1	1	1	0	734	8094	1	0.75293	0.12	0.12	1	0.05	Uncertain significance		3) Uncertain significance
rpoB_C-237G	0	0.975	0	0	0.975	0	0	1	1	1	0	734	8094	1	0.75293	0.12	0.12	1	0.05	Uncertain significance		3) Uncertain significance
rpoB_C-289G	0	0.975	0	0	0.975	0	0	1	1	1	0	734	8094	1	0.75293	0.12	0.12	1	0.05	Uncertain significance		3) Uncertain significance
rpoB_C-372T	0	0.975	0	0	0.975	0	0	1	1	1	0	734	8094	1	0.75293	0.12	0.12	1	0.05	Uncertain significance		3) Uncertain significance
rpoB_C-47A	0	0.975	0	0	0.975	0	0	1	1	1	0	734	8094	1	0.75293	0.12	0.12	1	0.05	Uncertain significance		3) Uncertain significance
rpoB_C-61G	0	0.975	0	0	0.975	0	0	1	1	1	0	734	8094	1	0.75293	0.12	0.12	1	0.05	Uncertain significance		3) Uncertain significance
rpoB_C677Y	0	0.975	0	0	0.975	0	0	1	1	1	0	734	8094	1	0.75293	0.12	0.12	1	0.05	Uncertain significance		3) Uncertain significance
rpoB_D515N	0	0.975	0	0	0.975	0	0	1	1	1	0	734	8094	1	0.75293	0.12	0.12	1	0.05	Uncertain significance		3) Uncertain significance
rpoB_E240G	0	0.975	0	0	0.975	0	0	1	1	1	0	734	8094	1	0.75293	0.12	0.12	1	0.05	Uncertain significance	3) Uncertain significance	3) Uncertain significance
rpoB_E291D	0	0.975	0	0	0.975	0	0	1	1	1	0	734	8094	1	0.75293	0.12	0.12	1	0.05	Uncertain significance		3) Uncertain significance
rpoB_E297D	0	0.975	0	0	0.975	0	0	1	1	1	0	734	8094	1	0.75293	0.12	0.12	1	0.05	Uncertain significance		3) Uncertain significance
rpoB_E825G	0	0.975	0	0	0.975	0	0	1	1	1	0	734	8094	1	0.75293	0.12	0.12	1	0.05	Uncertain significance	3) Uncertain significance	3) Uncertain significance
rpoB_F248L	0	0.975	0	0	0.975	0	0	1	1	1	0	734	8094	1	0.75293	0.12	0.12	1	0.05	Uncertain significance		3) Uncertain significance
rpoB_F294L	0	0.975	0	0	0.975	0	0	1	1	1	0	734	8094	1	0.75293	0.12	0.12	1	0.05	Uncertain significance		3) Uncertain significance
rpoB_G-103T	0	0.975	0	0	0.975	0	0	1	1	1	0	734	8094	1	0.75293	0.12	0.12	1	0.05	Uncertain significance		3) Uncertain significance
rpoB_G-183A	0	0.975	0	0	0.975	0	0	1	1	1	0	734	8094	1	0.75293	0.12	0.12	1	0.05	Uncertain significance		3) Uncertain significance
rpoB_G-240A	0	0.975	0	0	0.975	0	0	1	1	1	0	734	8094	1	0.75293	0.12	0.12	1	0.05	Uncertain significance		3) Uncertain significance
rpoB_G-310A	0	0.975	0	0	0.975	0	0	1	1	1	0	734	8094	1	0.75293	0.12	0.12	1	0.05	Uncertain significance		3) Uncertain significance
rpoB_G60D	0	0.975	0	0	0.975	0	0	1	1	1	0	734	8094	1	0.75293	0.12	0.12	1	0.05	Uncertain significance		3) Uncertain significance
rpoB_G-65C	0	0.975	0	0	0.975	0	0	1	1	1	0	734	8094	1	0.75293	0.12	0.12	1	0.05	Uncertain significance		3) Uncertain significance
rpoB_G793E	0	0.975	0	0	0.975	0	0	1	1	1	0	734	8094	1	0.75293	0.12	0.12	1	0.05	Uncertain significance		3) Uncertain significance
rpoB_H935R	0	0.975	0	0	0.975	0	0	1	1	1	0	734	8094	1	0.75293	0.12	0.12	1	0.05	Uncertain significance	3) Uncertain significance	3) Uncertain significance
rpoB_I161T	0	0.975	0	0	0.975	0	0	1	1	1	0	734	8094	1	0.75293	0.12	0.12	1	0.05	Uncertain significance		3) Uncertain significance
rpoB_I751V	0	0.975	0	0	0.975	0	0	1	1	1	0	734	8094	1	0.75293	0.12	0.12	1	0.05	Uncertain significance	3) Uncertain significance	3) Uncertain significance
rpoB_I783T	0	0.975	0	0	0.975	0	0	1	1	1	0	734	8094	1	0.75293	0.12	0.12	1	0.05	Uncertain significance		3) Uncertain significance
rpoB_I873V	0	0.975	0	0	0.975	0	0	1	1	1	0	734	8094	1	0.75293	0.12	0.12	1	0.05	Uncertain significance		3) Uncertain significance
rpoB_L958V	0	0.975	0	0	0.975	0	0	1	1	1	0	734	8094	1	0.75293	0.12	0.12	1	0.05	Uncertain significance		3) Uncertain significance
rpoB_M624I	0	0.975	0	0	0.975	0	0	1	1	1	0	734	8094	1	0.75293	0.12	0.12	1	0.05	Uncertain significance		3) Uncertain significance
rpoB_N24D	0	0.975	0	0	0.975	0	0	1	1	1	0	734	8094	1	0.75293	0.12	0.12	1	0.05	Uncertain significance	3) Uncertain significance	3) Uncertain significance
rpoB_N989K	0	0.975	0	0	0.975	0	0	1	1	1	0	734	8094	1	0.75293	0.12	0.12	1	0.05	Uncertain significance		3) Uncertain significance
rpoB_P1107S	0	0.975	0	0	0.975	0	0	1	1	1	0	734	8094	1	0.75293	0.12	0.12	1	0.05	Uncertain significance		3) Uncertain significance
rpoB_P502S	0	0.975	0	0	0.975	0	0	1	1	1	0	734	8094	1	0.75293	0.12	0.12	1	0.05	Uncertain significance		3) Uncertain significance
rpoB_P76S	0	0.975	0	0	0.975	0	0	1	1	1	0	734	8094	1	0.75293	0.12	0.12	1	0.05	Uncertain significance		3) Uncertain significance
rpoB_P856L	0	0.975	0	0	0.975	0	0	1	1	1	0	734	8094	1	0.75293	0.12	0.12	1	0.05	Uncertain significance	3) Uncertain significance	3) Uncertain significance
rpoB_Q961P	0	0.975	0	0	0.975	0	0	1	1	1	0	734	8094	1	0.75293	0.12	0.12	1	0.05	Uncertain significance		3) Uncertain significance
rpoB_R384W	0	0.975	0	0	0.975	0	0	1	1	1	0	734	8094	1	0.75293	0.12	0.12	1	0.05	Uncertain significance		3) Uncertain significance
rpoB_R547H	0	0.975	0	0	0.975	0	0	1	1	1	0	734	8094	1	0.75293	0.12	0.12	1	0.05	Uncertain significance		3) Uncertain significance
rpoB_R65C	0	0.975	0	0	0.975	0	0	1	1	1	0	734	8094	1	0.75293	0.12	0.12	1	0.05	Uncertain significance		3) Uncertain significance
rpoB_R952K	0	0.975	0	0	0.975	0	0	1	1	1	0	734	8094	1	0.75293	0.12	0.12	1	0.05	Uncertain significance	3) Uncertain significance	3) Uncertain significance
rpoB_R990G	0	0.975	0	0	0.975	0	0	1	1	1	0	734	8094	1	0.75293	0.12	0.12	1	0.05	Uncertain significance		3) Uncertain significance
rpoB_S34P	0	0.975	0	0	0.975	0	0	1	1	1	0	734	8094	1	0.75293	0.12	0.12	1	0.05	Uncertain significance		3) Uncertain significance
rpoB_T-101G	0	0.975	0	0	0.975	0	0	1	1	1	0	734	8094	1	0.75293	0.12	0.12	1	0.05	Uncertain significance		3) Uncertain significance
rpoB_T-197C	0	0.975	0	0	0.975	0	0	1	1	1	0	734	8094	1	0.75293	0.12	0.12	1	0.05	Uncertain significance		3) Uncertain significance
rpoB_T-220G	0	0.975	0	0	0.975	0	0	1	1	1	0	734	8094	1	0.75293	0.12	0.12	1	0.05	Uncertain significance		3) Uncertain significance
rpoB_T347N	0	0.975	0	0	0.975	0	0	1	1	1	0	734	8094	1	0.75293	0.12	0.12	1	0.05	Uncertain significance		3) Uncertain significance
rpoB_V1017I	0	0.975	0	0	0.975	0	0	1	1	1	0	734	8094	1	0.75293	0.12	0.12	1	0.05	Uncertain significance		3) Uncertain significance
rpoB_V216G	0	0.975	0	0	0.975	0	0	1	1	1	0	734	8094	1	0.75293	0.12	0.12	1	0.05	Uncertain significance		3) Uncertain significance
rpoB_V216I	0	0.975	0	0	0.975	0	0	1	1	1	0	734	8094	1	0.75293	0.12	0.12	1	0.05	Uncertain significance	3) Uncertain significance	3) Uncertain significance
rpoB_V26I	0	0.975	0	0	0.975	0	0	1	1	1	0	734	8094	1	0.75293	0.12	0.12	1	0.05	Uncertain significance		3) Uncertain significance
rpoB_V33G	0	0.975	0	0	0.975	0	0	1	1	1	0	734	8094	1	0.75293	0.12	0.12	1	0.05	Uncertain significance		3) Uncertain significance
rpoB_V351F	0	0.975	0	0	0.975	0	0	1	1	1	0	734	8094	1	0.75293	0.12	0.12	1	0.05	Uncertain significance		3) Uncertain significance
rpoB_V715A	0	0.975	0	0	0.975	0	0	1	1	1	0	734	8094	1	0.75293	0.12	0.12	1	0.05	Uncertain significance		3) Uncertain significance
rpoC_570_del_6_GGCCGAT_G	0	0.975	0	0	0.975	0	0	1	1	1	0	734	8094	1	0.75293	0.12	0.12	1	0.05	Uncertain significance		3) Uncertain significance
rpoC_A272T	0	0.975	0	0	0.975	0	0	1	1	1	0	734	8094	1	0.75293	0.12	0.12	1	0.05	Uncertain significance		3) Uncertain significance
rpoC_A511V	0	0.975	0	0	0.975	0	0	1	1	1	0	734	8094	1	0.75293	0.12	0.12	1	0.05	Uncertain significance		3) Uncertain significance
rpoC_A616S	0	0.975	0	0	0.975	0	0	1	1	1	0	734	8094	1	0.75293	0.12	0.12	1	0.05	Uncertain significance		3) Uncertain significance
rpoC_A621V	0	0.975	0	0	0.975	0	0	1	1	1	0	734	8094	1	0.75293	0.12	0.12	1	0.05	Uncertain significance	3) Uncertain significance	3) Uncertain significance
rpoC_A622T	0	0.975	0	0	0.975	0	0	1	1	1	0	734	8094	1	0.75293	0.12	0.12	1	0.05	Uncertain significance		3) Uncertain significance
rpoC_A933V	0	0.975	0	0	0.975	0	0	1	1	1	0	734	8094	1	0.75293	0.12	0.12	1	0.05	Uncertain significance		3) Uncertain significance
rpoC_D404G	0	0.975	0	0	0.975	0	0	1	1	1	0	734	8094	1	0.75293	0.12	0.12	1	0.05	Uncertain significance		3) Uncertain significance
rpoC_D623G	0	0.975	0	0	0.975	0	0	1	1	1	0	734	8094	1	0.75293	0.12	0.12	1	0.05	Uncertain significance		3) Uncertain significance
rpoC_E1129D	0	0.975	0	0	0.975	0	0	1	1	1	0	734	8094	1	0.75293	0.12	0.12	1	0.05	Uncertain significance		3) Uncertain significance
rpoC_E169D	0	0.975	0	0	0.975	0	0	1	1	1	0	734	8094	1	0.75293	0.12	0.12	1	0.05	Uncertain significance		3) Uncertain significance
rpoC_E185G	0	0.975	0	0	0.975	0	0	1	1	1	0	734	8094	1	0.75293	0.12	0.12	1	0.05	Uncertain significance		3) Uncertain significance
rpoC_E204G	0	0.975	0	0	0.975	0	0	1	1	1	0	734	8094	1	0.75293	0.12	0.12	1	0.05	Uncertain significance		3) Uncertain significance
rpoC_E215G	0	0.975	0	0	0.975	0	0	1	1	1	0	734	8094	1	0.75293	0.12	0.12	1	0.05	Uncertain significance		3) Uncertain significance
rpoC_E243K	0	0.975	0	0	0.975	0	0	1	1	1	0	734	8094	1	0.75293	0.12	0.12	1	0.05	Uncertain significance		3) Uncertain significance
rpoC_E993A	0	0.975	0	0	0.975	0	0	1	1	1	0	734	8094	1	0.75293	0.12	0.12	1	0.05	Uncertain significance		3) Uncertain significance
rpoC_F512V	0	0.975	0	0	0.975	0	0	1	1	1	0	734	8094	1	0.75293	0.12	0.12	1	0.05	Uncertain significance		3) Uncertain significance
rpoC_F760L	0	0.975	0	0	0.975	0	0	1	1	1	0	734	8094	1	0.75293	0.12	0.12	1	0.05	Uncertain significance		3) Uncertain significance
rpoC_G1198A	0	0.975	0	0	0.975	0	0	1	1	1	0	734	8094	1	0.75293	0.12	0.12	1	0.05	Uncertain significance		3) Uncertain significance
rpoC_G519S	0	0.975	0	0	0.975	0	0	1	1	1	0	734	8094	1	0.75293	0.12	0.12	1	0.05	Uncertain significance		3) Uncertain significance
rpoC_H1091Y	0	0.975	0	0	0.975	0	0	1	1	1	0	734	8094	1	0.75293	0.12	0.12	1	0.05	Uncertain significance		3) Uncertain significance
rpoC_H1104D	0	0.975	0	0	0.975	0	0	1	1	1	0	734	8094	1	0.75293	0.12	0.12	1	0.05	Uncertain significance		3) Uncertain significance
rpoC_H494N	0	0.975	0	0	0.975	0	0	1	1	1	0	734	8094	1	0.75293	0.12	0.12	1	0.05	Uncertain significance		3) Uncertain significance
rpoC_H889R	0	0.975	0	0	0.975	0	0	1	1	1	0	734	8094	1	0.75293	0.12	0.12	1	0.05	Uncertain significance	3) Uncertain significance	3) Uncertain significance
rpoC_I129L	0	0.975	0	0	0.975	0	0	1	1	1	0	734	8094	1	0.75293	0.12	0.12	1	0.05	Uncertain significance		3) Uncertain significance
rpoC_I20V	0	0.975	0	0	0.975	0	0	1	1	1	0	734	8094	1	0.75293	0.12	0.12	1	0.05	Uncertain significance		3) Uncertain significance
rpoC_I320T	0	0.975	0	0	0.975	0	0	1	1	1	0	734	8094	1	0.75293	0.12	0.12	1	0.05	Uncertain significance		3) Uncertain significance
rpoC_I696T	0	0.975	0	0	0.975	0	0	1	1	1	0	734	8094	1	0.75293	0.12	0.12	1	0.05	Uncertain significance		3) Uncertain significance
rpoC_I957L	0	0.975	0	0	0.975	0	0	1	1	1	0	734	8094	1	0.75293	0.12	0.12	1	0.05	Uncertain significance		3) Uncertain significance
rpoC_K232P	0	0.975	0	0	0.975	0	0	1	1	1	0	734	8094	1	0.75293	0.12	0.12	1	0.05	Uncertain significance		3) Uncertain significance
rpoC_K355Q	0	0.975	0	0	0.975	0	0	1	1	1	0	734	8094	1	0.75293	0.12	0.12	1	0.05	Uncertain significance		3) Uncertain significance
rpoC_L560F	0	0.975	0	0	0.975	0	0	1	1	1	0	734	8094	1	0.75293	0.12	0.12	1	0.05	Uncertain significance		3) Uncertain significance
rpoC_L668V	0	0.975	0	0	0.975	0	0	1	1	1	0	734	8094	1	0.75293	0.12	0.12	1	0.05	Uncertain significance		3) Uncertain significance
rpoC_P100S	0	0.975	0	0	0.975	0	0	1	1	1	0	734	8094	1	0.75293	0.12	0.12	1	0.05	Uncertain significance		3) Uncertain significance
rpoC_P322S	0	0.975	0	0	0.975	0	0	1	1	1	0	734	8094	1	0.75293	0.12	0.12	1	0.05	Uncertain significance		3) Uncertain significance
rpoC_P678T	0	0.975	0	0	0.975	0	0	1	1	1	0	734	8094	1	0.75293	0.12	0.12	1	0.05	Uncertain significance		3) Uncertain significance
rpoC_P740R	0	0.975	0	0	0.975	0	0	1	1	1	0	734	8094	1	0.75293	0.12	0.12	1	0.05	Uncertain significance		3) Uncertain significance
rpoC_P794L	0	0.975	0	0	0.975	0	0	1	1	1	0	734	8094	1	0.75293	0.12	0.12	1	0.05	Uncertain significance		3) Uncertain significance
rpoC_P833A	0	0.975	0	0	0.975	0	0	1	1	1	0	734	8094	1	0.75293	0.12	0.12	1	0.05	Uncertain significance		3) Uncertain significance
rpoC_P833L	0	0.975	0	0	0.975	0	0	1	1	1	0	734	8094	1	0.75293	0.12	0.12	1	0.05	Uncertain significance		3) Uncertain significance
rpoC_Q22K	0	0.975	0	0	0.975	0	0	1	1	1	0	734	8094	1	0.75293	0.12	0.12	1	0.05	Uncertain significance		3) Uncertain significance
rpoC_Q22R	0	0.975	0	0	0.975	0	0	1	1	1	0	734	8094	1	0.75293	0.12	0.12	1	0.05	Uncertain significance	3) Uncertain significance	3) Uncertain significance
rpoC_R1052Q	0	0.975	0	0	0.975	0	0	1	1	1	0	734	8094	1	0.75293	0.12	0.12	1	0.05	Uncertain significance		3) Uncertain significance
rpoC_R1052W	0	0.975	0	0	0.975	0	0	1	1	1	0	734	8094	1	0.75293	0.12	0.12	1	0.05	Uncertain significance		3) Uncertain significance
rpoC_R211C	0	0.975	0	0	0.975	0	0	1	1	1	0	734	8094	1	0.75293	0.12	0.12	1	0.05	Uncertain significance		3) Uncertain significance
rpoC_R624G	0	0.975	0	0	0.975	0	0	1	1	1	0	734	8094	1	0.75293	0.12	0.12	1	0.05	Uncertain significance		3) Uncertain significance
rpoC_R67Q	0	0.975	0	0	0.975	0	0	1	1	1	0	734	8094	1	0.75293	0.12	0.12	1	0.05	Uncertain significance		3) Uncertain significance
rpoC_S1287L	0	0.975	0	0	0.975	0	0	1	1	1	0	734	8094	1	0.75293	0.12	0.12	1	0.05	Uncertain significance		3) Uncertain significance
rpoC_S308W	0	0.975	0	0	0.975	0	0	1	1	1	0	734	8094	1	0.75293	0.12	0.12	1	0.05	Uncertain significance		3) Uncertain significance
rpoC_S603G	0	0.975	0	0	0.975	0	0	1	1	1	0	734	8094	1	0.75293	0.12	0.12	1	0.05	Uncertain significance		3) Uncertain significance
rpoC_T1166A	0	0.975	0	0	0.975	0	0	1	1	1	0	734	8094	1	0.75293	0.12	0.12	1	0.05	Uncertain significance		3) Uncertain significance
rpoC_T1173A	0	0.975	0	0	0.975	0	0	1	1	1	0	734	8094	1	0.75293	0.12	0.12	1	0.05	Uncertain significance		3) Uncertain significance
rpoC_T596A	0	0.975	0	0	0.975	0	0	1	1	1	0	734	8094	1	0.75293	0.12	0.12	1	0.05	Uncertain significance		3) Uncertain significance
rpoC_T909A	0	0.975	0	0	0.975	0	0	1	1	1	0	734	8094	1	0.75293	0.12	0.12	1	0.05	Uncertain significance		3) Uncertain significance
rpoC_V635M	0	0.975	0	0	0.975	0	0	1	1	1	0	734	8094	1	0.75293	0.12	0.12	1	0.05	Uncertain significance		3) Uncertain significance
rpoC_V962M	0	0.975	0	0	0.975	0	0	1	1	1	0	734	8094	1	0.75293	0.12	0.12	1	0.05	Uncertain significance		3) Uncertain significance
rpoC_Y1267C	0	0.975	0	0	0.975	0	0	1	1	1	0	734	8094	1	0.75293	0.12	0.12	1	0.05	Uncertain significance		3) Uncertain significance
rpoC_Y915H	0	0.975	0	0	0.975	0	0	1	1	1	0	734	8094	1	0.75293	0.12	0.12	1	0.05	Uncertain significance		3) Uncertain significance
Rv2752c_1091_del_156_GTGACGACTCTGGCGCCGATCTTGGACAGTGCATCGATGACTCCGAAGACCGCCTCCTCGTTGCCGGGGATCAGCGACGACGACAACACGATGAGATCACCAGCAGTCAACGTGATGCTGCGATGCTCCCCACGCGACATTCGCGACAACGCCGACA_G	0	0.975	0	0	0.975	0	0	1	1	1	0	734	8094	1	0.75293	0.12	0.12	1	0.05	Uncertain significance		3) Uncertain significance
Rv2752c_1246_del_1_GT_G	0	0.975	0	0	0.975	0	0	1	1	1	0	734	8094	1	0.75293	0.12	0.12	1	0.05	Uncertain significance		3) Uncertain significance
Rv2752c_1389_del_11_GCCCAGGGTGAT_G	0	0.975	0	0	0.975	0	0	1	1	1	0	734	8094	1	0.75293	0.12	0.12	1	0.05	Uncertain significance		3) Uncertain significance
Rv2752c_1396_ins_26_G_GCCGCTCGCCCAGGGTGATATCGCCGA	0	0.975	0	0	0.975	0	0	1	1	1	0	734	8094	1	0.75293	0.12	0.12	1	0.05	Uncertain significance		3) Uncertain significance
Rv2752c_1598_ins_1_A_AC	0	0.975	0	0	0.975	0	0	1	1	1	0	734	8094	1	0.75293	0.12	0.12	1	0.05	Uncertain significance		3) Uncertain significance
Rv2752c_565_del_44_ACATGCCCGGTAGATCGGTGGGACGGCCGTCCGGTGGCAATTGGT_A	0	0.975	0	0	0.975	0	0	1	1	1	0	734	8094	1	0.75293	0.12	0.12	1	0.05	Uncertain significance		3) Uncertain significance
Rv2752c_630_del_1_AC_A	0	0.975	0	0	0.975	0	0	1	1	1	0	734	8094	1	0.75293	0.12	0.12	1	0.05	Uncertain significance		3) Uncertain significance
Rv2752c_701_del_1_AT_A	0	0.975	0	0	0.975	0	0	1	1	1	0	734	8094	1	0.75293	0.12	0.12	1	0.05	Uncertain significance		3) Uncertain significance
Rv2752c_711_ins_4_A_ACACG	0	0.975	0	0	0.975	0	0	1	1	1	0	734	8094	1	0.75293	0.12	0.12	1	0.05	Uncertain significance		3) Uncertain significance
Rv2752c_798_del_4_CATCG_C	0	0.975	0	0	0.975	0	0	1	1	1	0	734	8094	1	0.75293	0.12	0.12	1	0.05	Uncertain significance		3) Uncertain significance
Rv2752c_845_del_1_GC_G	0	0.975	0	0	0.975	0	0	1	1	1	0	734	8094	1	0.75293	0.12	0.12	1	0.05	Uncertain significance		3) Uncertain significance
Rv2752c_A281V	0	0.975	0	0	0.975	0	0	1	1	1	0	734	8094	1	0.75293	0.12	0.12	1	0.05	Uncertain significance		3) Uncertain significance
Rv2752c_A296T	0	0.975	0	0	0.975	0	0	1	1	1	0	734	8094	1	0.75293	0.12	0.12	1	0.05	Uncertain significance		3) Uncertain significance
Rv2752c_A376E	0	0.975	0	0	0.975	0	0	1	1	1	0	734	8094	1	0.75293	0.12	0.12	1	0.05	Uncertain significance		3) Uncertain significance
Rv2752c_A376T	0	0.975	0	0	0.975	0	0	1	1	1	0	734	8094	1	0.75293	0.12	0.12	1	0.05	Uncertain significance		3) Uncertain significance
Rv2752c_A513V	0	0.975	0	0	0.975	0	0	1	1	1	0	734	8094	1	0.75293	0.12	0.12	1	0.05	Uncertain significance		3) Uncertain significance
Rv2752c_A-919G	0	0.975	0	0	0.975	0	0	1	1	1	0	734	8094	1	0.75293	0.12	0.12	1	0.05	Uncertain significance		3) Uncertain significance
Rv2752c_C1665T	0	0.975	0	0	0.975	0	0	1	1	1	0	734	8094	1	0.75293	0.12	0.12	1	0.05	Uncertain significance		3) Uncertain significance
Rv2752c_C-900T	0	0.975	0	0	0.975	0	0	1	1	1	0	734	8094	1	0.75293	0.12	0.12	1	0.05	Uncertain significance		3) Uncertain significance
Rv2752c_C-908T	0	0.975	0	0	0.975	0	0	1	1	1	0	734	8094	1	0.75293	0.12	0.12	1	0.05	Uncertain significance		3) Uncertain significance
Rv2752c_C-968T	0	0.975	0	0	0.975	0	0	1	1	1	0	734	8094	1	0.75293	0.12	0.12	1	0.05	Uncertain significance		3) Uncertain significance
Rv2752c_D450G	0	0.975	0	0	0.975	0	0	1	1	1	0	734	8094	1	0.75293	0.12	0.12	1	0.05	Uncertain significance	3) Uncertain significance	3) Uncertain significance
Rv2752c_E26K	0	0.975	0	0	0.975	0	0	1	1	1	0	734	8094	1	0.75293	0.12	0.12	1	0.05	Uncertain significance		3) Uncertain significance
Rv2752c_E84D	0	0.975	0	0	0.975	0	0	1	1	1	0	734	8094	1	0.75293	0.12	0.12	1	0.05	Uncertain significance	3) Uncertain significance	3) Uncertain significance
Rv2752c_G440D	0	0.975	0	0	0.975	0	0	1	1	1	0	734	8094	1	0.75293	0.12	0.12	1	0.05	Uncertain significance		3) Uncertain significance
Rv2752c_G458D	0	0.975	0	0	0.975	0	0	1	1	1	0	734	8094	1	0.75293	0.12	0.12	1	0.05	Uncertain significance		3) Uncertain significance
Rv2752c_G46S	0	0.975	0	0	0.975	0	0	1	1	1	0	734	8094	1	0.75293	0.12	0.12	1	0.05	Uncertain significance		3) Uncertain significance
Rv2752c_G471S	0	0.975	0	0	0.975	0	0	1	1	1	0	734	8094	1	0.75293	0.12	0.12	1	0.05	Uncertain significance		3) Uncertain significance
Rv2752c_G56D	0	0.975	0	0	0.975	0	0	1	1	1	0	734	8094	1	0.75293	0.12	0.12	1	0.05	Uncertain significance		3) Uncertain significance
Rv2752c_G82E	0	0.975	0	0	0.975	0	0	1	1	1	0	734	8094	1	0.75293	0.12	0.12	1	0.05	Uncertain significance	3) Uncertain significance	3) Uncertain significance
Rv2752c_G88R	0	0.975	0	0	0.975	0	0	1	1	1	0	734	8094	1	0.75293	0.12	0.12	1	0.05	Uncertain significance		3) Uncertain significance
Rv2752c_G-963A	0	0.975	0	0	0.975	0	0	1	1	1	0	734	8094	1	0.75293	0.12	0.12	1	0.05	Uncertain significance		3) Uncertain significance
Rv2752c_H148Q	0	0.975	0	0	0.975	0	0	1	1	1	0	734	8094	1	0.75293	0.12	0.12	1	0.05	Uncertain significance	3) Uncertain significance	3) Uncertain significance
Rv2752c_H86Y	0	0.975	0	0	0.975	0	0	1	1	1	0	734	8094	1	0.75293	0.12	0.12	1	0.05	Uncertain significance	3) Uncertain significance	3) Uncertain significance
Rv2752c_I249S	0	0.975	0	0	0.975	0	0	1	1	1	0	734	8094	1	0.75293	0.12	0.12	1	0.05	Uncertain significance	3) Uncertain significance	3) Uncertain significance
Rv2752c_I249V	0	0.975	0	0	0.975	0	0	1	1	1	0	734	8094	1	0.75293	0.12	0.12	1	0.05	Uncertain significance		3) Uncertain significance
Rv2752c_I334L	0	0.975	0	0	0.975	0	0	1	1	1	0	734	8094	1	0.75293	0.12	0.12	1	0.05	Uncertain significance		3) Uncertain significance
Rv2752c_I341T	0	0.975	0	0	0.975	0	0	1	1	1	0	734	8094	1	0.75293	0.12	0.12	1	0.05	Uncertain significance		3) Uncertain significance
Rv2752c_K446N	0	0.975	0	0	0.975	0	0	1	1	1	0	734	8094	1	0.75293	0.12	0.12	1	0.05	Uncertain significance		3) Uncertain significance
Rv2752c_K446R	0	0.975	0	0	0.975	0	0	1	1	1	0	734	8094	1	0.75293	0.12	0.12	1	0.05	Uncertain significance		3) Uncertain significance
Rv2752c_L176W	0	0.975	0	0	0.975	0	0	1	1	1	0	734	8094	1	0.75293	0.12	0.12	1	0.05	Uncertain significance		3) Uncertain significance
Rv2752c_L200P	0	0.975	0	0	0.975	0	0	1	1	1	0	734	8094	1	0.75293	0.12	0.12	1	0.05	Uncertain significance		3) Uncertain significance
Rv2752c_L222Q	0	0.975	0	0	0.975	0	0	1	1	1	0	734	8094	1	0.75293	0.12	0.12	1	0.05	Uncertain significance	3) Uncertain significance	3) Uncertain significance
Rv2752c_L355P	0	0.975	0	0	0.975	0	0	1	1	1	0	734	8094	1	0.75293	0.12	0.12	1	0.05	Uncertain significance		3) Uncertain significance
Rv2752c_L37P	0	0.975	0	0	0.975	0	0	1	1	1	0	734	8094	1	0.75293	0.12	0.12	1	0.05	Uncertain significance	3) Uncertain significance	3) Uncertain significance
Rv2752c_L492P	0	0.975	0	0	0.975	0	0	1	1	1	0	734	8094	1	0.75293	0.12	0.12	1	0.05	Uncertain significance		3) Uncertain significance
Rv2752c_L504F	0	0.975	0	0	0.975	0	0	1	1	1	0	734	8094	1	0.75293	0.12	0.12	1	0.05	Uncertain significance		3) Uncertain significance
Rv2752c_L94R	0	0.975	0	0	0.975	0	0	1	1	1	0	734	8094	1	0.75293	0.12	0.12	1	0.05	Uncertain significance	3) Uncertain significance	3) Uncertain significance
Rv2752c_M31T	0	0.975	0	0	0.975	0	0	1	1	1	0	734	8094	1	0.75293	0.12	0.12	1	0.05	Uncertain significance		3) Uncertain significance
Rv2752c_N30K	0	0.975	0	0	0.975	0	0	1	1	1	0	734	8094	1	0.75293	0.12	0.12	1	0.05	Uncertain significance	3) Uncertain significance	3) Uncertain significance
Rv2752c_P91L	0	0.975	0	0	0.975	0	0	1	1	1	0	734	8094	1	0.75293	0.12	0.12	1	0.05	Uncertain significance	3) Uncertain significance	3) Uncertain significance
Rv2752c_Q132P	0	0.975	0	0	0.975	0	0	1	1	1	0	734	8094	1	0.75293	0.12	0.12	1	0.05	Uncertain significance	3) Uncertain significance	3) Uncertain significance
Rv2752c_R17Q	0	0.975	0	0	0.975	0	0	1	1	1	0	734	8094	1	0.75293	0.12	0.12	1	0.05	Uncertain significance		3) Uncertain significance
Rv2752c_R280Q	0	0.975	0	0	0.975	0	0	1	1	1	0	734	8094	1	0.75293	0.12	0.12	1	0.05	Uncertain significance		3) Uncertain significance
Rv2752c_R70G	0	0.975	0	0	0.975	0	0	1	1	1	0	734	8094	1	0.75293	0.12	0.12	1	0.05	Uncertain significance		3) Uncertain significance
Rv2752c_S265P	0	0.975	0	0	0.975	0	0	1	1	1	0	734	8094	1	0.75293	0.12	0.12	1	0.05	Uncertain significance		3) Uncertain significance
Rv2752c_S338P	0	0.975	0	0	0.975	0	0	1	1	1	0	734	8094	1	0.75293	0.12	0.12	1	0.05	Uncertain significance		3) Uncertain significance
Rv2752c_S469L	0	0.975	0	0	0.975	0	0	1	1	1	0	734	8094	1	0.75293	0.12	0.12	1	0.05	Uncertain significance	3) Uncertain significance	3) Uncertain significance
Rv2752c_T122I	0	0.975	0	0	0.975	0	0	1	1	1	0	734	8094	1	0.75293	0.12	0.12	1	0.05	Uncertain significance	3) Uncertain significance	3) Uncertain significance
Rv2752c_T12I	0	0.975	0	0	0.975	0	0	1	1	1	0	734	8094	1	0.75293	0.12	0.12	1	0.05	Uncertain significance		3) Uncertain significance
Rv2752c_T-22C	0	0.975	0	0	0.975	0	0	1	1	1	0	734	8094	1	0.75293	0.12	0.12	1	0.05	Uncertain significance		3) Uncertain significance
Rv2752c_T307A	0	0.975	0	0	0.975	0	0	1	1	1	0	734	8094	1	0.75293	0.12	0.12	1	0.05	Uncertain significance		3) Uncertain significance
Rv2752c_T536P	0	0.975	0	0	0.975	0	0	1	1	1	0	734	8094	1	0.75293	0.12	0.12	1	0.05	Uncertain significance		3) Uncertain significance
Rv2752c_T554K	0	0.975	0	0	0.975	0	0	1	1	1	0	734	8094	1	0.75293	0.12	0.12	1	0.05	Uncertain significance		3) Uncertain significance
Rv2752c_T80P	0	0.975	0	0	0.975	0	0	1	1	1	0	734	8094	1	0.75293	0.12	0.12	1	0.05	Uncertain significance		3) Uncertain significance
Rv2752c_V18L	0	0.975	0	0	0.975	0	0	1	1	1	0	734	8094	1	0.75293	0.12	0.12	1	0.05	Uncertain significance		3) Uncertain significance
Rv2752c_V196G	0	0.975	0	0	0.975	0	0	1	1	1	0	734	8094	1	0.75293	0.12	0.12	1	0.05	Uncertain significance		3) Uncertain significance
Rv2752c_V281G	0	0.975	0	0	0.975	0	0	1	1	1	0	734	8094	1	0.75293	0.12	0.12	1	0.05	Uncertain significance		3) Uncertain significance
Rv2752c_V301M	0	0.975	0	0	0.975	0	0	1	1	1	0	734	8094	1	0.75293	0.12	0.12	1	0.05	Uncertain significance		3) Uncertain significance
Rv2752c_V478A	0	0.975	0	0	0.975	0	0	1	1	1	0	734	8094	1	0.75293	0.12	0.12	1	0.05	Uncertain significance		3) Uncertain significance
Rv2752c_V511M	0	0.975	0	0	0.975	0	0	1	1	1	0	734	8094	1	0.75293	0.12	0.12	1	0.05	Uncertain significance		3) Uncertain significance
Rv2752c_Y545H	0	0.975	0	0	0.975	0	0	1	1	1	0	734	8094	1	0.75293	0.12	0.12	1	0.05	Uncertain significance		3) Uncertain significance
rpoA_-52_del_32_CGGGGGCGGCGCCCCCGAGGGTGGGGGTACTCG_C	0	0.841886	0	0	0.841886	0	0	1	1	1	0	734	8093	2	0.752951	0.12	0.12	1	0.05	Uncertain significance		3) Uncertain significance
rpoA_G-121T	0	0.841886	0	0	0.841886	0	0	1	1	1	0	734	8093	2	0.752951	0.12	0.12	1	0.05	Uncertain significance		3) Uncertain significance
rpoB_G-357A	0	0.841886	0	0	0.841886	0	0	1	1	1	0	734	8093	2	0.752951	0.12	0.12	1	0.05	Uncertain significance	3) Uncertain significance	3) Uncertain significance
rpoC_E598D	0	0.841886	0	0	0.841886	0	0	1	1	1	0	734	8093	2	0.752951	0.12	0.12	1	0.05	Uncertain significance		3) Uncertain significance
Rv2752c_R369G	0	0.841886	0	0	0.841886	0	0	1	1	1	0	734	8093	2	0.752951	0.12	0.12	1	0.05	Uncertain significance	3) Uncertain significance	3) Uncertain significance
rpoB_C-191G	0	0.707598	0	0	0.707598	0	0	1	3	3	0	734	8092	3	0.824505	0.12	0.12	1	0.05	Uncertain significance		3) Uncertain significance
rpoC_R1192Q	0	0.707598	0	0	0.707598	0	0	1	3	3	0	734	8092	3	0.824505	0.12	0.12	1	0.05	Uncertain significance	3) Uncertain significance	3) Uncertain significance
Rv2752c_G-955A	0	0.707598	0	0	0.707598	0	0	1	3	3	0	734	8092	3	0.824505	0.12	0.12	1	0.05	Uncertain significance		3) Uncertain significance
rpoB_3438_del_3_CGAG_C	0	0.707598	0	0	0.707598	0	0	1	2	2	0	734	8092	3	0.833147	0.12	0.12	1	0.05	Uncertain significance		3) Uncertain significance
rpoB_P321S	0	0.707598	0	0	0.707598	0	0	1	2	2	0	734	8092	3	0.833147	0.12	0.12	1	0.05	Uncertain significance	3) Uncertain significance	3) Uncertain significance
rpoC_T958I	0	0.707598	0	0	0.707598	0	0	1	2	2	0	734	8092	3	0.833147	0.12	0.12	1	0.05	Uncertain significance	3) Uncertain significance	3) Uncertain significance
rpoA_A-51G	0	0.841886	0	0	0.841886	0	0	1	2	2	0	734	8093	2	0.833193	0.12	0.12	1	0.05	Uncertain significance		3) Uncertain significance
rpoA_C-115G	0	0.841886	0	0	0.841886	0	0	1	2	2	0	734	8093	2	0.833193	0.12	0.12	1	0.05	Uncertain significance		3) Uncertain significance
rpoA_G-283C	0	0.841886	0	0	0.841886	0	0	1	2	2	0	734	8093	2	0.833193	0.12	0.12	1	0.05	Uncertain significance		3) Uncertain significance
rpoB_-381_ins_1_G_GA	0	0.841886	0	0	0.841886	0	0	1	2	2	0	734	8093	2	0.833193	0.12	0.12	1	0.05	Uncertain significance		3) Uncertain significance
rpoB_A111G	0	0.841886	0	0	0.841886	0	0	1	2	2	0	734	8093	2	0.833193	0.12	0.12	1	0.05	Uncertain significance		3) Uncertain significance
rpoB_A29V	0	0.841886	0	0	0.841886	0	0	1	2	2	0	734	8093	2	0.833193	0.12	0.12	1	0.05	Uncertain significance	3) Uncertain significance	3) Uncertain significance
rpoB_E81Q	0	0.841886	0	0	0.841886	0	0	1	2	2	0	734	8093	2	0.833193	0.12	0.12	1	0.05	Uncertain significance		3) Uncertain significance
rpoB_G353D	0	0.841886	0	0	0.841886	0	0	1	2	2	0	734	8093	2	0.833193	0.12	0.12	1	0.05	Uncertain significance		3) Uncertain significance
rpoB_H533R	0	0.841886	0	0	0.841886	0	0	1	2	2	0	734	8093	2	0.833193	0.12	0.12	1	0.05	Uncertain significance	3) Uncertain significance	3) Uncertain significance
rpoB_S195N	0	0.841886	0	0	0.841886	0	0	1	2	2	0	734	8093	2	0.833193	0.12	0.12	1	0.05	Uncertain significance		3) Uncertain significance
rpoB_T52A	0	0.841886	0	0	0.841886	0	0	1	2	2	0	734	8093	2	0.833193	0.12	0.12	1	0.05	Uncertain significance		3) Uncertain significance
rpoB_V44I	0	0.841886	0	0	0.841886	0	0	1	2	2	0	734	8093	2	0.833193	0.12	0.12	1	0.05	Uncertain significance		3) Uncertain significance
rpoC_L650R	0	0.841886	0	0	0.841886	0	0	1	2	2	0	734	8093	2	0.833193	0.12	0.12	1	0.05	Uncertain significance	3) Uncertain significance	3) Uncertain significance
rpoC_P231H	0	0.841886	0	0	0.841886	0	0	1	2	2	0	734	8093	2	0.833193	0.12	0.12	1	0.05	Uncertain significance		3) Uncertain significance
rpoC_V1138G	0	0.841886	0	0	0.841886	0	0	1	2	2	0	734	8093	2	0.833193	0.12	0.12	1	0.05	Uncertain significance	3) Uncertain significance	3) Uncertain significance
Rv2752c_960_del_9_ACGCGACATT_A	0	0.841886	0	0	0.841886	0	0	1	2	2	0	734	8093	2	0.833193	0.12	0.12	1	0.05	Uncertain significance		3) Uncertain significance
Rv2752c_E380K	0	0.841886	0	0	0.841886	0	0	1	2	2	0	734	8093	2	0.833193	0.12	0.12	1	0.05	Uncertain significance		3) Uncertain significance
Rv2752c_G15A	0	0.841886	0	0	0.841886	0	0	1	2	2	0	734	8093	2	0.833193	0.12	0.12	1	0.05	Uncertain significance		3) Uncertain significance
Rv2752c_L199F	0	0.841886	0	0	0.841886	0	0	1	2	2	0	734	8093	2	0.833193	0.12	0.12	1	0.05	Uncertain significance		3) Uncertain significance
Rv2752c_S203A	0	0.841886	0	0	0.841886	0	0	1	2	2	0	734	8093	2	0.833193	0.12	0.12	1	0.05	Uncertain significance		3) Uncertain significance
Rv2752c_Y385D	0	0.841886	0	0	0.841886	0	0	1	2	2	0	734	8093	2	0.833193	0.12	0.12	1	0.05	Uncertain significance	3) Uncertain significance	3) Uncertain significance
Rv2752c_G331S	0	0.707598	0	0	0.707598	0	0	1	2	2	0	734	8092	3	0.833216	0.12	0.12	1	0.05	Uncertain significance		3) Uncertain significance
rpoB_P454H	0	0.707598	0	0	0.707598	0	0	1	3	3	0	734	8092	3	0.847999	0.12	0.12	1	0.05	Uncertain significance	3) Uncertain significance	3) Uncertain significance
rpoA_-52_del_1_CG_C	0	0.602365	0	0	0.602365	0	0	1	4	4	0	734	8091	4	0.874843	0.12	0.12	1	0.05	Uncertain significance		3) Uncertain significance
Rv2752c_F448L	0.2	0.716418	0.00505076	0	0.602365	0	0	1	3	3	0	733	8091	4	0.881742	0.12	0.12	1	0.05	Uncertain significance		3) Uncertain significance
rpoA_-83_ins_1_C_CG	0	0.602365	0	0	0.602365	0	0	1	3	3	0	734	8091	4	0.881781	0.12	0.12	1	0.05	Uncertain significance		3) Uncertain significance
Rv2752c_289_ins_1_G_GA	0.25	0.80588	0.00630946	0	0.707598	0	0	1	3	3	0	733	8092	3	0.881786	0.12	0.12	1	0.05	Uncertain significance		3) Uncertain significance
rpoA_G68R	0	0.707598	0	0	0.707598	0	0	1	3	3	0	734	8092	3	0.881826	0.12	0.12	1	0.05	Uncertain significance		3) Uncertain significance
rpoC_W662S	0	0.707598	0	0	0.707598	0	0	1	3	3	0	734	8092	3	0.881826	0.12	0.12	1	0.05	Uncertain significance		3) Uncertain significance
Rv2752c_A410S	0	0.707598	0	0	0.707598	0	0	1	3	3	0	734	8092	3	0.881826	0.12	0.12	1	0.05	Uncertain significance		3) Uncertain significance
Rv2752c_R232W	0	0.707598	0	0	0.707598	0	0	1	3	3	0	734	8092	3	0.881826	0.12	0.12	1	0.05	Uncertain significance		3) Uncertain significance
Rv2752c_P390L	0.5	0.932414	0.067586	0	0.841886	0	0	1	2	2	0	732	8093	2	0.952285	0.09	0.12	1	0.05	Uncertain significance	3) Uncertain significance	3) Uncertain significance
rpoA_-106_del_7_TTGGGTTG_T	0	0.841886	0	0	0.841886	0	0	1	2	2	0	734	8093	2	0.952299	0.09	0.12	1	0.05	Uncertain significance		3) Uncertain significance
rpoB_N136D	0	0.841886	0	0	0.841886	0	0	1	2	2	0	734	8093	2	0.952299	0.09	0.12	1	0.05	Uncertain significance		3) Uncertain significance
Rv2752c_-944_del_1_GT_G	0	0.841886	0	0	0.841886	0	0	1	2	2	0	734	8093	2	0.952299	0.09	0.12	1	0.05	Uncertain significance		3) Uncertain significance
Rv2752c_G277D	0	0.841886	0	0	0.841886	0	0	1	2	2	0	734	8093	2	0.952299	0.09	0.12	1	0.05	Uncertain significance		3) Uncertain significance
Rv2752c_G28D	0	0.841886	0	0	0.841886	0	0	1	2	2	0	734	8093	2	0.952299	0.09	0.12	1	0.05	Uncertain significance		3) Uncertain significance
Rv2752c_G309D	0	0.841886	0	0	0.841886	0	0	1	2	2	0	734	8093	2	0.952299	0.09	0.12	1	0.05	Uncertain significance		3) Uncertain significance
Rv2752c_P283S	0	0.841886	0	0	0.841886	0	0	1	2	2	0	734	8093	2	0.952299	0.09	0.12	1	0.05	Uncertain significance		3) Uncertain significance
Rv2752c_T329P	0	0.841886	0	0	0.841886	0	0	1	2	2	0	734	8093	2	0.952299	0.09	0.12	1	0.05	Uncertain significance	3) Uncertain significance	3) Uncertain significance
Rv2752c_Y545C	0	0.841886	0	0	0.841886	0	0	1	2	2	0	734	8093	2	0.952299	0.09	0.12	1	0.05	Uncertain significance	3) Uncertain significance	3) Uncertain significance
rpoB_R547C	0	0.707598	0	0	0.707598	0	0	1	1	1	0	734	8092	3	0.952987	0.06	0.12	1	0.05	Uncertain significance		3) Uncertain significance
rpoA_-96_del_5_CCCCCG_C	0	0.841886	0	0	0.841886	0	0	1	1	1	0	734	8093	2	0.952992	0.06	0.12	1	0.05	Uncertain significance		3) Uncertain significance
Rv2752c_A89E	0	0.841886	0	0	0.841886	0	0	1	1	1	0	734	8093	2	0.952995	0.06	0.12	1	0.05	Uncertain significance	3) Uncertain significance	3) Uncertain significance
rpoA_C-104T	0	0.975	0	0	0.975	0	0	1	1	1	0	734	8094	1	0.952996	0.06	0.12	1	0.05	Uncertain significance		3) Uncertain significance
rpoA_E274D	0	0.975	0	0	0.975	0	0	1	1	1	0	734	8094	1	0.952996	0.06	0.12	1	0.05	Uncertain significance		3) Uncertain significance
rpoA_G108D	0	0.975	0	0	0.975	0	0	1	1	1	0	734	8094	1	0.952996	0.06	0.12	1	0.05	Uncertain significance		3) Uncertain significance
rpoA_G-365C	0	0.975	0	0	0.975	0	0	1	1	1	0	734	8094	1	0.952996	0.06	0.12	1	0.05	Uncertain significance		3) Uncertain significance
rpoA_K131N	0	0.975	0	0	0.975	0	0	1	1	1	0	734	8094	1	0.952996	0.06	0.12	1	0.05	Uncertain significance		3) Uncertain significance
rpoA_S155L	0	0.975	0	0	0.975	0	0	1	1	1	0	734	8094	1	0.952996	0.06	0.12	1	0.05	Uncertain significance	3) Uncertain significance	3) Uncertain significance
rpoA_T-102A	0	0.975	0	0	0.975	0	0	1	1	1	0	734	8094	1	0.952996	0.06	0.12	1	0.05	Uncertain significance		3) Uncertain significance
rpoB_C-46T	0	0.975	0	0	0.975	0	0	1	1	1	0	734	8094	1	0.952996	0.06	0.12	1	0.05	Uncertain significance		3) Uncertain significance
rpoB_E337G	0	0.975	0	0	0.975	0	0	1	1	1	0	734	8094	1	0.952996	0.06	0.12	1	0.05	Uncertain significance		3) Uncertain significance
rpoB_E344G	0	0.975	0	0	0.975	0	0	1	1	1	0	734	8094	1	0.952996	0.06	0.12	1	0.05	Uncertain significance		3) Uncertain significance
rpoB_F181L	0	0.975	0	0	0.975	0	0	1	1	1	0	734	8094	1	0.952996	0.06	0.12	1	0.05	Uncertain significance		3) Uncertain significance
rpoB_G-270C	0	0.975	0	0	0.975	0	0	1	1	1	0	734	8094	1	0.952996	0.06	0.12	1	0.05	Uncertain significance		3) Uncertain significance
rpoB_G-303A	0	0.975	0	0	0.975	0	0	1	1	1	0	734	8094	1	0.952996	0.06	0.12	1	0.05	Uncertain significance		3) Uncertain significance
rpoB_P177S	0	0.975	0	0	0.975	0	0	1	1	1	0	734	8094	1	0.952996	0.06	0.12	1	0.05	Uncertain significance		3) Uncertain significance
rpoB_S1124A	0	0.975	0	0	0.975	0	0	1	1	1	0	734	8094	1	0.952996	0.06	0.12	1	0.05	Uncertain significance	3) Uncertain significance	3) Uncertain significance
rpoB_S1133A	0	0.975	0	0	0.975	0	0	1	1	1	0	734	8094	1	0.952996	0.06	0.12	1	0.05	Uncertain significance		3) Uncertain significance
rpoC_A1278V	0	0.975	0	0	0.975	0	0	1	1	1	0	734	8094	1	0.952996	0.06	0.12	1	0.05	Uncertain significance		3) Uncertain significance
rpoC_E948A	0	0.975	0	0	0.975	0	0	1	1	1	0	734	8094	1	0.952996	0.06	0.12	1	0.05	Uncertain significance	3) Uncertain significance	3) Uncertain significance
rpoC_I1132T	0	0.975	0	0	0.975	0	0	1	1	1	0	734	8094	1	0.952996	0.06	0.12	1	0.05	Uncertain significance		3) Uncertain significance
rpoC_K1063N	0	0.975	0	0	0.975	0	0	1	1	1	0	734	8094	1	0.952996	0.06	0.12	1	0.05	Uncertain significance		3) Uncertain significance
rpoC_R350C	0	0.975	0	0	0.975	0	0	1	1	1	0	734	8094	1	0.952996	0.06	0.12	1	0.05	Uncertain significance		3) Uncertain significance
rpoC_V1232L	0	0.975	0	0	0.975	0	0	1	1	1	0	734	8094	1	0.952996	0.06	0.12	1	0.05	Uncertain significance		3) Uncertain significance
Rv2752c_42_del_1_GC_G	0	0.975	0	0	0.975	0	0	1	1	1	0	734	8094	1	0.952996	0.06	0.12	1	0.05	Uncertain significance		3) Uncertain significance
Rv2752c_964_ins_1_C_CG	0	0.975	0	0	0.975	0	0	1	1	1	0	734	8094	1	0.952996	0.06	0.12	1	0.05	Uncertain significance		3) Uncertain significance
Rv2752c_A153E	0	0.975	0	0	0.975	0	0	1	1	1	0	734	8094	1	0.952996	0.06	0.12	1	0.05	Uncertain significance		3) Uncertain significance
Rv2752c_A378T	0	0.975	0	0	0.975	0	0	1	1	1	0	734	8094	1	0.952996	0.06	0.12	1	0.05	Uncertain significance	3) Uncertain significance	3) Uncertain significance
Rv2752c_A410T	0	0.975	0	0	0.975	0	0	1	1	1	0	734	8094	1	0.952996	0.06	0.12	1	0.05	Uncertain significance		3) Uncertain significance
Rv2752c_A474T	0	0.975	0	0	0.975	0	0	1	1	1	0	734	8094	1	0.952996	0.06	0.12	1	0.05	Uncertain significance		3) Uncertain significance
Rv2752c_F139V	0	0.975	0	0	0.975	0	0	1	1	1	0	734	8094	1	0.952996	0.06	0.12	1	0.05	Uncertain significance	3) Uncertain significance	3) Uncertain significance
Rv2752c_F448C	0	0.975	0	0	0.975	0	0	1	1	1	0	734	8094	1	0.952996	0.06	0.12	1	0.05	Uncertain significance		3) Uncertain significance
Rv2752c_G-902A	0	0.975	0	0	0.975	0	0	1	1	1	0	734	8094	1	0.952996	0.06	0.12	1	0.05	Uncertain significance		3) Uncertain significance
Rv2752c_H397Y	0	0.975	0	0	0.975	0	0	1	1	1	0	734	8094	1	0.952996	0.06	0.12	1	0.05	Uncertain significance		3) Uncertain significance
Rv2752c_L61R	0	0.975	0	0	0.975	0	0	1	1	1	0	734	8094	1	0.952996	0.06	0.12	1	0.05	Uncertain significance		3) Uncertain significance
Rv2752c_P220T	0	0.975	0	0	0.975	0	0	1	1	1	0	734	8094	1	0.952996	0.06	0.12	1	0.05	Uncertain significance		3) Uncertain significance
Rv2752c_R320H	0	0.975	0	0	0.975	0	0	1	1	1	0	734	8094	1	0.952996	0.06	0.12	1	0.05	Uncertain significance	3) Uncertain significance	3) Uncertain significance
Rv2752c_S240F	0	0.975	0	0	0.975	0	0	1	1	1	0	734	8094	1	0.952996	0.06	0.12	1	0.05	Uncertain significance	3) Uncertain significance	3) Uncertain significance
Rv2752c_S337P	0	0.975	0	0	0.975	0	0	1	1	1	0	734	8094	1	0.952996	0.06	0.12	1	0.05	Uncertain significance	3) Uncertain significance	3) Uncertain significance
Rv2752c_S469P	0	0.975	0	0	0.975	0	0	1	1	1	0	734	8094	1	0.952996	0.06	0.12	1	0.05	Uncertain significance		3) Uncertain significance
Rv2752c_V18G	0	0.975	0	0	0.975	0	0	1	1	1	0	734	8094	1	0.952996	0.06	0.12	1	0.05	Uncertain significance		3) Uncertain significance
Rv2752c_V57A	0	0.975	0	0	0.975	0	0	1	1	1	0	734	8094	1	0.952996	0.06	0.12	1	0.05	Uncertain significance		3) Uncertain significance
rpoC_M515I	0.5	0.987421	0.0125791	0	0.975	0	0	1	1	1	0	733	8094	1	0.952998	0.06	0.12	1	0.05	Uncertain significance	3) Uncertain significance	3) Uncertain significance
rpoC_T927A	0.5	0.987421	0.0125791	0	0.975	0	0	1	1	1	0	733	8094	1	0.952998	0.06	0.12	1	0.05	Uncertain significance		3) Uncertain significance
Rv2752c_D430A	0.5	0.987421	0.0125791	0	0.975	0	0	1	1	1	0	733	8094	1	0.952998	0.06	0.12	1	0.05	Uncertain significance		3) Uncertain significance
rpoC_T909M	0	0.707598	0	0	0.707598	0	0	1	3	3	0	734	8092	3	0.960483	0.12	0.12	1	0.05	Uncertain significance	3) Uncertain significance	3) Uncertain significance
Rv2752c_R361G	0	0.707598	0	0	0.707598	0	0	1	3	3	0	734	8092	3	0.960483	0.12	0.12	1	0.05	Uncertain significance	3) Uncertain significance	3) Uncertain significance
Rv2752c_Q246R	0	0.602365	0	0	0.602365	0	0	1	3	3	0	734	8091	4	0.960487	0.12	0.12	1	0.05	Uncertain significance	3) Uncertain significance	3) Uncertain significance
rpoA_T271S	0	0.975	0	0	0.975	0	0	1	1	1	0	734	8094	1	0.967081	0.03	0.12	1	0.05	Uncertain significance		3) Uncertain significance
rpoA_Y176C	0	0.975	0	0	0.975	0	0	1	1	1	0	734	8094	1	0.967081	0.03	0.12	1	0.05	Uncertain significance		3) Uncertain significance
rpoB_R476L	0	0.975	0	0	0.975	0	0	1	1	1	0	734	8094	1	0.967081	0.03	0.12	1	0.05	Uncertain significance		3) Uncertain significance
rpoC_R1316C	0	0.975	0	0	0.975	0	0	1	1	1	0	734	8094	1	0.967081	0.03	0.12	1	0.05	Uncertain significance		3) Uncertain significance
Rv2752c_A157G	0	0.975	0	0	0.975	0	0	1	1	1	0	734	8094	1	0.967081	0.03	0.12	1	0.05	Uncertain significance		3) Uncertain significance
Rv2752c_P553R	0	0.975	0	0	0.975	0	0	1	1	1	0	734	8094	1	0.967081	0.03	0.12	1	0.05	Uncertain significance		3) Uncertain significance
Rv2752c_G374S	0	0.707598	0	0	0.707598	0	0	1	3	3	0	734	8092	3	0.990056	0.06	0.12	1	0.05	Uncertain significance		3) Uncertain significance
rpoB_G981V	0	0.841886	0	0	0.841886	0	0	1	2	2	0	734	8093	2	0.991064	0.06	0.12	1	0.05	Uncertain significance		3) Uncertain significance
Rv2752c_S149F	0	0.841886	0	0	0.841886	0	0	1	2	2	0	734	8093	2	0.991064	0.06	0.12	1	0.05	Uncertain significance	3) Uncertain significance	3) Uncertain significance
rpoC_H1119D	0.333333	0.905701	0.00840376	0	0.841886	0	0	1	2	2	0	733	8093	2	0.991065	0.06	0.12	1	0.05	Uncertain significance		3) Uncertain significance
Rv2752c_C-964T	0	0.602365	0	0	0.602365	0	0	1	4	4	0	734	8091	4	0.998732	0.045	0.12	1	0.05	Uncertain significance		3) Uncertain significance
rpoA_-105_del_7_GTTGGGTT_G	0.5	0.987421	0.0125791	0	0.975	0	NaN	NaN	0	0	0	733	8094	1	NaN	NaN	0.12	NaN	0.05	Uncertain significance		3) Uncertain significance
rpoA_-122_del_1_TC_T	0	0.707598	0	0	0.707598	0	NaN	NaN	0	0	0	734	8092	3	NaN	NaN	0.12	NaN	0.05	Uncertain significance		3) Uncertain significance
rpoA_-51_del_32_TCGGGGGCGGCGCCCCCGAGGGTGGGGGTACTC_T	0	0.975	0	0	0.975	0	NaN	NaN	0	0	0	734	8094	1	NaN	NaN	0.12	NaN	0.05	Uncertain significance		3) Uncertain significance
rpoA_-62_del_1_GC_G	0	0.975	0	0	0.975	0	NaN	NaN	0	0	0	734	8094	1	NaN	NaN	0.12	NaN	0.05	Uncertain significance		3) Uncertain significance
rpoA_-92_ins_12_G_GCGCGGGGGGCGC	0	0.975	0	0	0.975	0	NaN	NaN	0	0	0	734	8094	1	NaN	NaN	0.12	NaN	0.05	Uncertain significance		3) Uncertain significance
rpoA_-94_del_28_GCCCCCCGAGGGTTGGGTTGGGGGGTACT_G	0	0.841886	0	0	0.841886	0	NaN	NaN	0	0	0	734	8093	2	NaN	NaN	0.12	NaN	0.05	Uncertain significance		3) Uncertain significance
rpoA_-94_del_5_GCCCCC_G	0	0.975	0	0	0.975	0	NaN	NaN	0	0	0	734	8094	1	NaN	NaN	0.12	NaN	0.05	Uncertain significance		3) Uncertain significance
rpoA_-94_ins_1_G_GC	0	0.975	0	0	0.975	0	NaN	NaN	0	0	0	734	8094	1	NaN	NaN	0.12	NaN	0.05	Uncertain significance		3) Uncertain significance
rpoA_A-151C	0	0.975	0	0	0.975	0	NaN	NaN	0	0	0	734	8094	1	NaN	NaN	0.12	NaN	0.05	Uncertain significance		3) Uncertain significance
rpoA_A180G	1	1	0.025	NaN	1	0	NaN	NaN	0	0	0	733	8095	0	NaN	NaN	0.12	NaN	0.05	Uncertain significance		3) Uncertain significance
rpoA_A180V	1	1	0.025	NaN	1	0	NaN	NaN	0	0	0	733	8095	0	NaN	NaN	0.12	NaN	0.05	Uncertain significance		3) Uncertain significance
rpoA_A1C	0	0.975	0	0	0.975	0	NaN	NaN	0	0	0	734	8094	1	NaN	NaN	0.12	NaN	0.05	Uncertain significance		3) Uncertain significance
rpoA_A222V	0	0.975	0	0	0.975	0	NaN	NaN	0	0	0	734	8094	1	NaN	NaN	0.12	NaN	0.05	Uncertain significance		3) Uncertain significance
rpoA_A-246G	0	0.975	0	0	0.975	0	NaN	NaN	0	0	0	734	8094	1	NaN	NaN	0.12	NaN	0.05	Uncertain significance		3) Uncertain significance
rpoA_A-40G	0	0.975	0	0	0.975	0	NaN	NaN	0	0	0	734	8094	1	NaN	NaN	0.12	NaN	0.05	Uncertain significance		3) Uncertain significance
rpoA_A-51C	0	0.975	0	0	0.975	0	NaN	NaN	0	0	0	734	8094	1	NaN	NaN	0.12	NaN	0.05	Uncertain significance		3) Uncertain significance
rpoA_A-5C	0	0.975	0	0	0.975	0	NaN	NaN	0	0	0	734	8094	1	NaN	NaN	0.12	NaN	0.05	Uncertain significance	3) Uncertain significance	3) Uncertain significance
rpoA_C-113T	1	1	0.025	NaN	1	0	NaN	NaN	0	0	0	733	8095	0	NaN	NaN	0.12	NaN	0.05	Uncertain significance		3) Uncertain significance
rpoA_C-132G	0	0.841886	0	0	0.841886	0	NaN	NaN	0	0	0	734	8093	2	NaN	NaN	0.12	NaN	0.05	Uncertain significance		3) Uncertain significance
rpoA_C-232T	0	0.841886	0	0	0.841886	0	NaN	NaN	0	0	0	734	8093	2	NaN	NaN	0.12	NaN	0.05	Uncertain significance		3) Uncertain significance
rpoA_C-236G	0	0.975	0	0	0.975	0	NaN	NaN	0	0	0	734	8094	1	NaN	NaN	0.12	NaN	0.05	Uncertain significance		3) Uncertain significance
rpoA_C-341T	1	1	0.025	NaN	1	0	NaN	NaN	0	0	0	733	8095	0	NaN	NaN	0.12	NaN	0.05	Uncertain significance		3) Uncertain significance
rpoA_C-454T	0	0.975	0	0	0.975	0	NaN	NaN	0	0	0	734	8094	1	NaN	NaN	0.12	NaN	0.05	Uncertain significance		3) Uncertain significance
rpoA_C-467T	0	0.975	0	0	0.975	0	NaN	NaN	0	0	0	734	8094	1	NaN	NaN	0.12	NaN	0.05	Uncertain significance		3) Uncertain significance
rpoA_C-62G	0	0.975	0	0	0.975	0	NaN	NaN	0	0	0	734	8094	1	NaN	NaN	0.12	NaN	0.05	Uncertain significance		3) Uncertain significance
rpoA_D130G	0	0.975	0	0	0.975	0	NaN	NaN	0	0	0	734	8094	1	NaN	NaN	0.12	NaN	0.05	Uncertain significance		3) Uncertain significance
rpoA_D188E	1	1	0.158114	NaN	1	0	NaN	NaN	0	0	0	732	8095	0	NaN	NaN	0.12	NaN	0.05	Uncertain significance		3) Uncertain significance
rpoA_D190G	1	1	0.292402	NaN	1	0	NaN	NaN	0	0	0	731	8095	0	NaN	NaN	0.12	NaN	0.05	Uncertain significance		3) Uncertain significance
rpoA_D253A	1	1	0.025	NaN	1	0	NaN	NaN	0	0	0	733	8095	0	NaN	NaN	0.12	NaN	0.05	Uncertain significance	3) Uncertain significance	3) Uncertain significance
rpoA_D253Y	0	0.975	0	0	0.975	0	NaN	NaN	0	0	0	734	8094	1	NaN	NaN	0.12	NaN	0.05	Uncertain significance	3) Uncertain significance	3) Uncertain significance
rpoA_E141G	0	0.975	0	0	0.975	0	NaN	NaN	0	0	0	734	8094	1	NaN	NaN	0.12	NaN	0.05	Uncertain significance		3) Uncertain significance
rpoA_E89Q	0	0.975	0	0	0.975	0	NaN	NaN	0	0	0	734	8094	1	NaN	NaN	0.12	NaN	0.05	Uncertain significance	3) Uncertain significance	3) Uncertain significance
rpoA_G-133A	0	0.975	0	0	0.975	0	NaN	NaN	0	0	0	734	8094	1	NaN	NaN	0.12	NaN	0.05	Uncertain significance		3) Uncertain significance
rpoA_G273C	1	1	0.025	NaN	1	0	NaN	NaN	0	0	0	733	8095	0	NaN	NaN	0.12	NaN	0.05	Uncertain significance		3) Uncertain significance
rpoA_G31S	0.75	0.993691	0.19412	0	0.975	0	NaN	NaN	0	0	0	731	8094	1	NaN	NaN	0.12	NaN	0.05	Uncertain significance		3) Uncertain significance
rpoA_G328S	1	1	0.025	NaN	1	0	NaN	NaN	0	0	0	733	8095	0	NaN	NaN	0.12	NaN	0.05	Uncertain significance		3) Uncertain significance
rpoA_G-518T	0	0.975	0	0	0.975	0	NaN	NaN	0	0	0	734	8094	1	NaN	NaN	0.12	NaN	0.05	Uncertain significance		3) Uncertain significance
rpoA_G-67A	0	0.975	0	0	0.975	0	NaN	NaN	0	0	0	734	8094	1	NaN	NaN	0.12	NaN	0.05	Uncertain significance		3) Uncertain significance
rpoA_H119Q	0	0.841886	0	0	0.841886	0	NaN	NaN	0	0	0	734	8093	2	NaN	NaN	0.12	NaN	0.05	Uncertain significance		3) Uncertain significance
rpoA_I286M	0	0.975	0	0	0.975	0	NaN	NaN	0	0	0	734	8094	1	NaN	NaN	0.12	NaN	0.05	Uncertain significance		3) Uncertain significance
rpoA_I56V	0	0.975	0	0	0.975	0	NaN	NaN	0	0	0	734	8094	1	NaN	NaN	0.12	NaN	0.05	Uncertain significance		3) Uncertain significance
rpoA_I77M	1	1	0.025	NaN	1	0	NaN	NaN	0	0	0	733	8095	0	NaN	NaN	0.12	NaN	0.05	Uncertain significance		3) Uncertain significance
rpoA_M123I	0	0.975	0	0	0.975	0	NaN	NaN	0	0	0	734	8094	1	NaN	NaN	0.12	NaN	0.05	Uncertain significance		3) Uncertain significance
rpoA_N200I	1	1	0.025	NaN	1	0	NaN	NaN	0	0	0	733	8095	0	NaN	NaN	0.12	NaN	0.05	Uncertain significance		3) Uncertain significance
rpoA_P250L	0	0.841886	0	0	0.841886	0	NaN	NaN	0	0	0	734	8093	2	NaN	NaN	0.12	NaN	0.05	Uncertain significance	3) Uncertain significance	3) Uncertain significance
rpoA_P25R	1	1	0.025	NaN	1	0	NaN	NaN	0	0	0	733	8095	0	NaN	NaN	0.12	NaN	0.05	Uncertain significance		3) Uncertain significance
rpoA_R182W	1	1	0.158114	NaN	1	0	NaN	NaN	0	0	0	732	8095	0	NaN	NaN	0.12	NaN	0.05	Uncertain significance		3) Uncertain significance
rpoA_R186L	1	1	0.025	NaN	1	0	NaN	NaN	0	0	0	733	8095	0	NaN	NaN	0.12	NaN	0.05	Uncertain significance		3) Uncertain significance
rpoA_S314G	0	0.975	0	0	0.975	0	NaN	NaN	0	0	0	734	8094	1	NaN	NaN	0.12	NaN	0.05	Uncertain significance		3) Uncertain significance
rpoA_T-102C	0	0.975	0	0	0.975	0	NaN	NaN	0	0	0	734	8094	1	NaN	NaN	0.12	NaN	0.05	Uncertain significance		3) Uncertain significance
rpoA_T-102G	1	1	0.025	NaN	1	0	NaN	NaN	0	0	0	733	8095	0	NaN	NaN	0.12	NaN	0.05	Uncertain significance		3) Uncertain significance
rpoA_T15A	0	0.975	0	0	0.975	0	NaN	NaN	0	0	0	734	8094	1	NaN	NaN	0.12	NaN	0.05	Uncertain significance		3) Uncertain significance
rpoA_T175A	1	1	0.158114	NaN	1	0	NaN	NaN	0	0	0	732	8095	0	NaN	NaN	0.12	NaN	0.05	Uncertain significance		3) Uncertain significance
rpoA_T181A	1	1	0.025	NaN	1	0	NaN	NaN	0	0	0	733	8095	0	NaN	NaN	0.12	NaN	0.05	Uncertain significance		3) Uncertain significance
rpoA_T181S	1	1	0.025	NaN	1	0	NaN	NaN	0	0	0	733	8095	0	NaN	NaN	0.12	NaN	0.05	Uncertain significance		3) Uncertain significance
rpoA_T187A	1	1	0.292402	NaN	1	0	NaN	NaN	0	0	0	731	8095	0	NaN	NaN	0.12	NaN	0.05	Uncertain significance		3) Uncertain significance
rpoA_T187P	1	1	0.292402	NaN	1	0	NaN	NaN	0	0	0	731	8095	0	NaN	NaN	0.12	NaN	0.05	Uncertain significance		3) Uncertain significance
rpoA_T187S	1	1	0.025	NaN	1	0	NaN	NaN	0	0	0	733	8095	0	NaN	NaN	0.12	NaN	0.05	Uncertain significance		3) Uncertain significance
rpoA_T-310A	0	0.975	0	0	0.975	0	NaN	NaN	0	0	0	734	8094	1	NaN	NaN	0.12	NaN	0.05	Uncertain significance		3) Uncertain significance
rpoA_T-355C	0	0.975	0	0	0.975	0	NaN	NaN	0	0	0	734	8094	1	NaN	NaN	0.12	NaN	0.05	Uncertain significance		3) Uncertain significance
rpoA_T65A	0	0.975	0	0	0.975	0	NaN	NaN	0	0	0	734	8094	1	NaN	NaN	0.12	NaN	0.05	Uncertain significance		3) Uncertain significance
rpoA_T-69A	0	0.975	0	0	0.975	0	NaN	NaN	0	0	0	734	8094	1	NaN	NaN	0.12	NaN	0.05	Uncertain significance		3) Uncertain significance
rpoA_V183A	1	1	0.292402	NaN	1	0	NaN	NaN	0	0	0	731	8095	0	NaN	NaN	0.12	NaN	0.05	Uncertain significance		3) Uncertain significance
rpoA_V183G	1	1	0.397635	NaN	1	0	NaN	NaN	0	0	0	730	8095	0	NaN	NaN	0.12	NaN	0.05	Uncertain significance		3) Uncertain significance
rpoA_V227G	1	1	0.158114	NaN	1	0	NaN	NaN	0	0	0	732	8095	0	NaN	NaN	0.12	NaN	0.05	Uncertain significance		3) Uncertain significance
rpoA_Y168H	0	0.975	0	0	0.975	0	NaN	NaN	0	0	0	734	8094	1	NaN	NaN	0.12	NaN	0.05	Uncertain significance		3) Uncertain significance
rpoA_Y336C	0	0.975	0	0	0.975	0	NaN	NaN	0	0	0	734	8094	1	NaN	NaN	0.12	NaN	0.05	Uncertain significance		3) Uncertain significance
rpoB_1291_ins_3_A_AGCC	1	1	0.025	NaN	1	0	NaN	NaN	0	0	0	733	8095	0	NaN	NaN	0.12	NaN	0.05	Uncertain significance		3) Uncertain significance
rpoB_1326_del_1_GT_G	1	1	0.292402	NaN	1	0	NaN	NaN	0	0	0	731	8095	0	NaN	NaN	0.12	NaN	0.05	Uncertain significance		3) Uncertain significance
rpoB_1333_del_3_CACA_C	1	1	0.397635	NaN	1	0	NaN	NaN	0	0	0	730	8095	0	NaN	NaN	0.12	NaN	0.05	Uncertain significance		3) Uncertain significance
rpoB_1335_del_3_CAAG_C	1	1	0.025	NaN	1	0	NaN	NaN	0	0	0	733	8095	0	NaN	NaN	0.12	NaN	0.05	Uncertain significance		3) Uncertain significance
rpoB_1359_ins_1_G_GC	1	1	0.025	NaN	1	0	NaN	NaN	0	0	0	733	8095	0	NaN	NaN	0.12	NaN	0.05	Uncertain significance		3) Uncertain significance
rpoB_-165_ins_1_C_CT	0	0.975	0	0	0.975	0	NaN	NaN	0	0	0	734	8094	1	NaN	NaN	0.12	NaN	0.05	Uncertain significance		3) Uncertain significance
rpoB_1711_ins_3_G_GACT	1	1	0.025	NaN	1	0	NaN	NaN	0	0	0	733	8095	0	NaN	NaN	0.12	NaN	0.05	Uncertain significance		3) Uncertain significance
rpoB_284_ins_6_G_GGTCGAT	1	1	0.292402	NaN	1	0	NaN	NaN	0	0	0	731	8095	0	NaN	NaN	0.12	NaN	0.05	Uncertain significance	3) Uncertain significance	3) Uncertain significance
rpoB_A1172G	0	0.975	0	0	0.975	0	NaN	NaN	0	0	0	734	8094	1	NaN	NaN	0.12	NaN	0.05	Uncertain significance		3) Uncertain significance
rpoB_A-217G	0	0.975	0	0	0.975	0	NaN	NaN	0	0	0	734	8094	1	NaN	NaN	0.12	NaN	0.05	Uncertain significance	3) Uncertain significance	3) Uncertain significance
rpoB_A286V	1	1	0.292402	NaN	1	0	NaN	NaN	0	0	0	731	8095	0	NaN	NaN	0.12	NaN	0.05	Uncertain significance	3) Uncertain significance	3) Uncertain significance
rpoB_A-315C	0	0.975	0	0	0.975	0	NaN	NaN	0	0	0	734	8094	1	NaN	NaN	0.12	NaN	0.05	Uncertain significance		3) Uncertain significance
rpoB_A536T	1	1	0.025	NaN	1	0	NaN	NaN	0	0	0	733	8095	0	NaN	NaN	0.12	NaN	0.05	Uncertain significance		3) Uncertain significance
rpoB_A678V	1	1	0.025	NaN	1	0	NaN	NaN	0	0	0	733	8095	0	NaN	NaN	0.12	NaN	0.05	Uncertain significance		3) Uncertain significance
rpoB_A753V	1	1	0.025	NaN	1	0	NaN	NaN	0	0	0	733	8095	0	NaN	NaN	0.12	NaN	0.05	Uncertain significance	3) Uncertain significance	3) Uncertain significance
rpoB_C-165T	0	0.841886	0	0	0.841886	0	NaN	NaN	0	0	0	734	8093	2	NaN	NaN	0.12	NaN	0.05	Uncertain significance		3) Uncertain significance
rpoB_C-256T	0	0.841886	0	0	0.841886	0	NaN	NaN	0	0	0	734	8093	2	NaN	NaN	0.12	NaN	0.05	Uncertain significance	3) Uncertain significance	3) Uncertain significance
rpoB_C-316A	0	0.975	0	0	0.975	0	NaN	NaN	0	0	0	734	8094	1	NaN	NaN	0.12	NaN	0.05	Uncertain significance		3) Uncertain significance
rpoB_C-316T	0	0.975	0	0	0.975	0	NaN	NaN	0	0	0	734	8094	1	NaN	NaN	0.12	NaN	0.05	Uncertain significance		3) Uncertain significance
rpoB_C-321T	0	0.975	0	0	0.975	0	NaN	NaN	0	0	0	734	8094	1	NaN	NaN	0.12	NaN	0.05	Uncertain significance		3) Uncertain significance
rpoB_C-62T	1	1	0.158114	NaN	1	0	NaN	NaN	0	0	0	732	8095	0	NaN	NaN	0.12	NaN	0.05	Uncertain significance	3) Uncertain significance	3) Uncertain significance
rpoB_C701W	1	1	0.025	NaN	1	0	NaN	NaN	0	0	0	733	8095	0	NaN	NaN	0.12	NaN	0.05	Uncertain significance	3) Uncertain significance	3) Uncertain significance
rpoB_D1032N	1	1	0.025	NaN	1	0	NaN	NaN	0	0	0	733	8095	0	NaN	NaN	0.12	NaN	0.05	Uncertain significance		3) Uncertain significance
rpoB_D114E	0	0.975	0	0	0.975	0	NaN	NaN	0	0	0	734	8094	1	NaN	NaN	0.12	NaN	0.05	Uncertain significance		3) Uncertain significance
rpoB_D186N	0	0.975	0	0	0.975	0	NaN	NaN	0	0	0	734	8094	1	NaN	NaN	0.12	NaN	0.05	Uncertain significance		3) Uncertain significance
rpoB_D265A	1	1	0.025	NaN	1	0	NaN	NaN	0	0	0	733	8095	0	NaN	NaN	0.12	NaN	0.05	Uncertain significance		3) Uncertain significance
rpoB_D265G	0	0.975	0	0	0.975	0	NaN	NaN	0	0	0	734	8094	1	NaN	NaN	0.12	NaN	0.05	Uncertain significance	3) Uncertain significance	3) Uncertain significance
rpoB_D3G	0	0.975	0	0	0.975	0	NaN	NaN	0	0	0	734	8094	1	NaN	NaN	0.12	NaN	0.05	Uncertain significance	3) Uncertain significance	3) Uncertain significance
rpoB_D545V	0	0.975	0	0	0.975	0	NaN	NaN	0	0	0	734	8094	1	NaN	NaN	0.12	NaN	0.05	Uncertain significance		3) Uncertain significance
rpoB_D571Y	1	1	0.025	NaN	1	0	NaN	NaN	0	0	0	733	8095	0	NaN	NaN	0.12	NaN	0.05	Uncertain significance	3) Uncertain significance	3) Uncertain significance
rpoB_D875G	0.5	0.987421	0.0125791	0	0.975	0	NaN	NaN	0	0	0	733	8094	1	NaN	NaN	0.12	NaN	0.05	Uncertain significance		3) Uncertain significance
rpoB_D897N	0	0.975	0	0	0.975	0	NaN	NaN	0	0	0	734	8094	1	NaN	NaN	0.12	NaN	0.05	Uncertain significance		3) Uncertain significance
rpoB_D92G	0.5	0.987421	0.0125791	0	0.975	0	NaN	NaN	0	0	0	733	8094	1	NaN	NaN	0.12	NaN	0.05	Uncertain significance	3) Uncertain significance	3) Uncertain significance
rpoB_D993G	0	0.975	0	0	0.975	0	NaN	NaN	0	0	0	734	8094	1	NaN	NaN	0.12	NaN	0.05	Uncertain significance	3) Uncertain significance	3) Uncertain significance
rpoB_D997E	0	0.975	0	0	0.975	0	NaN	NaN	0	0	0	734	8094	1	NaN	NaN	0.12	NaN	0.05	Uncertain significance	3) Uncertain significance	3) Uncertain significance
rpoB_D999V	0.5	0.987421	0.0125791	0	0.975	0	NaN	NaN	0	0	0	733	8094	1	NaN	NaN	0.12	NaN	0.05	Uncertain significance		3) Uncertain significance
rpoB_E1011K	0	0.975	0	0	0.975	0	NaN	NaN	0	0	0	734	8094	1	NaN	NaN	0.12	NaN	0.05	Uncertain significance		3) Uncertain significance
rpoB_E240K	1	1	0.025	NaN	1	0	NaN	NaN	0	0	0	733	8095	0	NaN	NaN	0.12	NaN	0.05	Uncertain significance		3) Uncertain significance
rpoB_E257G	0	0.975	0	0	0.975	0	NaN	NaN	0	0	0	734	8094	1	NaN	NaN	0.12	NaN	0.05	Uncertain significance		3) Uncertain significance
rpoB_E257K	0	0.975	0	0	0.975	0	NaN	NaN	0	0	0	734	8094	1	NaN	NaN	0.12	NaN	0.05	Uncertain significance		3) Uncertain significance
rpoB_E266D	0	0.975	0	0	0.975	0	NaN	NaN	0	0	0	734	8094	1	NaN	NaN	0.12	NaN	0.05	Uncertain significance		3) Uncertain significance
rpoB_E360G	1	1	0.025	NaN	1	0	NaN	NaN	0	0	0	733	8095	0	NaN	NaN	0.12	NaN	0.05	Uncertain significance		3) Uncertain significance
rpoB_E460G	0.666667	0.991596	0.0942993	0	0.975	0	NaN	NaN	0	0	0	732	8094	1	NaN	NaN	0.12	NaN	0.05	Uncertain significance	3) Uncertain significance	3) Uncertain significance
rpoB_E521Q	0	0.975	0	0	0.975	0	NaN	NaN	0	0	0	734	8094	1	NaN	NaN	0.12	NaN	0.05	Uncertain significance		3) Uncertain significance
rpoB_E530Q	0	0.975	0	0	0.975	0	NaN	NaN	0	0	0	734	8094	1	NaN	NaN	0.12	NaN	0.05	Uncertain significance		3) Uncertain significance
rpoB_E569!	0	0.975	0	0	0.975	0	NaN	NaN	0	0	0	734	8094	1	NaN	NaN	0.12	NaN	0.05	Uncertain significance		3) Uncertain significance
rpoB_E592Q	0	0.975	0	0	0.975	0	NaN	NaN	0	0	0	734	8094	1	NaN	NaN	0.12	NaN	0.05	Uncertain significance		3) Uncertain significance
rpoB_E761D	1	1	0.158114	NaN	1	0	NaN	NaN	0	0	0	732	8095	0	NaN	NaN	0.12	NaN	0.05	Uncertain significance	3) Uncertain significance	3) Uncertain significance
rpoB_E81G	1	1	0.025	NaN	1	0	NaN	NaN	0	0	0	733	8095	0	NaN	NaN	0.12	NaN	0.05	Uncertain significance		3) Uncertain significance
rpoB_E976K	1	1	0.025	NaN	1	0	NaN	NaN	0	0	0	733	8095	0	NaN	NaN	0.12	NaN	0.05	Uncertain significance		3) Uncertain significance
rpoB_F1005V	0	0.975	0	0	0.975	0	NaN	NaN	0	0	0	734	8094	1	NaN	NaN	0.12	NaN	0.05	Uncertain significance	3) Uncertain significance	3) Uncertain significance
rpoB_F208L	0	0.975	0	0	0.975	0	NaN	NaN	0	0	0	734	8094	1	NaN	NaN	0.12	NaN	0.05	Uncertain significance	3) Uncertain significance	3) Uncertain significance
rpoB_F503S	1	1	0.158114	NaN	1	0	NaN	NaN	0	0	0	732	8095	0	NaN	NaN	0.12	NaN	0.05	Uncertain significance	3) Uncertain significance	3) Uncertain significance
rpoB_G-161A	0	0.975	0	0	0.975	0	NaN	NaN	0	0	0	734	8094	1	NaN	NaN	0.12	NaN	0.05	Uncertain significance		3) Uncertain significance
rpoB_G236D	0	0.975	0	0	0.975	0	NaN	NaN	0	0	0	734	8094	1	NaN	NaN	0.12	NaN	0.05	Uncertain significance	3) Uncertain significance	3) Uncertain significance
rpoB_G376A	1	1	0.025	NaN	1	0	NaN	NaN	0	0	0	733	8095	0	NaN	NaN	0.12	NaN	0.05	Uncertain significance		3) Uncertain significance
rpoB_G376V	1	1	0.025	NaN	1	0	NaN	NaN	0	0	0	733	8095	0	NaN	NaN	0.12	NaN	0.05	Uncertain significance		3) Uncertain significance
rpoB_G504V	0	0.975	0	0	0.975	0	NaN	NaN	0	0	0	734	8094	1	NaN	NaN	0.12	NaN	0.05	Uncertain significance		3) Uncertain significance
rpoB_G633D	1	1	0.025	NaN	1	0	NaN	NaN	0	0	0	733	8095	0	NaN	NaN	0.12	NaN	0.05	Uncertain significance		3) Uncertain significance
rpoB_G633S	1	1	0.025	NaN	1	0	NaN	NaN	0	0	0	733	8095	0	NaN	NaN	0.12	NaN	0.05	Uncertain significance		3) Uncertain significance
rpoB_G915S	1	1	0.158114	NaN	1	0	NaN	NaN	0	0	0	732	8095	0	NaN	NaN	0.12	NaN	0.05	Uncertain significance	3) Uncertain significance	3) Uncertain significance
rpoB_G973D	1	1	0.025	NaN	1	0	NaN	NaN	0	0	0	733	8095	0	NaN	NaN	0.12	NaN	0.05	Uncertain significance	3) Uncertain significance	3) Uncertain significance
rpoB_H1028D	1	1	0.025	NaN	1	0	NaN	NaN	0	0	0	733	8095	0	NaN	NaN	0.12	NaN	0.05	Uncertain significance	3) Uncertain significance	3) Uncertain significance
rpoB_H593Y	1	1	0.025	NaN	1	0	NaN	NaN	0	0	0	733	8095	0	NaN	NaN	0.12	NaN	0.05	Uncertain significance		3) Uncertain significance
rpoB_H723Y	1	1	0.025	NaN	1	0	NaN	NaN	0	0	0	733	8095	0	NaN	NaN	0.12	NaN	0.05	Uncertain significance		3) Uncertain significance
rpoB_H835R	1	1	0.025	NaN	1	0	NaN	NaN	0	0	0	733	8095	0	NaN	NaN	0.12	NaN	0.05	Uncertain significance	3) Uncertain significance	3) Uncertain significance
rpoB_I1035T	1	1	0.025	NaN	1	0	NaN	NaN	0	0	0	733	8095	0	NaN	NaN	0.12	NaN	0.05	Uncertain significance	3) Uncertain significance	3) Uncertain significance
rpoB_I1046V	0	0.975	0	0	0.975	0	NaN	NaN	0	0	0	734	8094	1	NaN	NaN	0.12	NaN	0.05	Uncertain significance	3) Uncertain significance	3) Uncertain significance
rpoB_I480V	1	1	0.397635	NaN	1	0	NaN	NaN	0	0	0	730	8095	0	NaN	NaN	0.12	NaN	0.05	Uncertain significance	3) Uncertain significance	3) Uncertain significance
rpoB_I488V	1	1	0.025	NaN	1	0	NaN	NaN	0	0	0	733	8095	0	NaN	NaN	0.12	NaN	0.05	Uncertain significance	3) Uncertain significance	3) Uncertain significance
rpoB_I491T	1	1	0.025	NaN	1	0	NaN	NaN	0	0	0	733	8095	0	NaN	NaN	0.12	NaN	0.05	Uncertain significance	3) Uncertain significance	3) Uncertain significance
rpoB_I491V	1	1	0.158114	NaN	1	0	NaN	NaN	0	0	0	732	8095	0	NaN	NaN	0.12	NaN	0.05	Uncertain significance	3) Uncertain significance	3) Uncertain significance
rpoB_I630M	0	0.975	0	0	0.975	0	NaN	NaN	0	0	0	734	8094	1	NaN	NaN	0.12	NaN	0.05	Uncertain significance		3) Uncertain significance
rpoB_K37R	1	1	0.025	NaN	1	0	NaN	NaN	0	0	0	733	8095	0	NaN	NaN	0.12	NaN	0.05	Uncertain significance	3) Uncertain significance	3) Uncertain significance
rpoB_K512E	0	0.975	0	0	0.975	0	NaN	NaN	0	0	0	734	8094	1	NaN	NaN	0.12	NaN	0.05	Uncertain significance		3) Uncertain significance
rpoB_K803E	1	1	0.158114	NaN	1	0	NaN	NaN	0	0	0	732	8095	0	NaN	NaN	0.12	NaN	0.05	Uncertain significance		3) Uncertain significance
rpoB_L1083W	1	1	0.025	NaN	1	0	NaN	NaN	0	0	0	733	8095	0	NaN	NaN	0.12	NaN	0.05	Uncertain significance		3) Uncertain significance
rpoB_L1119I	0	0.975	0	0	0.975	0	NaN	NaN	0	0	0	734	8094	1	NaN	NaN	0.12	NaN	0.05	Uncertain significance		3) Uncertain significance
rpoB_L342V	1	1	0.025	NaN	1	0	NaN	NaN	0	0	0	733	8095	0	NaN	NaN	0.12	NaN	0.05	Uncertain significance		3) Uncertain significance
rpoB_L58R	1	1	0.025	NaN	1	0	NaN	NaN	0	0	0	733	8095	0	NaN	NaN	0.12	NaN	0.05	Uncertain significance		3) Uncertain significance
rpoB_L731P	1	1	0.158114	NaN	1	0	NaN	NaN	0	0	0	732	8095	0	NaN	NaN	0.12	NaN	0.05	Uncertain significance	3) Uncertain significance	3) Uncertain significance
rpoB_M655V	0	0.975	0	0	0.975	0	NaN	NaN	0	0	0	734	8094	1	NaN	NaN	0.12	NaN	0.05	Uncertain significance		3) Uncertain significance
rpoB_M707V	1	1	0.025	NaN	1	0	NaN	NaN	0	0	0	733	8095	0	NaN	NaN	0.12	NaN	0.05	Uncertain significance		3) Uncertain significance
rpoB_N137H	1	1	0.025	NaN	1	0	NaN	NaN	0	0	0	733	8095	0	NaN	NaN	0.12	NaN	0.05	Uncertain significance		3) Uncertain significance
rpoB_N163K	1	1	0.025	NaN	1	0	NaN	NaN	0	0	0	733	8095	0	NaN	NaN	0.12	NaN	0.05	Uncertain significance	3) Uncertain significance	3) Uncertain significance
rpoB_N24S	0	0.975	0	0	0.975	0	NaN	NaN	0	0	0	734	8094	1	NaN	NaN	0.12	NaN	0.05	Uncertain significance		3) Uncertain significance
rpoB_N673S	1	1	0.025	NaN	1	0	NaN	NaN	0	0	0	733	8095	0	NaN	NaN	0.12	NaN	0.05	Uncertain significance	3) Uncertain significance	3) Uncertain significance
rpoB_N769T	1	1	0.025	NaN	1	0	NaN	NaN	0	0	0	733	8095	0	NaN	NaN	0.12	NaN	0.05	Uncertain significance		3) Uncertain significance
rpoB_P280L	1	1	0.025	NaN	1	0	NaN	NaN	0	0	0	733	8095	0	NaN	NaN	0.12	NaN	0.05	Uncertain significance	3) Uncertain significance	3) Uncertain significance
rpoB_P280S	1	1	0.158114	NaN	1	0	NaN	NaN	0	0	0	732	8095	0	NaN	NaN	0.12	NaN	0.05	Uncertain significance	3) Uncertain significance	3) Uncertain significance
rpoB_P454S	1	1	0.025	NaN	1	0	NaN	NaN	0	0	0	733	8095	0	NaN	NaN	0.12	NaN	0.05	Uncertain significance	3) Uncertain significance	3) Uncertain significance
rpoB_P45A	1	1	0.292402	NaN	1	0	NaN	NaN	0	0	0	731	8095	0	NaN	NaN	0.12	NaN	0.05	Uncertain significance	3) Uncertain significance	3) Uncertain significance
rpoB_P45L	1	1	0.397635	NaN	1	0	NaN	NaN	0	0	0	730	8095	0	NaN	NaN	0.12	NaN	0.05	Uncertain significance	3) Uncertain significance	3) Uncertain significance
rpoB_P45R	1	1	0.478176	NaN	1	0	NaN	NaN	0	0	0	729	8095	0	NaN	NaN	0.12	NaN	0.05	Uncertain significance	3) Uncertain significance	3) Uncertain significance
rpoB_P45S	0.5	0.932414	0.067586	0	0.841886	0	NaN	NaN	0	0	0	732	8093	2	NaN	NaN	0.12	NaN	0.05	Uncertain significance	3) Uncertain significance	3) Uncertain significance
rpoB_P483S	1	1	0.025	NaN	1	0	NaN	NaN	0	0	0	733	8095	0	NaN	NaN	0.12	NaN	0.05	Uncertain significance	3) Uncertain significance	3) Uncertain significance
rpoB_P509S	0	0.975	0	0	0.975	0	NaN	NaN	0	0	0	734	8094	1	NaN	NaN	0.12	NaN	0.05	Uncertain significance	3) Uncertain significance	3) Uncertain significance
rpoB_P577A	1	1	0.025	NaN	1	0	NaN	NaN	0	0	0	733	8095	0	NaN	NaN	0.12	NaN	0.05	Uncertain significance	3) Uncertain significance	3) Uncertain significance
rpoB_P618A	0	0.975	0	0	0.975	0	NaN	NaN	0	0	0	734	8094	1	NaN	NaN	0.12	NaN	0.05	Uncertain significance		3) Uncertain significance
rpoB_P969S	1	1	0.540742	NaN	1	0	NaN	NaN	0	0	0	728	8095	0	NaN	NaN	0.12	NaN	0.05	Uncertain significance		3) Uncertain significance
rpoB_Q1080R	1	1	0.158114	NaN	1	0	NaN	NaN	0	0	0	732	8095	0	NaN	NaN	0.12	NaN	0.05	Uncertain significance	3) Uncertain significance	3) Uncertain significance
rpoB_Q172R	0.5	0.987421	0.0125791	0	0.975	0	NaN	NaN	0	0	0	733	8094	1	NaN	NaN	0.12	NaN	0.05	Uncertain significance	3) Uncertain significance	3) Uncertain significance
rpoB_Q401R	1	1	0.158114	NaN	1	0	NaN	NaN	0	0	0	732	8095	0	NaN	NaN	0.12	NaN	0.05	Uncertain significance	3) Uncertain significance	3) Uncertain significance
rpoB_Q409R	1	1	0.025	NaN	1	0	NaN	NaN	0	0	0	733	8095	0	NaN	NaN	0.12	NaN	0.05	Uncertain significance	3) Uncertain significance	3) Uncertain significance
rpoB_Q51P	1	1	0.025	NaN	1	0	NaN	NaN	0	0	0	733	8095	0	NaN	NaN	0.12	NaN	0.05	Uncertain significance	3) Uncertain significance	3) Uncertain significance
rpoB_Q579L	0	0.975	0	0	0.975	0	NaN	NaN	0	0	0	734	8094	1	NaN	NaN	0.12	NaN	0.05	Uncertain significance		3) Uncertain significance
rpoB_Q961K	0	0.975	0	0	0.975	0	NaN	NaN	0	0	0	734	8094	1	NaN	NaN	0.12	NaN	0.05	Uncertain significance		3) Uncertain significance
rpoB_Q980R	1	1	0.025	NaN	1	0	NaN	NaN	0	0	0	733	8095	0	NaN	NaN	0.12	NaN	0.05	Uncertain significance	3) Uncertain significance	3) Uncertain significance
rpoB_R1008C	1	1	0.025	NaN	1	0	NaN	NaN	0	0	0	733	8095	0	NaN	NaN	0.12	NaN	0.05	Uncertain significance	3) Uncertain significance	3) Uncertain significance
rpoB_R225G	1	1	0.025	NaN	1	0	NaN	NaN	0	0	0	733	8095	0	NaN	NaN	0.12	NaN	0.05	Uncertain significance	3) Uncertain significance	3) Uncertain significance
rpoB_R273H	0	0.975	0	0	0.975	0	NaN	NaN	0	0	0	734	8094	1	NaN	NaN	0.12	NaN	0.05	Uncertain significance		3) Uncertain significance
rpoB_R397W	1	1	0.025	NaN	1	0	NaN	NaN	0	0	0	733	8095	0	NaN	NaN	0.12	NaN	0.05	Uncertain significance		3) Uncertain significance
rpoB_R552S	1	1	0.025	NaN	1	0	NaN	NaN	0	0	0	733	8095	0	NaN	NaN	0.12	NaN	0.05	Uncertain significance	3) Uncertain significance	3) Uncertain significance
rpoB_R578L	1	1	0.025	NaN	1	0	NaN	NaN	0	0	0	733	8095	0	NaN	NaN	0.12	NaN	0.05	Uncertain significance		3) Uncertain significance
rpoB_R607S	1	1	0.025	NaN	1	0	NaN	NaN	0	0	0	733	8095	0	NaN	NaN	0.12	NaN	0.05	Uncertain significance	3) Uncertain significance	3) Uncertain significance
rpoB_R827C	1	1	0.158114	NaN	1	0	NaN	NaN	0	0	0	732	8095	0	NaN	NaN	0.12	NaN	0.05	Uncertain significance	3) Uncertain significance	3) Uncertain significance
rpoB_S493L	1	1	0.158114	NaN	1	0	NaN	NaN	0	0	0	732	8095	0	NaN	NaN	0.12	NaN	0.05	Uncertain significance	3) Uncertain significance	3) Uncertain significance
rpoB_S576L	1	1	0.025	NaN	1	0	NaN	NaN	0	0	0	733	8095	0	NaN	NaN	0.12	NaN	0.05	Uncertain significance		3) Uncertain significance
rpoB_S672Y	1	1	0.025	NaN	1	0	NaN	NaN	0	0	0	733	8095	0	NaN	NaN	0.12	NaN	0.05	Uncertain significance		3) Uncertain significance
rpoB_T159A	0	0.975	0	0	0.975	0	NaN	NaN	0	0	0	734	8094	1	NaN	NaN	0.12	NaN	0.05	Uncertain significance		3) Uncertain significance
rpoB_T159P	1	1	0.025	NaN	1	0	NaN	NaN	0	0	0	733	8095	0	NaN	NaN	0.12	NaN	0.05	Uncertain significance	3) Uncertain significance	3) Uncertain significance
rpoB_T288A	0	0.975	0	0	0.975	0	NaN	NaN	0	0	0	734	8094	1	NaN	NaN	0.12	NaN	0.05	Uncertain significance		3) Uncertain significance
rpoB_T-337C	1	1	0.025	NaN	1	0	NaN	NaN	0	0	0	733	8095	0	NaN	NaN	0.12	NaN	0.05	Uncertain significance	3) Uncertain significance	3) Uncertain significance
rpoB_T-341G	0	0.975	0	0	0.975	0	NaN	NaN	0	0	0	734	8094	1	NaN	NaN	0.12	NaN	0.05	Uncertain significance		3) Uncertain significance
rpoB_T-376C	1	1	0.025	NaN	1	0	NaN	NaN	0	0	0	733	8095	0	NaN	NaN	0.12	NaN	0.05	Uncertain significance		3) Uncertain significance
rpoB_T399I	1	1	0.158114	NaN	1	0	NaN	NaN	0	0	0	732	8095	0	NaN	NaN	0.12	NaN	0.05	Uncertain significance	3) Uncertain significance	3) Uncertain significance
rpoB_T400A	1	1	0.540742	NaN	1	0	NaN	NaN	0	0	0	728	8095	0	NaN	NaN	0.12	NaN	0.05	Uncertain significance	3) Uncertain significance	3) Uncertain significance
rpoB_T400S	1	1	0.025	NaN	1	0	NaN	NaN	0	0	0	733	8095	0	NaN	NaN	0.12	NaN	0.05	Uncertain significance	3) Uncertain significance	3) Uncertain significance
rpoB_T508P	1	1	0.158114	NaN	1	0	NaN	NaN	0	0	0	732	8095	0	NaN	NaN	0.12	NaN	0.05	Uncertain significance	3) Uncertain significance	3) Uncertain significance
rpoB_T526S	0	0.975	0	0	0.975	0	NaN	NaN	0	0	0	734	8094	1	NaN	NaN	0.12	NaN	0.05	Uncertain significance	3) Uncertain significance	3) Uncertain significance
rpoB_T-58C	1	1	0.025	NaN	1	0	NaN	NaN	0	0	0	733	8095	0	NaN	NaN	0.12	NaN	0.05	Uncertain significance		3) Uncertain significance
rpoB_T660N	0	0.707598	0	0	0.707598	0	NaN	NaN	0	0	0	734	8092	3	NaN	NaN	0.12	NaN	0.05	Uncertain significance	3) Uncertain significance	3) Uncertain significance
rpoB_T663I	1	1	0.025	NaN	1	0	NaN	NaN	0	0	0	733	8095	0	NaN	NaN	0.12	NaN	0.05	Uncertain significance		3) Uncertain significance
rpoB_T676A	0.75	0.993691	0.19412	0	0.975	0	NaN	NaN	0	0	0	731	8094	1	NaN	NaN	0.12	NaN	0.05	Uncertain significance	3) Uncertain significance	3) Uncertain significance
rpoB_T676I	1	1	0.025	NaN	1	0	NaN	NaN	0	0	0	733	8095	0	NaN	NaN	0.12	NaN	0.05	Uncertain significance		3) Uncertain significance
rpoB_T676S	0	0.975	0	0	0.975	0	NaN	NaN	0	0	0	734	8094	1	NaN	NaN	0.12	NaN	0.05	Uncertain significance		3) Uncertain significance
rpoB_T829A	1	1	0.025	NaN	1	0	NaN	NaN	0	0	0	733	8095	0	NaN	NaN	0.12	NaN	0.05	Uncertain significance		3) Uncertain significance
rpoB_V1101A	1	1	0.025	NaN	1	0	NaN	NaN	0	0	0	733	8095	0	NaN	NaN	0.12	NaN	0.05	Uncertain significance		3) Uncertain significance
rpoB_V113I	0	0.975	0	0	0.975	0	NaN	NaN	0	0	0	734	8094	1	NaN	NaN	0.12	NaN	0.05	Uncertain significance	3) Uncertain significance	3) Uncertain significance
rpoB_V129G	0	0.602365	0	0	0.602365	0	NaN	NaN	0	0	0	734	8091	4	NaN	NaN	0.12	NaN	0.05	Uncertain significance	3) Uncertain significance	3) Uncertain significance
rpoB_V168M	1	1	0.158114	NaN	1	0	NaN	NaN	0	0	0	732	8095	0	NaN	NaN	0.12	NaN	0.05	Uncertain significance	3) Uncertain significance	3) Uncertain significance
rpoB_V170A	1	1	0.025	NaN	1	0	NaN	NaN	0	0	0	733	8095	0	NaN	NaN	0.12	NaN	0.05	Uncertain significance	3) Uncertain significance	3) Uncertain significance
rpoB_V170G	1	1	0.292402	NaN	1	0	NaN	NaN	0	0	0	731	8095	0	NaN	NaN	0.12	NaN	0.05	Uncertain significance	3) Uncertain significance	3) Uncertain significance
rpoB_V305I	1	1	0.025	NaN	1	0	NaN	NaN	0	0	0	733	8095	0	NaN	NaN	0.12	NaN	0.05	Uncertain significance	3) Uncertain significance	3) Uncertain significance
rpoB_V333L	0	0.841886	0	0	0.841886	0	NaN	NaN	0	0	0	734	8093	2	NaN	NaN	0.12	NaN	0.05	Uncertain significance		3) Uncertain significance
rpoB_V523L	1	1	0.158114	NaN	1	0	NaN	NaN	0	0	0	732	8095	0	NaN	NaN	0.12	NaN	0.05	Uncertain significance	3) Uncertain significance	3) Uncertain significance
rpoB_V534A	1	1	0.025	NaN	1	0	NaN	NaN	0	0	0	733	8095	0	NaN	NaN	0.12	NaN	0.05	Uncertain significance	3) Uncertain significance	3) Uncertain significance
rpoB_V534L	1	1	0.025	NaN	1	0	NaN	NaN	0	0	0	733	8095	0	NaN	NaN	0.12	NaN	0.05	Uncertain significance	3) Uncertain significance	3) Uncertain significance
rpoB_V534M	1	1	0.158114	NaN	1	0	NaN	NaN	0	0	0	732	8095	0	NaN	NaN	0.12	NaN	0.05	Uncertain significance	3) Uncertain significance	3) Uncertain significance
rpoB_V535L	0	0.975	0	0	0.975	0	NaN	NaN	0	0	0	734	8094	1	NaN	NaN	0.12	NaN	0.05	Uncertain significance		3) Uncertain significance
rpoB_V562A	1	1	0.025	NaN	1	0	NaN	NaN	0	0	0	733	8095	0	NaN	NaN	0.12	NaN	0.05	Uncertain significance	3) Uncertain significance	3) Uncertain significance
rpoB_V581M	0	0.975	0	0	0.975	0	NaN	NaN	0	0	0	734	8094	1	NaN	NaN	0.12	NaN	0.05	Uncertain significance	3) Uncertain significance	3) Uncertain significance
rpoB_V610M	1	1	0.025	NaN	1	0	NaN	NaN	0	0	0	733	8095	0	NaN	NaN	0.12	NaN	0.05	Uncertain significance		3) Uncertain significance
rpoB_V695M	0	0.975	0	0	0.975	0	NaN	NaN	0	0	0	734	8094	1	NaN	NaN	0.12	NaN	0.05	Uncertain significance		3) Uncertain significance
rpoB_V736L	1	1	0.025	NaN	1	0	NaN	NaN	0	0	0	733	8095	0	NaN	NaN	0.12	NaN	0.05	Uncertain significance	3) Uncertain significance	3) Uncertain significance
rpoB_V77G	1	1	0.025	NaN	1	0	NaN	NaN	0	0	0	733	8095	0	NaN	NaN	0.12	NaN	0.05	Uncertain significance		3) Uncertain significance
rpoB_V859A	0	0.975	0	0	0.975	0	NaN	NaN	0	0	0	734	8094	1	NaN	NaN	0.12	NaN	0.05	Uncertain significance		3) Uncertain significance
rpoB_W949R	0	0.975	0	0	0.975	0	NaN	NaN	0	0	0	734	8094	1	NaN	NaN	0.12	NaN	0.05	Uncertain significance		3) Uncertain significance
rpoB_Y564H	1	1	0.025	NaN	1	0	NaN	NaN	0	0	0	733	8095	0	NaN	NaN	0.12	NaN	0.05	Uncertain significance	3) Uncertain significance	3) Uncertain significance
rpoC_A1172G	0	0.975	0	0	0.975	0	NaN	NaN	0	0	0	734	8094	1	NaN	NaN	0.12	NaN	0.05	Uncertain significance		3) Uncertain significance
rpoC_A1201T	0	0.975	0	0	0.975	0	NaN	NaN	0	0	0	734	8094	1	NaN	NaN	0.12	NaN	0.05	Uncertain significance		3) Uncertain significance
rpoC_A1213E	1	1	0.025	NaN	1	0	NaN	NaN	0	0	0	733	8095	0	NaN	NaN	0.12	NaN	0.05	Uncertain significance		3) Uncertain significance
rpoC_A1303T	0	0.975	0	0	0.975	0	NaN	NaN	0	0	0	734	8094	1	NaN	NaN	0.12	NaN	0.05	Uncertain significance		3) Uncertain significance
rpoC_A186T	0	0.975	0	0	0.975	0	NaN	NaN	0	0	0	734	8094	1	NaN	NaN	0.12	NaN	0.05	Uncertain significance		3) Uncertain significance
rpoC_A3950T	0	0.975	0	0	0.975	0	NaN	NaN	0	0	0	734	8094	1	NaN	NaN	0.12	NaN	0.05	Uncertain significance		3) Uncertain significance
rpoC_A492P	1	1	0.025	NaN	1	0	NaN	NaN	0	0	0	733	8095	0	NaN	NaN	0.12	NaN	0.05	Uncertain significance	3) Uncertain significance	3) Uncertain significance
rpoC_A521D	1	1	0.292402	NaN	1	0	NaN	NaN	0	0	0	731	8095	0	NaN	NaN	0.12	NaN	0.05	Uncertain significance		3) Uncertain significance
rpoC_A521V	1	1	0.025	NaN	1	0	NaN	NaN	0	0	0	733	8095	0	NaN	NaN	0.12	NaN	0.05	Uncertain significance	3) Uncertain significance	3) Uncertain significance
rpoC_A631V	0	0.975	0	0	0.975	0	NaN	NaN	0	0	0	734	8094	1	NaN	NaN	0.12	NaN	0.05	Uncertain significance		3) Uncertain significance
rpoC_A661V	0	0.975	0	0	0.975	0	NaN	NaN	0	0	0	734	8094	1	NaN	NaN	0.12	NaN	0.05	Uncertain significance		3) Uncertain significance
rpoC_A719P	1	1	0.025	NaN	1	0	NaN	NaN	0	0	0	733	8095	0	NaN	NaN	0.12	NaN	0.05	Uncertain significance		3) Uncertain significance
rpoC_A734G	1	1	0.158114	NaN	1	0	NaN	NaN	0	0	0	732	8095	0	NaN	NaN	0.12	NaN	0.05	Uncertain significance		3) Uncertain significance
rpoC_A734T	1	1	0.025	NaN	1	0	NaN	NaN	0	0	0	733	8095	0	NaN	NaN	0.12	NaN	0.05	Uncertain significance		3) Uncertain significance
rpoC_A788E	0	0.841886	0	0	0.841886	0	NaN	NaN	0	0	0	734	8093	2	NaN	NaN	0.12	NaN	0.05	Uncertain significance		3) Uncertain significance
rpoC_A905T	1	1	0.025	NaN	1	0	NaN	NaN	0	0	0	733	8095	0	NaN	NaN	0.12	NaN	0.05	Uncertain significance		3) Uncertain significance
rpoC_A994T	0	0.602365	0	0	0.602365	0	NaN	NaN	0	0	0	734	8091	4	NaN	NaN	0.12	NaN	0.05	Uncertain significance	3) Uncertain significance	3) Uncertain significance
rpoC_D1093G	1	1	0.025	NaN	1	0	NaN	NaN	0	0	0	733	8095	0	NaN	NaN	0.12	NaN	0.05	Uncertain significance		3) Uncertain significance
rpoC_D44Y	1	1	0.025	NaN	1	0	NaN	NaN	0	0	0	733	8095	0	NaN	NaN	0.12	NaN	0.05	Uncertain significance		3) Uncertain significance
rpoC_D485N	1	1	0.025	NaN	1	0	NaN	NaN	0	0	0	733	8095	0	NaN	NaN	0.12	NaN	0.05	Uncertain significance		3) Uncertain significance
rpoC_D485Y	1	1	0.540742	NaN	1	0	NaN	NaN	0	0	0	728	8095	0	NaN	NaN	0.12	NaN	0.05	Uncertain significance		3) Uncertain significance
rpoC_D747A	1	1	0.025	NaN	1	0	NaN	NaN	0	0	0	733	8095	0	NaN	NaN	0.12	NaN	0.05	Uncertain significance		3) Uncertain significance
rpoC_D747G	1	1	0.158114	NaN	1	0	NaN	NaN	0	0	0	732	8095	0	NaN	NaN	0.12	NaN	0.05	Uncertain significance		3) Uncertain significance
rpoC_D796N	0	0.975	0	0	0.975	0	NaN	NaN	0	0	0	734	8094	1	NaN	NaN	0.12	NaN	0.05	Uncertain significance		3) Uncertain significance
rpoC_D869E	1	1	0.292402	NaN	1	0	NaN	NaN	0	0	0	731	8095	0	NaN	NaN	0.12	NaN	0.05	Uncertain significance		3) Uncertain significance
rpoC_D943N	1	1	0.158114	NaN	1	0	NaN	NaN	0	0	0	732	8095	0	NaN	NaN	0.12	NaN	0.05	Uncertain significance		3) Uncertain significance
rpoC_D990Y	1	1	0.025	NaN	1	0	NaN	NaN	0	0	0	733	8095	0	NaN	NaN	0.12	NaN	0.05	Uncertain significance		3) Uncertain significance
rpoC_E1033G	1	1	0.025	NaN	1	0	NaN	NaN	0	0	0	733	8095	0	NaN	NaN	0.12	NaN	0.05	Uncertain significance		3) Uncertain significance
rpoC_E1033K	0.5	0.987421	0.0125791	0	0.975	0	NaN	NaN	0	0	0	733	8094	1	NaN	NaN	0.12	NaN	0.05	Uncertain significance		3) Uncertain significance
rpoC_E1073K	0	0.975	0	0	0.975	0	NaN	NaN	0	0	0	734	8094	1	NaN	NaN	0.12	NaN	0.05	Uncertain significance	3) Uncertain significance	3) Uncertain significance
rpoC_E1137G	1	1	0.025	NaN	1	0	NaN	NaN	0	0	0	733	8095	0	NaN	NaN	0.12	NaN	0.05	Uncertain significance		3) Uncertain significance
rpoC_E185A	1	1	0.025	NaN	1	0	NaN	NaN	0	0	0	733	8095	0	NaN	NaN	0.12	NaN	0.05	Uncertain significance		3) Uncertain significance
rpoC_E215K	1	1	0.025	NaN	1	0	NaN	NaN	0	0	0	733	8095	0	NaN	NaN	0.12	NaN	0.05	Uncertain significance		3) Uncertain significance
rpoC_E275V	1	1	0.025	NaN	1	0	NaN	NaN	0	0	0	733	8095	0	NaN	NaN	0.12	NaN	0.05	Uncertain significance		3) Uncertain significance
rpoC_E376G	1	1	0.025	NaN	1	0	NaN	NaN	0	0	0	733	8095	0	NaN	NaN	0.12	NaN	0.05	Uncertain significance		3) Uncertain significance
rpoC_E49G	0	0.975	0	0	0.975	0	NaN	NaN	0	0	0	734	8094	1	NaN	NaN	0.12	NaN	0.05	Uncertain significance		3) Uncertain significance
rpoC_E49V	1	1	0.025	NaN	1	0	NaN	NaN	0	0	0	733	8095	0	NaN	NaN	0.12	NaN	0.05	Uncertain significance		3) Uncertain significance
rpoC_E518D	1	1	0.158114	NaN	1	0	NaN	NaN	0	0	0	732	8095	0	NaN	NaN	0.12	NaN	0.05	Uncertain significance		3) Uncertain significance
rpoC_E647K	0	0.975	0	0	0.975	0	NaN	NaN	0	0	0	734	8094	1	NaN	NaN	0.12	NaN	0.05	Uncertain significance		3) Uncertain significance
rpoC_E750G	1	1	0.025	NaN	1	0	NaN	NaN	0	0	0	733	8095	0	NaN	NaN	0.12	NaN	0.05	Uncertain significance		3) Uncertain significance
rpoC_E757A	1	1	0.025	NaN	1	0	NaN	NaN	0	0	0	733	8095	0	NaN	NaN	0.12	NaN	0.05	Uncertain significance		3) Uncertain significance
rpoC_F1061V	0	0.975	0	0	0.975	0	NaN	NaN	0	0	0	734	8094	1	NaN	NaN	0.12	NaN	0.05	Uncertain significance		3) Uncertain significance
rpoC_F1175C	0	0.975	0	0	0.975	0	NaN	NaN	0	0	0	734	8094	1	NaN	NaN	0.12	NaN	0.05	Uncertain significance		3) Uncertain significance
rpoC_F452L	1	1	0.292402	NaN	1	0	NaN	NaN	0	0	0	731	8095	0	NaN	NaN	0.12	NaN	0.05	Uncertain significance		3) Uncertain significance
rpoC_F452S	1	1	0.025	NaN	1	0	NaN	NaN	0	0	0	733	8095	0	NaN	NaN	0.12	NaN	0.05	Uncertain significance		3) Uncertain significance
rpoC_F831L	1	1	0.025	NaN	1	0	NaN	NaN	0	0	0	733	8095	0	NaN	NaN	0.12	NaN	0.05	Uncertain significance	3) Uncertain significance	3) Uncertain significance
rpoC_G1114A	1	1	0.025	NaN	1	0	NaN	NaN	0	0	0	733	8095	0	NaN	NaN	0.12	NaN	0.05	Uncertain significance		3) Uncertain significance
rpoC_G168C	0	0.841886	0	0	0.841886	0	NaN	NaN	0	0	0	734	8093	2	NaN	NaN	0.12	NaN	0.05	Uncertain significance		3) Uncertain significance
rpoC_G332R	0.833333	0.995789	0.358765	0	0.975	0	NaN	NaN	0	0	0	729	8094	1	NaN	NaN	0.12	NaN	0.05	Uncertain significance	3) Uncertain significance	3) Uncertain significance
rpoC_G332V	1	1	0.025	NaN	1	0	NaN	NaN	0	0	0	733	8095	0	NaN	NaN	0.12	NaN	0.05	Uncertain significance		3) Uncertain significance
rpoC_G433C	1	1	0.158114	NaN	1	0	NaN	NaN	0	0	0	732	8095	0	NaN	NaN	0.12	NaN	0.05	Uncertain significance		3) Uncertain significance
rpoC_G433D	1	1	0.025	NaN	1	0	NaN	NaN	0	0	0	733	8095	0	NaN	NaN	0.12	NaN	0.05	Uncertain significance		3) Uncertain significance
rpoC_G433R	1	1	0.025	NaN	1	0	NaN	NaN	0	0	0	733	8095	0	NaN	NaN	0.12	NaN	0.05	Uncertain significance		3) Uncertain significance
rpoC_G433S	1	1	0.540742	NaN	1	0	NaN	NaN	0	0	0	728	8095	0	NaN	NaN	0.12	NaN	0.05	Uncertain significance		3) Uncertain significance
rpoC_G442C	1	1	0.025	NaN	1	0	NaN	NaN	0	0	0	733	8095	0	NaN	NaN	0.12	NaN	0.05	Uncertain significance		3) Uncertain significance
rpoC_G519D	1	1	0.158114	NaN	1	0	NaN	NaN	0	0	0	732	8095	0	NaN	NaN	0.12	NaN	0.05	Uncertain significance	3) Uncertain significance	3) Uncertain significance
rpoC_G571R	1	1	0.025	NaN	1	0	NaN	NaN	0	0	0	733	8095	0	NaN	NaN	0.12	NaN	0.05	Uncertain significance		3) Uncertain significance
rpoC_G63A	0	0.975	0	0	0.975	0	NaN	NaN	0	0	0	734	8094	1	NaN	NaN	0.12	NaN	0.05	Uncertain significance	3) Uncertain significance	3) Uncertain significance
rpoC_G934S	1	1	0.158114	NaN	1	0	NaN	NaN	0	0	0	732	8095	0	NaN	NaN	0.12	NaN	0.05	Uncertain significance		3) Uncertain significance
rpoC_H1104P	0	0.975	0	0	0.975	0	NaN	NaN	0	0	0	734	8094	1	NaN	NaN	0.12	NaN	0.05	Uncertain significance		3) Uncertain significance
rpoC_H1150D	1	1	0.025	NaN	1	0	NaN	NaN	0	0	0	733	8095	0	NaN	NaN	0.12	NaN	0.05	Uncertain significance		3) Uncertain significance
rpoC_H494P	0	0.975	0	0	0.975	0	NaN	NaN	0	0	0	734	8094	1	NaN	NaN	0.12	NaN	0.05	Uncertain significance		3) Uncertain significance
rpoC_H525N	1	1	0.025	NaN	1	0	NaN	NaN	0	0	0	733	8095	0	NaN	NaN	0.12	NaN	0.05	Uncertain significance		3) Uncertain significance
rpoC_H525Q	1	1	0.478176	NaN	1	0	NaN	NaN	0	0	0	729	8095	0	NaN	NaN	0.12	NaN	0.05	Uncertain significance	3) Uncertain significance	3) Uncertain significance
rpoC_I366S	1	1	0.025	NaN	1	0	NaN	NaN	0	0	0	733	8095	0	NaN	NaN	0.12	NaN	0.05	Uncertain significance		3) Uncertain significance
rpoC_I491N	1	1	0.025	NaN	1	0	NaN	NaN	0	0	0	733	8095	0	NaN	NaN	0.12	NaN	0.05	Uncertain significance		3) Uncertain significance
rpoC_I491T	1	1	0.292402	NaN	1	0	NaN	NaN	0	0	0	731	8095	0	NaN	NaN	0.12	NaN	0.05	Uncertain significance		3) Uncertain significance
rpoC_I491V	1	1	0.691503	NaN	1	0	NaN	NaN	0	0	0	724	8095	0	NaN	NaN	0.12	NaN	0.05	Uncertain significance	3) Uncertain significance	3) Uncertain significance
rpoC_I802V	0	0.841886	0	0	0.841886	0	NaN	NaN	0	0	0	734	8093	2	NaN	NaN	0.12	NaN	0.05	Uncertain significance	3) Uncertain significance	3) Uncertain significance
rpoC_I832V	1	1	0.158114	NaN	1	0	NaN	NaN	0	0	0	732	8095	0	NaN	NaN	0.12	NaN	0.05	Uncertain significance		3) Uncertain significance
rpoC_I851V	1	1	0.025	NaN	1	0	NaN	NaN	0	0	0	733	8095	0	NaN	NaN	0.12	NaN	0.05	Uncertain significance		3) Uncertain significance
rpoC_I885V	1	1	0.025	NaN	1	0	NaN	NaN	0	0	0	733	8095	0	NaN	NaN	0.12	NaN	0.05	Uncertain significance		3) Uncertain significance
rpoC_I949M	0	0.975	0	0	0.975	0	NaN	NaN	0	0	0	734	8094	1	NaN	NaN	0.12	NaN	0.05	Uncertain significance		3) Uncertain significance
rpoC_K1152N	1	1	0.025	NaN	1	0	NaN	NaN	0	0	0	733	8095	0	NaN	NaN	0.12	NaN	0.05	Uncertain significance		3) Uncertain significance
rpoC_K1152Q	1	1	0.025	NaN	1	0	NaN	NaN	0	0	0	733	8095	0	NaN	NaN	0.12	NaN	0.05	Uncertain significance		3) Uncertain significance
rpoC_K263N	0	0.975	0	0	0.975	0	NaN	NaN	0	0	0	734	8094	1	NaN	NaN	0.12	NaN	0.05	Uncertain significance		3) Uncertain significance
rpoC_K445R	1	1	0.158114	NaN	1	0	NaN	NaN	0	0	0	732	8095	0	NaN	NaN	0.12	NaN	0.05	Uncertain significance		3) Uncertain significance
rpoC_L1207V	1	1	0.025	NaN	1	0	NaN	NaN	0	0	0	733	8095	0	NaN	NaN	0.12	NaN	0.05	Uncertain significance		3) Uncertain significance
rpoC_L399H	1	1	0.292402	NaN	1	0	NaN	NaN	0	0	0	731	8095	0	NaN	NaN	0.12	NaN	0.05	Uncertain significance		3) Uncertain significance
rpoC_L446M	0	0.841886	0	0	0.841886	0	NaN	NaN	0	0	0	734	8093	2	NaN	NaN	0.12	NaN	0.05	Uncertain significance		3) Uncertain significance
rpoC_L449V	1	1	0.025	NaN	1	0	NaN	NaN	0	0	0	733	8095	0	NaN	NaN	0.12	NaN	0.05	Uncertain significance		3) Uncertain significance
rpoC_L507V	1	1	0.025	NaN	1	0	NaN	NaN	0	0	0	733	8095	0	NaN	NaN	0.12	NaN	0.05	Uncertain significance		3) Uncertain significance
rpoC_L507W	0	0.975	0	0	0.975	0	NaN	NaN	0	0	0	734	8094	1	NaN	NaN	0.12	NaN	0.05	Uncertain significance		3) Uncertain significance
rpoC_L516P	1	1	0.804936	NaN	1	0	NaN	NaN	0	0	0	717	8095	0	NaN	NaN	0.12	NaN	0.05	Uncertain significance		3) Uncertain significance
rpoC_L527V	1	1	0.478176	NaN	1	0	NaN	NaN	0	0	0	729	8095	0	NaN	NaN	0.12	NaN	0.05	Uncertain significance		3) Uncertain significance
rpoC_L558V	1	1	0.025	NaN	1	0	NaN	NaN	0	0	0	733	8095	0	NaN	NaN	0.12	NaN	0.05	Uncertain significance		3) Uncertain significance
rpoC_L566R	1	1	0.025	NaN	1	0	NaN	NaN	0	0	0	733	8095	0	NaN	NaN	0.12	NaN	0.05	Uncertain significance		3) Uncertain significance
rpoC_L579V	1	1	0.025	NaN	1	0	NaN	NaN	0	0	0	733	8095	0	NaN	NaN	0.12	NaN	0.05	Uncertain significance		3) Uncertain significance
rpoC_L847Q	1	1	0.158114	NaN	1	0	NaN	NaN	0	0	0	732	8095	0	NaN	NaN	0.12	NaN	0.05	Uncertain significance		3) Uncertain significance
rpoC_M1012L	1	1	0.025	NaN	1	0	NaN	NaN	0	0	0	733	8095	0	NaN	NaN	0.12	NaN	0.05	Uncertain significance		3) Uncertain significance
rpoC_M581L	0	0.975	0	0	0.975	0	NaN	NaN	0	0	0	734	8094	1	NaN	NaN	0.12	NaN	0.05	Uncertain significance		3) Uncertain significance
rpoC_N267K	1	1	0.025	NaN	1	0	NaN	NaN	0	0	0	733	8095	0	NaN	NaN	0.12	NaN	0.05	Uncertain significance		3) Uncertain significance
rpoC_N416S	1	1	0.158114	NaN	1	0	NaN	NaN	0	0	0	732	8095	0	NaN	NaN	0.12	NaN	0.05	Uncertain significance		3) Uncertain significance
rpoC_N698S	1	1	0.478176	NaN	1	0	NaN	NaN	0	0	0	729	8095	0	NaN	NaN	0.12	NaN	0.05	Uncertain significance		3) Uncertain significance
rpoC_N826K	0	0.975	0	0	0.975	0	NaN	NaN	0	0	0	734	8094	1	NaN	NaN	0.12	NaN	0.05	Uncertain significance		3) Uncertain significance
rpoC_P1040Q	1	1	0.025	NaN	1	0	NaN	NaN	0	0	0	733	8095	0	NaN	NaN	0.12	NaN	0.05	Uncertain significance		3) Uncertain significance
rpoC_P1040R	1	1	0.397635	NaN	1	0	NaN	NaN	0	0	0	730	8095	0	NaN	NaN	0.12	NaN	0.05	Uncertain significance	3) Uncertain significance	3) Uncertain significance
rpoC_P1040S	1	1	0.025	NaN	1	0	NaN	NaN	0	0	0	733	8095	0	NaN	NaN	0.12	NaN	0.05	Uncertain significance		3) Uncertain significance
rpoC_P1040T	0.666667	0.991596	0.0942993	0	0.975	0	NaN	NaN	0	0	0	732	8094	1	NaN	NaN	0.12	NaN	0.05	Uncertain significance		3) Uncertain significance
rpoC_P231L	0	0.975	0	0	0.975	0	NaN	NaN	0	0	0	734	8094	1	NaN	NaN	0.12	NaN	0.05	Uncertain significance		3) Uncertain significance
rpoC_P309S	0	0.975	0	0	0.975	0	NaN	NaN	0	0	0	734	8094	1	NaN	NaN	0.12	NaN	0.05	Uncertain significance		3) Uncertain significance
rpoC_P434A	1	1	0.025	NaN	1	0	NaN	NaN	0	0	0	733	8095	0	NaN	NaN	0.12	NaN	0.05	Uncertain significance		3) Uncertain significance
rpoC_P434L	1	1	0.025	NaN	1	0	NaN	NaN	0	0	0	733	8095	0	NaN	NaN	0.12	NaN	0.05	Uncertain significance		3) Uncertain significance
rpoC_P434Q	1	1	0.292402	NaN	1	0	NaN	NaN	0	0	0	731	8095	0	NaN	NaN	0.12	NaN	0.05	Uncertain significance		3) Uncertain significance
rpoC_P434R	1	1	0.292402	NaN	1	0	NaN	NaN	0	0	0	731	8095	0	NaN	NaN	0.12	NaN	0.05	Uncertain significance		3) Uncertain significance
rpoC_P434S	1	1	0.158114	NaN	1	0	NaN	NaN	0	0	0	732	8095	0	NaN	NaN	0.12	NaN	0.05	Uncertain significance		3) Uncertain significance
rpoC_P434T	1	1	0.158114	NaN	1	0	NaN	NaN	0	0	0	732	8095	0	NaN	NaN	0.12	NaN	0.05	Uncertain significance		3) Uncertain significance
rpoC_P434V	1	1	0.025	NaN	1	0	NaN	NaN	0	0	0	733	8095	0	NaN	NaN	0.12	NaN	0.05	Uncertain significance		3) Uncertain significance
rpoC_P682Q	0	0.975	0	0	0.975	0	NaN	NaN	0	0	0	734	8094	1	NaN	NaN	0.12	NaN	0.05	Uncertain significance		3) Uncertain significance
rpoC_P740L	1	1	0.025	NaN	1	0	NaN	NaN	0	0	0	733	8095	0	NaN	NaN	0.12	NaN	0.05	Uncertain significance		3) Uncertain significance
rpoC_P827T	1	1	0.025	NaN	1	0	NaN	NaN	0	0	0	733	8095	0	NaN	NaN	0.12	NaN	0.05	Uncertain significance		3) Uncertain significance
rpoC_Q1110H	1	1	0.025	NaN	1	0	NaN	NaN	0	0	0	733	8095	0	NaN	NaN	0.12	NaN	0.05	Uncertain significance		3) Uncertain significance
rpoC_Q1160P	0	0.841886	0	0	0.841886	0	NaN	NaN	0	0	0	734	8093	2	NaN	NaN	0.12	NaN	0.05	Uncertain significance		3) Uncertain significance
rpoC_Q435P	1	1	0.025	NaN	1	0	NaN	NaN	0	0	0	733	8095	0	NaN	NaN	0.12	NaN	0.05	Uncertain significance		3) Uncertain significance
rpoC_Q693E	0	0.975	0	0	0.975	0	NaN	NaN	0	0	0	734	8094	1	NaN	NaN	0.12	NaN	0.05	Uncertain significance		3) Uncertain significance
rpoC_Q693H	1	1	0.025	NaN	1	0	NaN	NaN	0	0	0	733	8095	0	NaN	NaN	0.12	NaN	0.05	Uncertain significance		3) Uncertain significance
rpoC_Q942P	1	1	0.025	NaN	1	0	NaN	NaN	0	0	0	733	8095	0	NaN	NaN	0.12	NaN	0.05	Uncertain significance		3) Uncertain significance
rpoC_R1041C	0	0.975	0	0	0.975	0	NaN	NaN	0	0	0	734	8094	1	NaN	NaN	0.12	NaN	0.05	Uncertain significance		3) Uncertain significance
rpoC_R1123W	1	1	0.025	NaN	1	0	NaN	NaN	0	0	0	733	8095	0	NaN	NaN	0.12	NaN	0.05	Uncertain significance		3) Uncertain significance
rpoC_R206C	0	0.975	0	0	0.975	0	NaN	NaN	0	0	0	734	8094	1	NaN	NaN	0.12	NaN	0.05	Uncertain significance	3) Uncertain significance	3) Uncertain significance
rpoC_R480S	0	0.975	0	0	0.975	0	NaN	NaN	0	0	0	734	8094	1	NaN	NaN	0.12	NaN	0.05	Uncertain significance		3) Uncertain significance
rpoC_S1313R	0	0.841886	0	0	0.841886	0	NaN	NaN	0	0	0	734	8093	2	NaN	NaN	0.12	NaN	0.05	Uncertain significance		3) Uncertain significance
rpoC_S428A	1	1	0.025	NaN	1	0	NaN	NaN	0	0	0	733	8095	0	NaN	NaN	0.12	NaN	0.05	Uncertain significance		3) Uncertain significance
rpoC_S628R	1	1	0.025	NaN	1	0	NaN	NaN	0	0	0	733	8095	0	NaN	NaN	0.12	NaN	0.05	Uncertain significance		3) Uncertain significance
rpoC_T1301S	0	0.975	0	0	0.975	0	NaN	NaN	0	0	0	734	8094	1	NaN	NaN	0.12	NaN	0.05	Uncertain significance	3) Uncertain significance	3) Uncertain significance
rpoC_T337P	0	0.975	0	0	0.975	0	NaN	NaN	0	0	0	734	8094	1	NaN	NaN	0.12	NaN	0.05	Uncertain significance		3) Uncertain significance
rpoC_T825S	1	1	0.025	NaN	1	0	NaN	NaN	0	0	0	733	8095	0	NaN	NaN	0.12	NaN	0.05	Uncertain significance		3) Uncertain significance
rpoC_T853A	0	0.975	0	0	0.975	0	NaN	NaN	0	0	0	734	8094	1	NaN	NaN	0.12	NaN	0.05	Uncertain significance		3) Uncertain significance
rpoC_T958N	0	0.975	0	0	0.975	0	NaN	NaN	0	0	0	734	8094	1	NaN	NaN	0.12	NaN	0.05	Uncertain significance	3) Uncertain significance	3) Uncertain significance
rpoC_V1039A	1	1	0.478176	NaN	1	0	NaN	NaN	0	0	0	729	8095	0	NaN	NaN	0.12	NaN	0.05	Uncertain significance		3) Uncertain significance
rpoC_V1039G	1	1	0.158114	NaN	1	0	NaN	NaN	0	0	0	732	8095	0	NaN	NaN	0.12	NaN	0.05	Uncertain significance		3) Uncertain significance
rpoC_V1088R	0	0.975	0	0	0.975	0	NaN	NaN	0	0	0	734	8094	1	NaN	NaN	0.12	NaN	0.05	Uncertain significance		3) Uncertain significance
rpoC_V1124G	1	1	0.025	NaN	1	0	NaN	NaN	0	0	0	733	8095	0	NaN	NaN	0.12	NaN	0.05	Uncertain significance		3) Uncertain significance
rpoC_V1147A	1	1	0.025	NaN	1	0	NaN	NaN	0	0	0	733	8095	0	NaN	NaN	0.12	NaN	0.05	Uncertain significance		3) Uncertain significance
rpoC_V1252L	1	1	0.292402	NaN	1	0	NaN	NaN	0	0	0	731	8095	0	NaN	NaN	0.12	NaN	0.05	Uncertain significance		3) Uncertain significance
rpoC_V1252M	1	1	0.292402	NaN	1	0	NaN	NaN	0	0	0	731	8095	0	NaN	NaN	0.12	NaN	0.05	Uncertain significance		3) Uncertain significance
rpoC_V317L	0	0.975	0	0	0.975	0	NaN	NaN	0	0	0	734	8094	1	NaN	NaN	0.12	NaN	0.05	Uncertain significance		3) Uncertain significance
rpoC_V378G	1	1	0.025	NaN	1	0	NaN	NaN	0	0	0	733	8095	0	NaN	NaN	0.12	NaN	0.05	Uncertain significance		3) Uncertain significance
rpoC_V431L	1	1	0.025	NaN	1	0	NaN	NaN	0	0	0	733	8095	0	NaN	NaN	0.12	NaN	0.05	Uncertain significance		3) Uncertain significance
rpoC_V431M	1	1	0.397635	NaN	1	0	NaN	NaN	0	0	0	730	8095	0	NaN	NaN	0.12	NaN	0.05	Uncertain significance		3) Uncertain significance
rpoC_V483A	1	1	0.715086	NaN	1	0	NaN	NaN	0	0	0	723	8095	0	NaN	NaN	0.12	NaN	0.05	Uncertain significance		3) Uncertain significance
rpoC_V483G	1	1	0.894237	NaN	1	0	NaN	NaN	0	0	0	701	8095	0	NaN	NaN	0.12	NaN	0.05	Uncertain significance		3) Uncertain significance
rpoC_V517L	1	1	0.630583	NaN	1	0	NaN	NaN	0	0	0	726	8095	0	NaN	NaN	0.12	NaN	0.05	Uncertain significance		3) Uncertain significance
rpoC_V582A	0	0.975	0	0	0.975	0	NaN	NaN	0	0	0	734	8094	1	NaN	NaN	0.12	NaN	0.05	Uncertain significance		3) Uncertain significance
rpoC_V582L	1	1	0.025	NaN	1	0	NaN	NaN	0	0	0	733	8095	0	NaN	NaN	0.12	NaN	0.05	Uncertain significance		3) Uncertain significance
rpoC_V582M	1	1	0.025	NaN	1	0	NaN	NaN	0	0	0	733	8095	0	NaN	NaN	0.12	NaN	0.05	Uncertain significance		3) Uncertain significance
rpoC_W223R	0	0.975	0	0	0.975	0	NaN	NaN	0	0	0	734	8094	1	NaN	NaN	0.12	NaN	0.05	Uncertain significance	3) Uncertain significance	3) Uncertain significance
rpoC_W484G	1	1	0.292402	NaN	1	0	NaN	NaN	0	0	0	731	8095	0	NaN	NaN	0.12	NaN	0.05	Uncertain significance		3) Uncertain significance
rpoC_Y1315S	0	0.975	0	0	0.975	0	NaN	NaN	0	0	0	734	8094	1	NaN	NaN	0.12	NaN	0.05	Uncertain significance		3) Uncertain significance
rpoC_Y344!	0	0.975	0	0	0.975	0	NaN	NaN	0	0	0	734	8094	1	NaN	NaN	0.12	NaN	0.05	Uncertain significance		3) Uncertain significance
Rv2752c_1044_ins_1_G_GA	1	1	0.025	NaN	1	0	NaN	NaN	0	0	0	733	8095	0	NaN	NaN	0.12	NaN	0.05	Uncertain significance		3) Uncertain significance
Rv2752c_1115_del_45_ACATGCACCCTTGCTTGGGCGTTGGTGACGACTCTGGCGCCGATCT_A	0	0.975	0	0	0.975	0	NaN	NaN	0	0	0	734	8094	1	NaN	NaN	0.12	NaN	0.05	Uncertain significance		3) Uncertain significance
Rv2752c_1125_del_1_GT_G	1	1	0.025	NaN	1	0	NaN	NaN	0	0	0	733	8095	0	NaN	NaN	0.12	NaN	0.05	Uncertain significance		3) Uncertain significance
Rv2752c_1135_del_18_CGGCGTACGCGTGGCCGGA_C	0	0.975	0	0	0.975	0	NaN	NaN	0	0	0	734	8094	1	NaN	NaN	0.12	NaN	0.05	Uncertain significance		3) Uncertain significance
Rv2752c_1170_del_1_CG_C	1	1	0.025	NaN	1	0	NaN	NaN	0	0	0	733	8095	0	NaN	NaN	0.12	NaN	0.05	Uncertain significance		3) Uncertain significance
Rv2752c_1280_ins_4_A_ACTGC	1	1	0.025	NaN	1	0	NaN	NaN	0	0	0	733	8095	0	NaN	NaN	0.12	NaN	0.05	Uncertain significance		3) Uncertain significance
Rv2752c_1281_ins_4_G_GACTT	1	1	0.025	NaN	1	0	NaN	NaN	0	0	0	733	8095	0	NaN	NaN	0.12	NaN	0.05	Uncertain significance		3) Uncertain significance
Rv2752c_1284_ins_4_G_GCTGA	1	1	0.025	NaN	1	0	NaN	NaN	0	0	0	733	8095	0	NaN	NaN	0.12	NaN	0.05	Uncertain significance		3) Uncertain significance
Rv2752c_1292_del_1_AG_A	0	0.975	0	0	0.975	0	NaN	NaN	0	0	0	734	8094	1	NaN	NaN	0.12	NaN	0.05	Uncertain significance		3) Uncertain significance
Rv2752c_1413_del_1_GC_G	0	0.975	0	0	0.975	0	NaN	NaN	0	0	0	734	8094	1	NaN	NaN	0.12	NaN	0.05	Uncertain significance		3) Uncertain significance
Rv2752c_1456_del_1_GC_G	1	1	0.025	NaN	1	0	NaN	NaN	0	0	0	733	8095	0	NaN	NaN	0.12	NaN	0.05	Uncertain significance		3) Uncertain significance
Rv2752c_1518_del_1142_GGGTTCGAGCGCCTTGGGATCTTCGGAGAAACCCCGCGAGTGTAGATGTGGCGCAGCCAACGGCTGGCCGGTGCCACGTCTGACCACGACGGTCACCGCGACAAAGCCCGACGACAAAATGAGCCGCTCGCCCAGGGTGATATCGCCGACGTCGCCGGCGATCAAGCCGTCGACGAACATCTTGCCCACCGGCACCGCACCGGAGATACTGGCTTTGCCGGCAACCAGGTCGACGCTGACACCGTTCTCGGCCAACAGAATTGACTCTTGCGGTACGCCGGTACTGGCGGCCAGCTTGGCATTGGCGCGCAGCATCCGCCAGGTTCCGTGCACCGGCATCACGTTGCGCGGCCGCACCCCGTTGTAGAGGAACAGCA…	0	0.975	0	0	0.975	0	NaN	NaN	0	0	0	734	8094	1	NaN	NaN	0.12	NaN	0.05	Uncertain significance		3) Uncertain significance
Rv2752c_16_ins_1_G_GA	1	1	0.025	NaN	1	0	NaN	NaN	0	0	0	733	8095	0	NaN	NaN	0.12	NaN	0.05	Uncertain significance		3) Uncertain significance
Rv2752c_1631_del_1_GT_G	1	1	0.025	NaN	1	0	NaN	NaN	0	0	0	733	8095	0	NaN	NaN	0.12	NaN	0.05	Uncertain significance		3) Uncertain significance
Rv2752c_1671_del_1_CT_C	0	0.975	0	0	0.975	0	NaN	NaN	0	0	0	734	8094	1	NaN	NaN	0.12	NaN	0.05	Uncertain significance		3) Uncertain significance
Rv2752c_178_ins_1_T_TC	1	1	0.025	NaN	1	0	NaN	NaN	0	0	0	733	8095	0	NaN	NaN	0.12	NaN	0.05	Uncertain significance		3) Uncertain significance
Rv2752c_257_ins_2_T_TGG	1	1	0.025	NaN	1	0	NaN	NaN	0	0	0	733	8095	0	NaN	NaN	0.12	NaN	0.05	Uncertain significance		3) Uncertain significance
Rv2752c_282_ins_1_G_GC	1	1	0.025	NaN	1	0	NaN	NaN	0	0	0	733	8095	0	NaN	NaN	0.12	NaN	0.05	Uncertain significance		3) Uncertain significance
Rv2752c_310_ins_1_C_CT	0	0.975	0	0	0.975	0	NaN	NaN	0	0	0	734	8094	1	NaN	NaN	0.12	NaN	0.05	Uncertain significance		3) Uncertain significance
Rv2752c_312_ins_1_G_GC	0	0.975	0	0	0.975	0	NaN	NaN	0	0	0	734	8094	1	NaN	NaN	0.12	NaN	0.05	Uncertain significance		3) Uncertain significance
Rv2752c_344_ins_27_T_TTCTCTGCAACCAGAGCCAAGGTGAACG	0	0.975	0	0	0.975	0	NaN	NaN	0	0	0	734	8094	1	NaN	NaN	0.12	NaN	0.05	Uncertain significance		3) Uncertain significance
Rv2752c_345_ins_27_T_TTTCTCTGCAACCAGAGCCAAGGTGAAC	0	0.975	0	0	0.975	0	NaN	NaN	0	0	0	734	8094	1	NaN	NaN	0.12	NaN	0.05	Uncertain significance		3) Uncertain significance
Rv2752c_362_ins_1_A_AG	0	0.975	0	0	0.975	0	NaN	NaN	0	0	0	734	8094	1	NaN	NaN	0.12	NaN	0.05	Uncertain significance		3) Uncertain significance
Rv2752c_448_ins_1_T_TG	0	0.975	0	0	0.975	0	NaN	NaN	0	0	0	734	8094	1	NaN	NaN	0.12	NaN	0.05	Uncertain significance		3) Uncertain significance
Rv2752c_653_del_8_ACTTCGCTT_A	0	0.975	0	0	0.975	0	NaN	NaN	0	0	0	734	8094	1	NaN	NaN	0.12	NaN	0.05	Uncertain significance		3) Uncertain significance
Rv2752c_663_del_17_CGTTGGGCCCACTTCGCT_C	0	0.975	0	0	0.975	0	NaN	NaN	0	0	0	734	8094	1	NaN	NaN	0.12	NaN	0.05	Uncertain significance		3) Uncertain significance
Rv2752c_664_del_9_GCGTTGGGCC_G	0	0.975	0	0	0.975	0	NaN	NaN	0	0	0	734	8094	1	NaN	NaN	0.12	NaN	0.05	Uncertain significance		3) Uncertain significance
Rv2752c_747_ins_1_G_GC	0.5	0.987421	0.0125791	0	0.975	0	NaN	NaN	0	0	0	733	8094	1	NaN	NaN	0.12	NaN	0.05	Uncertain significance		3) Uncertain significance
Rv2752c_-989_ins_20_G_GCGACACGCCGCCTCAGGCTT	0	0.975	0	0	0.975	0	NaN	NaN	0	0	0	734	8094	1	NaN	NaN	0.12	NaN	0.05	Uncertain significance		3) Uncertain significance
Rv2752c_-996_ins_20_G_GCCGCCTCAGGCTTCGACACA	0	0.975	0	0	0.975	0	NaN	NaN	0	0	0	734	8094	1	NaN	NaN	0.12	NaN	0.05	Uncertain significance		3) Uncertain significance
Rv2752c_A145V	1	1	0.025	NaN	1	0	NaN	NaN	0	0	0	733	8095	0	NaN	NaN	0.12	NaN	0.05	Uncertain significance		3) Uncertain significance
Rv2752c_A162V	0	0.975	0	0	0.975	0	NaN	NaN	0	0	0	734	8094	1	NaN	NaN	0.12	NaN	0.05	Uncertain significance		3) Uncertain significance
Rv2752c_A354V	0	0.975	0	0	0.975	0	NaN	NaN	0	0	0	734	8094	1	NaN	NaN	0.12	NaN	0.05	Uncertain significance		3) Uncertain significance
Rv2752c_A405V	1	1	0.158114	NaN	1	0	NaN	NaN	0	0	0	732	8095	0	NaN	NaN	0.12	NaN	0.05	Uncertain significance		3) Uncertain significance
Rv2752c_A-985C	0	0.975	0	0	0.975	0	NaN	NaN	0	0	0	734	8094	1	NaN	NaN	0.12	NaN	0.05	Uncertain significance		3) Uncertain significance
Rv2752c_C116R	1	1	0.025	NaN	1	0	NaN	NaN	0	0	0	733	8095	0	NaN	NaN	0.12	NaN	0.05	Uncertain significance		3) Uncertain significance
Rv2752c_C237R	1	1	0.158114	NaN	1	0	NaN	NaN	0	0	0	732	8095	0	NaN	NaN	0.12	NaN	0.05	Uncertain significance		3) Uncertain significance
Rv2752c_C45F	0	0.975	0	0	0.975	0	NaN	NaN	0	0	0	734	8094	1	NaN	NaN	0.12	NaN	0.05	Uncertain significance	3) Uncertain significance	3) Uncertain significance
Rv2752c_D170A	1	1	0.158114	NaN	1	0	NaN	NaN	0	0	0	732	8095	0	NaN	NaN	0.12	NaN	0.05	Uncertain significance		3) Uncertain significance
Rv2752c_D202A	1	1	0.025	NaN	1	0	NaN	NaN	0	0	0	733	8095	0	NaN	NaN	0.12	NaN	0.05	Uncertain significance	3) Uncertain significance	3) Uncertain significance
Rv2752c_D4A	0	0.975	0	0	0.975	0	NaN	NaN	0	0	0	734	8094	1	NaN	NaN	0.12	NaN	0.05	Uncertain significance		3) Uncertain significance
Rv2752c_D525G	1	1	0.025	NaN	1	0	NaN	NaN	0	0	0	733	8095	0	NaN	NaN	0.12	NaN	0.05	Uncertain significance		3) Uncertain significance
Rv2752c_D525N	1	1	0.025	NaN	1	0	NaN	NaN	0	0	0	733	8095	0	NaN	NaN	0.12	NaN	0.05	Uncertain significance		3) Uncertain significance
Rv2752c_E217Q	1	1	0.292402	NaN	1	0	NaN	NaN	0	0	0	731	8095	0	NaN	NaN	0.12	NaN	0.05	Uncertain significance		3) Uncertain significance
Rv2752c_E310G	0	0.975	0	0	0.975	0	NaN	NaN	0	0	0	734	8094	1	NaN	NaN	0.12	NaN	0.05	Uncertain significance		3) Uncertain significance
Rv2752c_E464G	0	0.975	0	0	0.975	0	NaN	NaN	0	0	0	734	8094	1	NaN	NaN	0.12	NaN	0.05	Uncertain significance		3) Uncertain significance
Rv2752c_E505D	0	0.975	0	0	0.975	0	NaN	NaN	0	0	0	734	8094	1	NaN	NaN	0.12	NaN	0.05	Uncertain significance		3) Uncertain significance
Rv2752c_F448V	0	0.975	0	0	0.975	0	NaN	NaN	0	0	0	734	8094	1	NaN	NaN	0.12	NaN	0.05	Uncertain significance		3) Uncertain significance
Rv2752c_F497S	1	1	0.025	NaN	1	0	NaN	NaN	0	0	0	733	8095	0	NaN	NaN	0.12	NaN	0.05	Uncertain significance		3) Uncertain significance
Rv2752c_G169D	0	0.975	0	0	0.975	0	NaN	NaN	0	0	0	734	8094	1	NaN	NaN	0.12	NaN	0.05	Uncertain significance		3) Uncertain significance
Rv2752c_G210D	1	1	0.025	NaN	1	0	NaN	NaN	0	0	0	733	8095	0	NaN	NaN	0.12	NaN	0.05	Uncertain significance		3) Uncertain significance
Rv2752c_G219S	0	0.975	0	0	0.975	0	NaN	NaN	0	0	0	734	8094	1	NaN	NaN	0.12	NaN	0.05	Uncertain significance		3) Uncertain significance
Rv2752c_G387E	0	0.707598	0	0	0.707598	0	NaN	NaN	0	0	0	734	8092	3	NaN	NaN	0.12	NaN	0.05	Uncertain significance	3) Uncertain significance	3) Uncertain significance
Rv2752c_G38S	0	0.975	0	0	0.975	0	NaN	NaN	0	0	0	734	8094	1	NaN	NaN	0.12	NaN	0.05	Uncertain significance	3) Uncertain significance	3) Uncertain significance
Rv2752c_G455C	0	0.975	0	0	0.975	0	NaN	NaN	0	0	0	734	8094	1	NaN	NaN	0.12	NaN	0.05	Uncertain significance		3) Uncertain significance
Rv2752c_G46C	1	1	0.025	NaN	1	0	NaN	NaN	0	0	0	733	8095	0	NaN	NaN	0.12	NaN	0.05	Uncertain significance		3) Uncertain significance
Rv2752c_G471R	1	1	0.025	NaN	1	0	NaN	NaN	0	0	0	733	8095	0	NaN	NaN	0.12	NaN	0.05	Uncertain significance		3) Uncertain significance
Rv2752c_G82A	1	1	0.025	NaN	1	0	NaN	NaN	0	0	0	733	8095	0	NaN	NaN	0.12	NaN	0.05	Uncertain significance		3) Uncertain significance
Rv2752c_G82R	1	1	0.025	NaN	1	0	NaN	NaN	0	0	0	733	8095	0	NaN	NaN	0.12	NaN	0.05	Uncertain significance		3) Uncertain significance
Rv2752c_H371R	0.666667	0.991596	0.0942993	0	0.975	0	NaN	NaN	0	0	0	732	8094	1	NaN	NaN	0.12	NaN	0.05	Uncertain significance		3) Uncertain significance
Rv2752c_H491P	0	0.975	0	0	0.975	0	NaN	NaN	0	0	0	734	8094	1	NaN	NaN	0.12	NaN	0.05	Uncertain significance		3) Uncertain significance
Rv2752c_H491Q	1	1	0.025	NaN	1	0	NaN	NaN	0	0	0	733	8095	0	NaN	NaN	0.12	NaN	0.05	Uncertain significance		3) Uncertain significance
Rv2752c_H491R	1	1	0.158114	NaN	1	0	NaN	NaN	0	0	0	732	8095	0	NaN	NaN	0.12	NaN	0.05	Uncertain significance		3) Uncertain significance
Rv2752c_H493N	1	1	0.025	NaN	1	0	NaN	NaN	0	0	0	733	8095	0	NaN	NaN	0.12	NaN	0.05	Uncertain significance		3) Uncertain significance
Rv2752c_H86P	0	0.975	0	0	0.975	0	NaN	NaN	0	0	0	734	8094	1	NaN	NaN	0.12	NaN	0.05	Uncertain significance		3) Uncertain significance
Rv2752c_I121V	0	0.975	0	0	0.975	0	NaN	NaN	0	0	0	734	8094	1	NaN	NaN	0.12	NaN	0.05	Uncertain significance		3) Uncertain significance
Rv2752c_I234R	1	1	0.025	NaN	1	0	NaN	NaN	0	0	0	733	8095	0	NaN	NaN	0.12	NaN	0.05	Uncertain significance	3) Uncertain significance	3) Uncertain significance
Rv2752c_I43T	0	0.975	0	0	0.975	0	NaN	NaN	0	0	0	734	8094	1	NaN	NaN	0.12	NaN	0.05	Uncertain significance		3) Uncertain significance
Rv2752c_I527V	0.5	0.987421	0.0125791	0	0.975	0	NaN	NaN	0	0	0	733	8094	1	NaN	NaN	0.12	NaN	0.05	Uncertain significance		3) Uncertain significance
Rv2752c_K408E	0	0.975	0	0	0.975	0	NaN	NaN	0	0	0	734	8094	1	NaN	NaN	0.12	NaN	0.05	Uncertain significance		3) Uncertain significance
Rv2752c_K539N	0	0.975	0	0	0.975	0	NaN	NaN	0	0	0	734	8094	1	NaN	NaN	0.12	NaN	0.05	Uncertain significance		3) Uncertain significance
Rv2752c_L166R	1	1	0.025	NaN	1	0	NaN	NaN	0	0	0	733	8095	0	NaN	NaN	0.12	NaN	0.05	Uncertain significance		3) Uncertain significance
Rv2752c_L452!	0	0.841886	0	0	0.841886	0	NaN	NaN	0	0	0	734	8093	2	NaN	NaN	0.12	NaN	0.05	Uncertain significance		3) Uncertain significance
Rv2752c_L452F	0	0.841886	0	0	0.841886	0	NaN	NaN	0	0	0	734	8093	2	NaN	NaN	0.12	NaN	0.05	Uncertain significance		3) Uncertain significance
Rv2752c_L492Q	1	1	0.025	NaN	1	0	NaN	NaN	0	0	0	733	8095	0	NaN	NaN	0.12	NaN	0.05	Uncertain significance		3) Uncertain significance
Rv2752c_L59P	1	1	0.025	NaN	1	0	NaN	NaN	0	0	0	733	8095	0	NaN	NaN	0.12	NaN	0.05	Uncertain significance		3) Uncertain significance
Rv2752c_L94H	1	1	0.025	NaN	1	0	NaN	NaN	0	0	0	733	8095	0	NaN	NaN	0.12	NaN	0.05	Uncertain significance		3) Uncertain significance
Rv2752c_M295L	0	0.975	0	0	0.975	0	NaN	NaN	0	0	0	734	8094	1	NaN	NaN	0.12	NaN	0.05	Uncertain significance		3) Uncertain significance
Rv2752c_N386Q	0	0.975	0	0	0.975	0	NaN	NaN	0	0	0	734	8094	1	NaN	NaN	0.12	NaN	0.05	Uncertain significance		3) Uncertain significance
Rv2752c_N406D	0	0.975	0	0	0.975	0	NaN	NaN	0	0	0	734	8094	1	NaN	NaN	0.12	NaN	0.05	Uncertain significance		3) Uncertain significance
Rv2752c_P101T	1	1	0.025	NaN	1	0	NaN	NaN	0	0	0	733	8095	0	NaN	NaN	0.12	NaN	0.05	Uncertain significance		3) Uncertain significance
Rv2752c_P151L	1	1	0.025	NaN	1	0	NaN	NaN	0	0	0	733	8095	0	NaN	NaN	0.12	NaN	0.05	Uncertain significance		3) Uncertain significance
Rv2752c_P62R	0	0.975	0	0	0.975	0	NaN	NaN	0	0	0	734	8094	1	NaN	NaN	0.12	NaN	0.05	Uncertain significance		3) Uncertain significance
Rv2752c_Q308H	1	1	0.025	NaN	1	0	NaN	NaN	0	0	0	733	8095	0	NaN	NaN	0.12	NaN	0.05	Uncertain significance		3) Uncertain significance
Rv2752c_Q485!	1	1	0.025	NaN	1	0	NaN	NaN	0	0	0	733	8095	0	NaN	NaN	0.12	NaN	0.05	Uncertain significance		3) Uncertain significance
Rv2752c_R317!	1	1	0.025	NaN	1	0	NaN	NaN	0	0	0	733	8095	0	NaN	NaN	0.12	NaN	0.05	Uncertain significance		3) Uncertain significance
Rv2752c_R361I	0	0.975	0	0	0.975	0	NaN	NaN	0	0	0	734	8094	1	NaN	NaN	0.12	NaN	0.05	Uncertain significance		3) Uncertain significance
Rv2752c_S13A	0	0.975	0	0	0.975	0	NaN	NaN	0	0	0	734	8094	1	NaN	NaN	0.12	NaN	0.05	Uncertain significance		3) Uncertain significance
Rv2752c_S189P	1	1	0.025	NaN	1	0	NaN	NaN	0	0	0	733	8095	0	NaN	NaN	0.12	NaN	0.05	Uncertain significance		3) Uncertain significance
Rv2752c_S498A	0	0.841886	0	0	0.841886	0	NaN	NaN	0	0	0	734	8093	2	NaN	NaN	0.12	NaN	0.05	Uncertain significance		3) Uncertain significance
Rv2752c_T1664C	0	0.975	0	0	0.975	0	NaN	NaN	0	0	0	734	8094	1	NaN	NaN	0.12	NaN	0.05	Uncertain significance		3) Uncertain significance
Rv2752c_T1664G	1	1	0.025	NaN	1	0	NaN	NaN	0	0	0	733	8095	0	NaN	NaN	0.12	NaN	0.05	Uncertain significance		3) Uncertain significance
Rv2752c_T183I	0	0.975	0	0	0.975	0	NaN	NaN	0	0	0	734	8094	1	NaN	NaN	0.12	NaN	0.05	Uncertain significance	3) Uncertain significance	3) Uncertain significance
Rv2752c_T194I	0	0.975	0	0	0.975	0	NaN	NaN	0	0	0	734	8094	1	NaN	NaN	0.12	NaN	0.05	Uncertain significance		3) Uncertain significance
Rv2752c_T-918A	1	1	0.025	NaN	1	0	NaN	NaN	0	0	0	733	8095	0	NaN	NaN	0.12	NaN	0.05	Uncertain significance		3) Uncertain significance
Rv2752c_T-992G	1	1	0.025	NaN	1	0	NaN	NaN	0	0	0	733	8095	0	NaN	NaN	0.12	NaN	0.05	Uncertain significance		3) Uncertain significance
Rv2752c_V235G	1	1	0.025	NaN	1	0	NaN	NaN	0	0	0	733	8095	0	NaN	NaN	0.12	NaN	0.05	Uncertain significance		3) Uncertain significance
Rv2752c_V259M	0	0.975	0	0	0.975	0	NaN	NaN	0	0	0	734	8094	1	NaN	NaN	0.12	NaN	0.05	Uncertain significance		3) Uncertain significance
Rv2752c_V477A	0	0.975	0	0	0.975	0	NaN	NaN	0	0	0	734	8094	1	NaN	NaN	0.12	NaN	0.05	Uncertain significance		3) Uncertain significance
Rv2752c_W540!	0	0.975	0	0	0.975	0	NaN	NaN	0	0	0	734	8094	1	NaN	NaN	0.12	NaN	0.05	Uncertain significance		3) Uncertain significance
rpoB_E721G	0	0.409616	0	0	0.409616	0	0	1	7	7	0	734	8088	7	0.00636474	0.25	0.12	1	0.05	3) Uncertain significance	3) Uncertain significance	3) Uncertain significance
Rv2752c_R465W	0	0.521824	0	0	0.521824	0	0	1	5	5	0	734	8090	5	0.0112232	0.25	0.12	1	0.05	3) Uncertain significance	3) Uncertain significance	3) Uncertain significance
rpoC_C-38T	0.125	0.52651	0.00315972	0	0.409616	0	0	1	7	7	0	733	8088	7	0.0262782	0.5	0.12	1	0.05	3) Uncertain significance	3) Uncertain significance	3) Uncertain significance
Rv2752c_D170N	0.111111	0.482497	0.00280914	0	0.369417	0	0	1	7	7	0	733	8087	8	0.0787517	0.25	0.12	1	0.05	3) Uncertain significance	3) Uncertain significance	3) Uncertain significance
Rv2752c_A296V	0	0.975	0	0	0.975	0	0	1	1	1	0	734	8094	1	0.228834	0.25	0.12	1	0.05	Uncertain significance	5) Not assoc w R	4) Not assoc w R - Interim
Rv2752c_G161S	0	0.409616	0	0	0.409616	0	0	1	4	4	0	734	8088	7	0.342235	0.185	0.12	1	0.05	Uncertain significance	5) Not assoc w R	4) Not assoc w R - Interim
Rv2752c_M312I	0.078125	0.172978	0.0258538	0	0.0606089	0	0	0.0202657	52	52	0	729	8036	59	0.413873	0.25	0.12	0.170232	0.05	Not associated w R	3) Uncertain significance	4) Not assoc w R - Interim
rpoB_-159_ins_1_C_CT	0.166667	0.641235	0.00421074	0	0.521824	0	0	1	5	5	0	733	8090	5	0.476723	0.12	0.12	1	0.05	3) Uncertain significance	3) Uncertain significance	3) Uncertain significance
rpoB_G-215T	0	0.521824	0	0	0.521824	0	0	1	5	5	0	734	8090	5	0.476913	0.12	0.12	1	0.05	3) Uncertain significance	3) Uncertain significance	3) Uncertain significance
rpoB_P30S	0	0.459258	0	0	0.459258	0	0	1	6	6	0	734	8089	6	0.589503	0.12	0.12	1	0.05	3) Uncertain significance	3) Uncertain significance	3) Uncertain significance
rpoB_G675D	0	0.369417	0	0	0.369417	0	0	1	7	7	0	734	8087	8	0.619224	0.12	0.12	1	0.05	3) Uncertain significance	3) Uncertain significance	3) Uncertain significance
Rv2752c_S439F	0.111111	0.482497	0.00280914	0	0.369417	0	0	1	8	8	0	733	8087	8	0.627152	0.185	0.12	1	0.05	3) Uncertain significance	3) Uncertain significance	3) Uncertain significance
rpoB_D545E	0	0.108881	0	0	0.108881	0	0	0.10712	31	31	0	734	8063	32	0.727429	0.12	0.12	0.499893	0.05	3) Uncertain significance	3) Uncertain significance	3) Uncertain significance
rpoC_A230V	0.166667	0.484138	0.0208625	0	0.308497	0	0	1	10	10	0	732	8085	10	0.859309	0.12	0.12	1	0.05	3) Uncertain significance	3) Uncertain significance	3) Uncertain significance
rpoC_A172V	0.117647	0.274503	0.0330017	0.0909091	0.243316	0.0191549	1.44104	0.472934	26	23	3	730	8065	30	0.876253	0.12	0.12	1	0.0524531	Uncertain significance	5) Not assoc w R	4) Not assoc w R - Interim
Rv2752c_P123L	0	0.707598	0	0	0.707598	0	0	1	3	3	0	734	8092	3	0.881826	0.12	0.12	1	0.05	Uncertain significance	5) Not assoc w R	4) Not assoc w R - Interim
rpoB_M587I	0	0.369417	0	0	0.369417	0	0	1	8	8	0	734	8087	8	0.898949	0.12	0.12	1	0.05	3) Uncertain significance	3) Uncertain significance	3) Uncertain significance
Rv2752c_Q247!	0	0.264648	0	0	0.264648	0	0	1	9	9	0	734	8083	12	0.923672	0.12	0.12	1	0.05	3) Uncertain significance	3) Uncertain significance	3) Uncertain significance
Rv2752c_T-10C	0.0714286	0.338684	0.00180678	0	0.247053	0	0	0.615745	12	12	0	733	8082	13	0.963307	0.12	0.12	1	0.05	3) Uncertain significance	3) Uncertain significance	3) Uncertain significance
rpoA_R153W	0	0.521824	0	0	0.521824	0	0	1	5	5	0	734	8090	5	0.975701	0.12	0.12	1	0.05	3) Uncertain significance	3) Uncertain significance	3) Uncertain significance
rpoC_Q440R	0	0.521824	0	0	0.521824	0	0	1	5	5	0	734	8090	5	0.99214	0.12	0.12	1	0.05	3) Uncertain significance	3) Uncertain significance	3) Uncertain significance
rpoB_A-261G	0	0.975	0	0	0.975	0	NaN	NaN	0	0	0	734	8094	1	NaN	NaN	0.12	NaN	0.05	Uncertain significance	5) Not assoc w R	4) Not assoc w R - Interim
rpoB_K944E	0	0.975	0	0	0.975	0	NaN	NaN	0	0	0	734	8094	1	NaN	NaN	0.12	NaN	0.05	Uncertain significance	5) Not assoc w R	4) Not assoc w R - Interim
rpoC_A621T	0	0.975	0	0	0.975	0	NaN	NaN	0	0	0	734	8094	1	NaN	NaN	0.12	NaN	0.05	Uncertain significance	5) Not assoc w R	4) Not assoc w R - Interim
rpoC_P601L	0	0.707598	0	0	0.707598	0	NaN	NaN	0	0	0	734	8092	3	NaN	NaN	0.12	NaN	0.05	Uncertain significance	5) Not assoc w R	4) Not assoc w R - Interim
rpoA_A-112C	0.046875	0.130936	0.00977307	0	0.0586812	0	0	0.0306614	47	47	0	731	8034	61	0.00704752	0.25	0.12	0.183968	0.05	Not associated w R		5) Not assoc w R
rpoA_A-111C	0.0535714	0.148674	0.011187	0.0185185	0.0989152	0.000468738	0.282086	0.2538	40	39	1	731	8042	53	0.0182342	0.25	0.12	0.969056	0.0500123	Not associated w R		5) Not assoc w R
rpoC_E1092D	0.142857	0.253941	0.0674632	0	0.0660315	0	0	0.0479223	44	44	0	725	8041	54	0.0214066	0.25	0.12	0.251592	0.05	Not associated w R	5) Not assoc w R	5) Not assoc w R
rpoC_M143I	0	0.409616	0	0	0.409616	0	0	1	7	7	0	734	8088	7	0.125064	0.25	0.12	1	0.05	3) Uncertain significance		5) Not assoc w R
rpoB_H749Q	0	0.308497	0	0	0.308497	0	0	1	7	7	0	734	8085	10	0.187386	0.25	0.12	1	0.05	3) Uncertain significance		5) Not assoc w R
rpoA_T-69G	0.0909091	0.41278	0.00229897	0	0.308497	0	0	1	8	8	0	733	8085	10	0.201675	0.25	0.12	1	0.05	3) Uncertain significance		5) Not assoc w R
rpoA_A-107C	0	0.247053	0	0	0.247053	0	0	1	8	8	0	734	8082	13	0.201817	0.25	0.12	1	0.05	3) Uncertain significance		5) Not assoc w R
Rv2752c_C201G	0	0.308497	0	0	0.308497	0	0	1	10	10	0	734	8085	10	0.462611	0.185	0.12	1	0.05	3) Uncertain significance		5) Not assoc w R
Rv2752c_C-989A	0	0.521824	0	0	0.521824	0	0	1	5	5	0	734	8090	5	0.523087	0.25	0.12	1	0.05	3) Uncertain significance		5) Not assoc w R
rpoA_G-98A	0	0.521824	0	0	0.521824	0	0	1	5	5	0	734	8090	5	0.599761	0.12	0.12	1	0.05	3) Uncertain significance		5) Not assoc w R
Rv2752c_A1676G	0	0.521824	0	0	0.521824	0	0	1	5	5	0	734	8090	5	0.599761	0.12	0.12	1	0.05	3) Uncertain significance		5) Not assoc w R
rpoB_P321T	0	0.459258	0	0	0.459258	0	0	1	6	6	0	734	8089	6	0.674743	0.185	0.12	1	0.05	3) Uncertain significance		5) Not assoc w R
rpoC_A448V	0	0.409616	0	0	0.409616	0	0	1	5	5	0	734	8088	7	0.813335	0.12	0.12	1	0.05	3) Uncertain significance		5) Not assoc w R
rpoA_-73_ins_7_T_TTGGGTTG	0	0.127703	0	0	0.127703	0	0	0.398196	19	19	0	734	8068	27	0.861653	0.12	0.12	1	0.05	3) Uncertain significance		5) Not assoc w R
rpoA_-134_del_1_GC_G	0.117647	0.218717	0.0521837	0.0163934	0.0879881	0.00041496	0.240598	0.179512	47	46	1	726	8035	60	0.885252	0.12	0.12	0.753951	0.0500091	Not associated w R		5) Not assoc w R
rpoC_G594E	0.0588235	0.286889	0.00148817	0	0.205907	0	0	0.629689	15	15	0	733	8079	16	0.954818	0.12	0.12	1	0.05	3) Uncertain significance	5) Not assoc w R	4) Not assoc w R - Interim
rpoA_C-485T	0.166667	0.641235	0.00421074	0	0.521824	0	0	1	5	5	0	733	8090	5	0.967902	0.12	0.12	1	0.05	3) Uncertain significance		5) Not assoc w R
Rv2752c_L94P	0	0.459258	0	0	0.459258	0	0	1	6	6	0	734	8089	6	0.981214	0.12	0.12	1	0.05	3) Uncertain significance		5) Not assoc w R
rpoA_-73_del_40_TGGGGGTACTCGGGGGGCGGCGCCCCCCGAGGGTTGGGTTG_T	0.0689655	0.227662	0.00846396	0	0.127703	0	0	0.623076	14	14	0	732	8068	27	0.986557	0.12	0.12	1	0.05	3) Uncertain significance		5) Not assoc w R
Rv2752c_Q247P	0.0714286	0.338684	0.00180678	0	0.247053	0	0	0.618288	13	13	0	733	8082	13	0.993165	0.12	0.12	1	0.05	3) Uncertain significance		5) Not assoc w R
Rv2752c_T282I	0.079646	0.113766	0.0531417	0.00636943	0.0228179	0.0007723	0.0846807	1.04195e-07	262	260	2	707	7783	312	1	0.12	0.12	1.45873e-06	0.0500046	Not associated w R		5) Not assoc w R

## Sheet: INH
The diagnostic values for mutations of INH
INFO	PPV_all	PPV_all_ub	PPV_all_lb	PPV_solo_all	PPV_solo_all_ub	PPV_solo_all_lb	OR_solo_all	OR_solo_sig_all	Present_solo_sr_all	Present_solo_s_all	Present_solo_r_all	Absent_r_all	Absent_s_all（7380）	N	sig_MIC_all	med_MIC_all_Present_solo	med_MIC_all_Absent	fdr_OR_solo_sig_all	Power	original_lable	WHO_label	final_label
katG_S315T	0.954545	0.968508	0.936754	0.93666	0.956002	0.912194	191.986	0	513	25	488	747	7347	33	6.33587e-282	2	0.03	0	1	Associated w R -Interim	1) Assoc w R	1) Assoc w R
inhA_C-777T	0.931915	0.960586	0.891787	0.879699	0.92965	0.812	70.5641	3.40889e-84	127	10	117	1221	7364	16	9.73797e-45	0.25	0.05	1.26811e-81	1	Associated w R -Interim	1) Assoc w R	1) Assoc w R
katG_S315N	0.966667	0.995937	0.884719	0.953488	0.994317	0.841889	218.884	7.79906e-32	42	1	41	1382	7378	2	1.25388e-22	1.6	0.05	1.93417e-29	0.721673	Associated w R -Interim	1) Assoc w R	1) Assoc w R
inhA_G-154A	0.904762	0.988251	0.696226	0.846154	0.980793	0.545529	57.1133	2.0687e-08	12	1	11	1421	7378	2	1.47524e-05	0.16	0.05	3.84778e-06	0.101886	Associated w R -Interim	1) Assoc w R	1) Assoc w R
inhA_T-770A	0.5	0.881883	0.118117	0.4	0.853367	0.052745	5.13361	0.127105	4	2	2	1437	7377	3	0.00432753	0.11	0.05	1	0.0513699	Uncertain significance	2) Assoc w R - Interim	2) Assoc w R - Interim
inhA_T-770C	0.615385	0.861421	0.315778	0.375	0.755137	0.0852334	3.8626	0.0903459	7	4	3	1432	7375	5	0.00463179	0.1	0.05	1	0.0527557	Uncertain significance	2) Assoc w R - Interim	2) Assoc w R - Interim
katG_66_del_1_GA_G	1	1	0.025	1	1	0.025	Inf	0.163265	1	0	1	1439	7380	0	0.0898713	0.4	0.05	1	0.0504084	Uncertain significance		2) Assoc w R - Interim
katG_40_del_1_CG_C	1	1	0.025	1	1	0.025	Inf	0.163265	1	0	1	1439	7380	0	0.11086	0.12	0.05	1	0.0504084	Uncertain significance		2) Assoc w R - Interim
katG_203_del_3_ACCT_A	1	1	0.025	1	1	0.025	Inf	0.163265	1	0	1	1439	7380	0	0.11086	0.12	0.05	1	0.0504084	Uncertain significance		2) Assoc w R - Interim
katG_72_ins_2_A_ACC	0	0.707598	0	0	0.707598	0	0	1	1	1	0	1440	7377	3	0.120452	0.1	0.05	1	0.05	Uncertain significance	2) Assoc w R - Interim	2) Assoc w R - Interim
katG_1933_del_12_CGCCCAGCGGTAA_C	0	0.975	0	0	0.975	0	0	1	1	1	0	1440	7379	1	0.120509	0.1	0.05	1	0.05	Uncertain significance	2) Assoc w R - Interim	2) Assoc w R - Interim
katG_R144!	0	0.975	0	0	0.975	0	0	1	1	1	0	1440	7379	1	0.195614	0.06	0.05	1	0.05	Uncertain significance		2) Assoc w R - Interim
katG_W204!	1	1	0.025	NaN	1	0	NaN	NaN	0	0	0	1439	7380	0	NaN	NaN	0.05	NaN	0.05	Uncertain significance	2) Assoc w R - Interim	2) Assoc w R - Interim
katG_W149!	1	1	0.158114	NaN	1	0	NaN	NaN	0	0	0	1438	7380	0	NaN	NaN	0.05	NaN	0.05	Uncertain significance	2) Assoc w R - Interim	2) Assoc w R - Interim
katG_Q295!	1	1	0.025	NaN	1	0	NaN	NaN	0	0	0	1439	7380	0	NaN	NaN	0.05	NaN	0.05	Uncertain significance		2) Assoc w R - Interim
katG_975_ins_2_C_CGG	1	1	0.292402	NaN	1	0	NaN	NaN	0	0	0	1437	7380	0	NaN	NaN	0.05	NaN	0.05	Uncertain significance		2) Assoc w R - Interim
katG_974_ins_2_G_GGC	1	1	0.025	NaN	1	0	NaN	NaN	0	0	0	1439	7380	0	NaN	NaN	0.05	NaN	0.05	Uncertain significance		2) Assoc w R - Interim
katG_971_ins_2_G_GGT	1	1	0.025	NaN	1	0	NaN	NaN	0	0	0	1439	7380	0	NaN	NaN	0.05	NaN	0.05	Uncertain significance		2) Assoc w R - Interim
katG_869_del_1_GC_G	1	1	0.025	NaN	1	0	NaN	NaN	0	0	0	1439	7380	0	NaN	NaN	0.05	NaN	0.05	Uncertain significance		2) Assoc w R - Interim
katG_866_del_1_TC_T	1	1	0.025	NaN	1	0	NaN	NaN	0	0	0	1439	7380	0	NaN	NaN	0.05	NaN	0.05	Uncertain significance		2) Assoc w R - Interim
katG_70_ins_2_C_CCT	0	0.975	0	0	0.975	0	NaN	NaN	0	0	0	1440	7379	1	NaN	NaN	0.05	NaN	0.05	Uncertain significance		2) Assoc w R - Interim
katG_69_ins_2_C_CCA	0	0.975	0	0	0.975	0	NaN	NaN	0	0	0	1440	7379	1	NaN	NaN	0.05	NaN	0.05	Uncertain significance		2) Assoc w R - Interim
katG_459_ins_1_C_CA	1	1	0.025	NaN	1	0	NaN	NaN	0	0	0	1439	7380	0	NaN	NaN	0.05	NaN	0.05	Uncertain significance		2) Assoc w R - Interim
katG_383_ins_1_C_CG	1	1	0.025	NaN	1	0	NaN	NaN	0	0	0	1439	7380	0	NaN	NaN	0.05	NaN	0.05	Uncertain significance		2) Assoc w R - Interim
katG_377_ins_15_A_AAGCCGCCCCCGGCGC	1	1	0.025	NaN	1	0	NaN	NaN	0	0	0	1439	7380	0	NaN	NaN	0.05	NaN	0.05	Uncertain significance		2) Assoc w R - Interim
katG_376_ins_15_T_TGCCGCCCCCGGCGCC	1	1	0.025	NaN	1	0	NaN	NaN	0	0	0	1439	7380	0	NaN	NaN	0.05	NaN	0.05	Uncertain significance		2) Assoc w R - Interim
katG_372_del_1_GC_G	1	1	0.025	NaN	1	0	NaN	NaN	0	0	0	1439	7380	0	NaN	NaN	0.05	NaN	0.05	Uncertain significance	2) Assoc w R - Interim	2) Assoc w R - Interim
katG_358_ins_15_C_CGCCCCCGGCGCCGCT	1	1	0.025	NaN	1	0	NaN	NaN	0	0	0	1439	7380	0	NaN	NaN	0.05	NaN	0.05	Uncertain significance		2) Assoc w R - Interim
katG_25_ins_1_T_TC	0	0.975	0	0	0.975	0	NaN	NaN	0	0	0	1440	7379	1	NaN	NaN	0.05	NaN	0.05	Uncertain significance		2) Assoc w R - Interim
katG_23_ins_1_A_AT	0	0.975	0	0	0.975	0	NaN	NaN	0	0	0	1440	7379	1	NaN	NaN	0.05	NaN	0.05	Uncertain significance	2) Assoc w R - Interim	2) Assoc w R - Interim
katG_224_ins_7_G_GCGTCAAC	1	1	0.025	NaN	1	0	NaN	NaN	0	0	0	1439	7380	0	NaN	NaN	0.05	NaN	0.05	Uncertain significance		2) Assoc w R - Interim
katG_2050_ins_2_T_TGC	1	1	0.025	NaN	1	0	NaN	NaN	0	0	0	1439	7380	0	NaN	NaN	0.05	NaN	0.05	Uncertain significance		2) Assoc w R - Interim
katG_2041_ins_1_T_TG	1	1	0.025	NaN	1	0	NaN	NaN	0	0	0	1439	7380	0	NaN	NaN	0.05	NaN	0.05	Uncertain significance		2) Assoc w R - Interim
katG_2_del_3_ACAG_A	0	0.975	0	0	0.975	0	NaN	NaN	0	0	0	1440	7379	1	NaN	NaN	0.05	NaN	0.05	Uncertain significance		2) Assoc w R - Interim
katG_192_ins_3_A_ATAG	1	1	0.025	NaN	1	0	NaN	NaN	0	0	0	1439	7380	0	NaN	NaN	0.05	NaN	0.05	Uncertain significance		2) Assoc w R - Interim
katG_190_ins_3_A_AGTC	1	1	0.025	NaN	1	0	NaN	NaN	0	0	0	1439	7380	0	NaN	NaN	0.05	NaN	0.05	Uncertain significance		2) Assoc w R - Interim
katG_186_ins_1_G_GA	1	1	0.025	NaN	1	0	NaN	NaN	0	0	0	1439	7380	0	NaN	NaN	0.05	NaN	0.05	Uncertain significance		2) Assoc w R - Interim
katG_1857_ins_1_G_GA	1	1	0.025	NaN	1	0	NaN	NaN	0	0	0	1439	7380	0	NaN	NaN	0.05	NaN	0.05	Uncertain significance		2) Assoc w R - Interim
katG_179_ins_2_G_GCA	1	1	0.025	NaN	1	0	NaN	NaN	0	0	0	1439	7380	0	NaN	NaN	0.05	NaN	0.05	Uncertain significance		2) Assoc w R - Interim
katG_148_ins_4_G_GTTGC	1	1	0.025	NaN	1	0	NaN	NaN	0	0	0	1439	7380	0	NaN	NaN	0.05	NaN	0.05	Uncertain significance		2) Assoc w R - Interim
katG_1473_ins_1_G_GC	1	1	0.025	NaN	1	0	NaN	NaN	0	0	0	1439	7380	0	NaN	NaN	0.05	NaN	0.05	Uncertain significance		2) Assoc w R - Interim
katG_147_ins_4_G_GTGCA	1	1	0.025	NaN	1	0	NaN	NaN	0	0	0	1439	7380	0	NaN	NaN	0.05	NaN	0.05	Uncertain significance		2) Assoc w R - Interim
katG_1448_ins_3_A_AACG	1	1	0.025	NaN	1	0	NaN	NaN	0	0	0	1439	7380	0	NaN	NaN	0.05	NaN	0.05	Uncertain significance		2) Assoc w R - Interim
katG_143_ins_4_A_ATGCC	1	1	0.025	NaN	1	0	NaN	NaN	0	0	0	1439	7380	0	NaN	NaN	0.05	NaN	0.05	Uncertain significance		2) Assoc w R - Interim
katG_1404_del_1_AG_A	1	1	0.025	NaN	1	0	NaN	NaN	0	0	0	1439	7380	0	NaN	NaN	0.05	NaN	0.05	Uncertain significance		2) Assoc w R - Interim
katG_1398_ins_1_T_TC	1	1	0.025	NaN	1	0	NaN	NaN	0	0	0	1439	7380	0	NaN	NaN	0.05	NaN	0.05	Uncertain significance		2) Assoc w R - Interim
katG_1080_del_1_AC_A	1	1	0.025	NaN	1	0	NaN	NaN	0	0	0	1439	7380	0	NaN	NaN	0.05	NaN	0.05	Uncertain significance		2) Assoc w R - Interim
katG_G156C	0	0.336267	0	0	0.336267	0	0	0.607669	7	7	0	1440	7371	9	0.00095375	0.1	0.05	1	0.05	Uncertain significance		3) Uncertain significance
mshA_A187T	0.166667	0.278673	0.0862479	0.0517241	0.143805	0.0107965	0.290149	0.0271857	56	53	3	1429	7325	55	0.0017845	0.06	0.05	1	0.0500595	Uncertain significance	3) Uncertain significance	3) Uncertain significance
katG_L141S	1	1	0.590384	1	1	0.397635	Inf	0.000703112	4	0	4	1433	7380	0	0.00480347	0.225	0.05	0.0749392	0.0566129	Uncertain significance	3) Uncertain significance	3) Uncertain significance
katG_T654I	0.857143	0.99639	0.421277	0.8	0.994949	0.283582	Inf	0.000705073	4	0	4	1434	7379	1	0.00498367	0.225	0.05	0.0749392	0.0566028	Uncertain significance		3) Uncertain significance
katG_S315R	1	1	0.292402	1	1	0.158114	Inf	0.0266091	2	0	2	1437	7380	0	0.0073287	8.4	0.05	1	0.0516392	Uncertain significance	3) Uncertain significance	3) Uncertain significance
katG_D366A	1	1	0.292402	1	1	0.292402	Inf	0.00434434	3	0	3	1437	7380	0	0.00778209	1	0.05	0.359132	0.0536927	Uncertain significance		3) Uncertain significance
katG_Q461P	0.8	0.994949	0.283582	0.75	0.993691	0.19412	Inf	0.00433824	3	0	3	1436	7379	1	0.0104143	0.4	0.05	0.359132	0.0536974	Uncertain significance	3) Uncertain significance	3) Uncertain significance
ahpC_C-52T	1	1	0.845627	1	1	0.158114	Inf	0.0260228	2	0	2	1418	7380	0	0.0114183	7.2	0.05	1	0.0516835	Uncertain significance	3) Uncertain significance	3) Uncertain significance
ahpC_G-48A	0.782609	0.925397	0.562969	0.285714	0.709579	0.0366926	2.59318	0.251411	6	4	2	1422	7375	5	0.0156828	0.08	0.05	1	0.0509423	Uncertain significance	3) Uncertain significance	3) Uncertain significance
katG_P232A	1	1	0.292402	1	1	0.158114	Inf	0.0266091	2	0	2	1437	7380	0	0.0160097	2.4	0.05	1	0.0516392	Uncertain significance	3) Uncertain significance	3) Uncertain significance
katG_G-7A	0.666667	0.991596	0.0942993	0.666667	0.991596	0.0942993	10.2629	0.0712315	3	1	2	1438	7379	1	0.0163141	0.12	0.05	1	0.05156	Uncertain significance		3) Uncertain significance
katG_W300G	1	1	0.292402	1	1	0.158114	Inf	0.0266091	2	0	2	1437	7380	0	0.017307	2.125	0.05	1	0.0516392	Uncertain significance	3) Uncertain significance	3) Uncertain significance
katG_D735A	0.428571	0.815948	0.0989883	0	0.602365	0	0	1	3	3	0	1437	7376	4	0.0210324	0.1	0.05	1	0.05	Uncertain significance		3) Uncertain significance
katG_D189A	0.4	0.853367	0.052745	0	0.707598	0	0	1	3	3	0	1438	7377	3	0.021057	0.1	0.05	1	0.05	Uncertain significance	3) Uncertain significance	3) Uncertain significance
katG_Y98C	1	1	0.158114	1	1	0.158114	Inf	0.0266401	2	0	2	1438	7380	0	0.0264474	0.65	0.05	1	0.0516369	Uncertain significance	3) Uncertain significance	3) Uncertain significance
katG_D419H	0.833333	0.995789	0.358765	0.666667	0.991596	0.0942993	10.2843	0.0709983	3	1	2	1435	7379	1	0.0266478	0.12	0.05	1	0.0515667	Uncertain significance	3) Uncertain significance	3) Uncertain significance
katG_W191G	0.6	0.878448	0.262378	0.2	0.716418	0.00505076	1.71455	0.50882	4	3	1	1434	7376	4	0.0286516	0.06	0.05	1	0.0501493	Uncertain significance	3) Uncertain significance	3) Uncertain significance
katG_S315G	0.333333	0.905701	0.00840376	0.333333	0.905701	0.00840376	2.56359	0.41422	3	2	1	1439	7378	2	0.0301991	0.1	0.05	1	0.0502291	Uncertain significance	3) Uncertain significance	3) Uncertain significance
katG_A109V	1	1	0.158114	1	1	0.158114	Inf	0.0266401	2	0	2	1438	7380	0	0.0306031	0.325	0.05	1	0.0516369	Uncertain significance	3) Uncertain significance	3) Uncertain significance
katG_T394A	0.25	0.80588	0.00630946	0	0.707598	0	0	1	3	3	0	1439	7377	3	0.0321673	0.1	0.05	1	0.05	Uncertain significance	3) Uncertain significance	3) Uncertain significance
katG_P501Q	1	1	0.158114	1	1	0.158114	Inf	0.0266401	2	0	2	1438	7380	0	0.0339128	0.31	0.05	1	0.0516369	Uncertain significance		3) Uncertain significance
inhA_S94A	1	1	0.630583	1	1	0.158114	Inf	0.0264544	2	0	2	1432	7380	0	0.0347318	0.26	0.05	1	0.0516507	Uncertain significance	3) Uncertain significance	3) Uncertain significance
katG_Q471P	1	1	0.158114	1	1	0.158114	Inf	0.0266401	2	0	2	1438	7380	0	0.0349217	0.26	0.05	1	0.0516369	Uncertain significance		3) Uncertain significance
katG_G125D	1	1	0.158114	1	1	0.158114	Inf	0.0266401	2	0	2	1438	7380	0	0.0368985	0.2	0.05	1	0.0516369	Uncertain significance	3) Uncertain significance	3) Uncertain significance
katG_Y337C	0.75	0.993691	0.19412	0.5	0.987421	0.0125791	5.135	0.299573	2	1	1	1437	7379	1	0.0376624	0.25	0.05	1	0.0503425	Uncertain significance	3) Uncertain significance	3) Uncertain significance
katG_R146G	0.666667	0.991596	0.0942993	0.5	0.987421	0.0125791	5.13143	0.299732	2	1	1	1438	7379	1	0.0376802	0.25	0.05	1	0.050342	Uncertain significance	3) Uncertain significance	3) Uncertain significance
katG_G285V	0.5	0.987421	0.0125791	0.5	0.987421	0.0125791	5.12787	0.299891	2	1	1	1439	7379	1	0.0377098	0.25	0.05	1	0.0503415	Uncertain significance	3) Uncertain significance	3) Uncertain significance
katG_G490R	1	1	0.025	1	1	0.025	Inf	0.163265	1	0	1	1439	7380	0	0.0384356	12.8	0.05	1	0.0504084	Uncertain significance		3) Uncertain significance
katG_L611R	0.333333	0.905701	0.00840376	0.333333	0.905701	0.00840376	2.56359	0.41422	3	2	1	1439	7378	2	0.0449469	0.06	0.05	1	0.0502291	Uncertain significance	3) Uncertain significance	3) Uncertain significance
Rv1258c_M230I	1	1	0.025	1	1	0.025	Inf	0.163265	1	0	1	1439	7380	0	0.0463266	4	0.05	1	0.0504084	Uncertain significance		3) Uncertain significance
mshA_G-506A	1	1	0.025	1	1	0.025	Inf	0.163265	1	0	1	1439	7380	0	0.0463266	4	0.05	1	0.0504084	Uncertain significance		3) Uncertain significance
katG_N138H	1	1	0.025	1	1	0.025	Inf	0.163265	1	0	1	1439	7380	0	0.0463266	4	0.05	1	0.0504084	Uncertain significance	3) Uncertain significance	3) Uncertain significance
inhA_A56S	1	1	0.025	1	1	0.025	Inf	0.163265	1	0	1	1439	7380	0	0.0463266	4	0.05	1	0.0504084	Uncertain significance		3) Uncertain significance
katG_S315I	0.5	0.987421	0.0125791	0.5	0.987421	0.0125791	Inf	0.163284	1	0	1	1439	7379	1	0.046327	4	0.05	1	0.0504083	Uncertain significance	3) Uncertain significance	3) Uncertain significance
katG_Y413C	0.5	0.932414	0.067586	0	0.841886	0	0	1	2	2	0	1438	7378	2	0.0485278	0.1	0.05	1	0.05	Uncertain significance	3) Uncertain significance	3) Uncertain significance
katG_A144V	0	0.841886	0	0	0.841886	0	0	1	2	2	0	1440	7378	2	0.048626	0.1	0.05	1	0.05	Uncertain significance	3) Uncertain significance	3) Uncertain significance
Rv1258c_Q337P	0	0.707598	0	0	0.707598	0	0	1	2	2	0	1440	7377	3	0.0486354	0.1	0.05	1	0.05	Uncertain significance	3) Uncertain significance	3) Uncertain significance
Rv2752c_I334L	1	1	0.025	1	1	0.025	Inf	0.163265	1	0	1	1439	7380	0	0.0564906	3.2	0.05	1	0.0504084	Uncertain significance		3) Uncertain significance
Rv2752c_I287V	1	1	0.025	1	1	0.025	Inf	0.163265	1	0	1	1439	7380	0	0.0564906	3.2	0.05	1	0.0504084	Uncertain significance		3) Uncertain significance
Rv2752c_H371Y	1	1	0.025	1	1	0.025	Inf	0.163265	1	0	1	1439	7380	0	0.0564906	3.2	0.05	1	0.0504084	Uncertain significance		3) Uncertain significance
katG_K152Q	0.5	0.987421	0.0125791	0.5	0.987421	0.0125791	Inf	0.163284	1	0	1	1439	7379	1	0.0564926	3.2	0.05	1	0.0504083	Uncertain significance	3) Uncertain significance	3) Uncertain significance
ndh_G301S	1	1	0.025	1	1	0.025	Inf	0.163265	1	0	1	1439	7380	0	0.0637371	2	0.05	1	0.0504084	Uncertain significance	3) Uncertain significance	3) Uncertain significance
Rv1258c_T338M	0	0.707598	0	0	0.707598	0	0	1	3	3	0	1440	7377	3	0.0687129	0.06	0.05	1	0.05	Uncertain significance		3) Uncertain significance
inhA_G-204A	0	0.707598	0	0	0.707598	0	0	1	3	3	0	1440	7377	3	0.0687129	0.06	0.05	1	0.05	Uncertain significance		3) Uncertain significance
katG_A162T	0.666667	0.991596	0.0942993	0.5	0.987421	0.0125791	5.13143	0.299732	2	1	1	1438	7379	1	0.070643	0.09	0.05	1	0.050342	Uncertain significance	3) Uncertain significance	3) Uncertain significance
Rv2752c_Y385D	0.5	0.987421	0.0125791	0.5	0.987421	0.0125791	5.12787	0.299891	2	1	1	1439	7379	1	0.0707058	0.09	0.05	1	0.0503415	Uncertain significance	3) Uncertain significance	3) Uncertain significance
katG_A-9C	0.333333	0.777222	0.0432719	0	0.602365	0	0	1	2	2	0	1438	7376	4	0.0754728	0.08	0.05	1	0.05	Uncertain significance	3) Uncertain significance	3) Uncertain significance
katG_G-7T	1	1	0.025	1	1	0.025	Inf	0.163265	1	0	1	1439	7380	0	0.0813113	1	0.05	1	0.0504084	Uncertain significance		3) Uncertain significance
katG_Y390H	0.5	0.987421	0.0125791	0.5	0.987421	0.0125791	Inf	0.163284	1	0	1	1439	7379	1	0.0813199	1	0.05	1	0.0504083	Uncertain significance		3) Uncertain significance
katG_N138D	1	1	0.292402	1	1	0.025	Inf	0.163076	1	0	1	1437	7380	0	0.0813207	1	0.05	1	0.0504095	Uncertain significance	3) Uncertain significance	3) Uncertain significance
mshA_G-561A	1	1	0.025	1	1	0.025	Inf	0.163265	1	0	1	1439	7380	0	0.0842594	0.8	0.05	1	0.0504084	Uncertain significance		3) Uncertain significance
katG_T271I	1	1	0.025	1	1	0.025	Inf	0.163265	1	0	1	1439	7380	0	0.0842594	0.8	0.05	1	0.0504084	Uncertain significance	3) Uncertain significance	3) Uncertain significance
katG_G177V	1	1	0.025	1	1	0.025	Inf	0.163265	1	0	1	1439	7380	0	0.0842594	0.8	0.05	1	0.0504084	Uncertain significance	3) Uncertain significance	3) Uncertain significance
katG_R128L	1	1	0.025	1	1	0.025	Inf	0.163265	1	0	1	1439	7380	0	0.0868723	0.5	0.05	1	0.0504084	Uncertain significance		3) Uncertain significance
katG_G494D	1	1	0.025	1	1	0.025	Inf	0.163265	1	0	1	1439	7380	0	0.0868723	0.5	0.05	1	0.0504084	Uncertain significance		3) Uncertain significance
katG_G-112A	1	1	0.025	1	1	0.025	Inf	0.163265	1	0	1	1439	7380	0	0.0868723	0.5	0.05	1	0.0504084	Uncertain significance		3) Uncertain significance
ahpC_C-81T	0.8	0.974789	0.443905	0.333333	0.905701	0.00840376	5.15223	0.298809	2	1	1	1432	7378	2	0.0873924	2.025	0.05	1	0.0503451	Uncertain significance	3) Uncertain significance	3) Uncertain significance
katG_S383W	1	1	0.025	1	1	0.025	Inf	0.163265	1	0	1	1439	7380	0	0.0898713	0.4	0.05	1	0.0504084	Uncertain significance	3) Uncertain significance	3) Uncertain significance
katG_A106V	0.8	0.994949	0.283582	0.666667	0.991596	0.0942993	10.2772	0.071076	3	1	2	1436	7379	1	0.0946058	0.2	0.05	1	0.0515644	Uncertain significance	3) Uncertain significance	3) Uncertain significance
katG_Q127P	1	1	0.397635	1	1	0.025	Inf	0.162981	1	0	1	1436	7380	0	0.0956753	0.25	0.05	1	0.0504101	Uncertain significance	3) Uncertain significance	3) Uncertain significance
katG_Y113C	1	1	0.025	1	1	0.025	Inf	0.163265	1	0	1	1439	7380	0	0.0958591	0.25	0.05	1	0.0504084	Uncertain significance		3) Uncertain significance
katG_L619H	1	1	0.025	1	1	0.025	Inf	0.163265	1	0	1	1439	7380	0	0.0958591	0.25	0.05	1	0.0504084	Uncertain significance		3) Uncertain significance
katG_L378P	1	1	0.025	1	1	0.025	Inf	0.163265	1	0	1	1439	7380	0	0.0958591	0.25	0.05	1	0.0504084	Uncertain significance	3) Uncertain significance	3) Uncertain significance
katG_A555P	1	1	0.025	1	1	0.025	Inf	0.163265	1	0	1	1439	7380	0	0.0958591	0.25	0.05	1	0.0504084	Uncertain significance		3) Uncertain significance
katG_A162V	1	1	0.025	1	1	0.025	Inf	0.163265	1	0	1	1439	7380	0	0.0958591	0.25	0.05	1	0.0504084	Uncertain significance	3) Uncertain significance	3) Uncertain significance
mshA_V38A	0.5	0.987421	0.0125791	0.5	0.987421	0.0125791	5.12787	0.299891	2	1	1	1439	7379	1	0.0991119	1.625	0.05	1	0.0503415	Uncertain significance		3) Uncertain significance
inhA_-797_del_1_TC_T	1	1	0.158114	1	1	0.025	Inf	0.16317	1	0	1	1438	7380	0	0.103044	0.2	0.05	1	0.0504089	Uncertain significance		3) Uncertain significance
katG_W90R	1	1	0.025	1	1	0.025	Inf	0.163265	1	0	1	1439	7380	0	0.103107	0.2	0.05	1	0.0504084	Uncertain significance	3) Uncertain significance	3) Uncertain significance
katG_Q88P	1	1	0.025	1	1	0.025	Inf	0.163265	1	0	1	1439	7380	0	0.103107	0.2	0.05	1	0.0504084	Uncertain significance	3) Uncertain significance	3) Uncertain significance
katG_M176V	1	1	0.025	1	1	0.025	Inf	0.163265	1	0	1	1439	7380	0	0.103107	0.2	0.05	1	0.0504084	Uncertain significance		3) Uncertain significance
katG_A312P	1	1	0.025	1	1	0.025	Inf	0.163265	1	0	1	1439	7380	0	0.103107	0.2	0.05	1	0.0504084	Uncertain significance	3) Uncertain significance	3) Uncertain significance
katG_A245E	1	1	0.025	1	1	0.025	Inf	0.163265	1	0	1	1439	7380	0	0.103107	0.2	0.05	1	0.0504084	Uncertain significance		3) Uncertain significance
ahpC_G-51A	0.769231	0.949619	0.461868	0.25	0.80588	0.00630946	2.57937	0.412462	3	2	1	1430	7377	3	0.106579	0.05	0.05	1	0.0502326	Uncertain significance	3) Uncertain significance	3) Uncertain significance
katG_E607K	1	1	0.158114	1	1	0.025	Inf	0.16317	1	0	1	1438	7380	0	0.110794	0.12	0.05	1	0.0504089	Uncertain significance	3) Uncertain significance	3) Uncertain significance
katG_D440Y	1	1	0.158114	1	1	0.025	Inf	0.16317	1	0	1	1438	7380	0	0.110794	0.12	0.05	1	0.0504089	Uncertain significance	3) Uncertain significance	3) Uncertain significance
katG_D311G	0.5	0.932414	0.067586	0.333333	0.905701	0.00840376	Inf	0.163207	1	0	1	1438	7378	2	0.110815	0.12	0.05	1	0.0504088	Uncertain significance	3) Uncertain significance	3) Uncertain significance
Rv2752c_R547C	1	1	0.158114	1	1	0.025	Inf	0.16317	1	0	1	1438	7380	0	0.110832	0.12	0.05	1	0.0504089	Uncertain significance		3) Uncertain significance
ndh_R284W	1	1	0.025	1	1	0.025	Inf	0.163265	1	0	1	1439	7380	0	0.11086	0.12	0.05	1	0.0504084	Uncertain significance	3) Uncertain significance	3) Uncertain significance
mshA_A337T	1	1	0.025	1	1	0.025	Inf	0.163265	1	0	1	1439	7380	0	0.11086	0.12	0.05	1	0.0504084	Uncertain significance	3) Uncertain significance	3) Uncertain significance
katG_Y597C	1	1	0.025	1	1	0.025	Inf	0.163265	1	0	1	1439	7380	0	0.11086	0.12	0.05	1	0.0504084	Uncertain significance		3) Uncertain significance
katG_Y339D	1	1	0.025	1	1	0.025	Inf	0.163265	1	0	1	1439	7380	0	0.11086	0.12	0.05	1	0.0504084	Uncertain significance		3) Uncertain significance
katG_T85P	1	1	0.025	1	1	0.025	Inf	0.163265	1	0	1	1439	7380	0	0.11086	0.12	0.05	1	0.0504084	Uncertain significance		3) Uncertain significance
katG_L141F	1	1	0.025	1	1	0.025	Inf	0.163265	1	0	1	1439	7380	0	0.11086	0.12	0.05	1	0.0504084	Uncertain significance	3) Uncertain significance	3) Uncertain significance
katG_G169S	1	1	0.025	1	1	0.025	Inf	0.163265	1	0	1	1439	7380	0	0.11086	0.12	0.05	1	0.0504084	Uncertain significance	3) Uncertain significance	3) Uncertain significance
katG_F332I	1	1	0.025	1	1	0.025	Inf	0.163265	1	0	1	1439	7380	0	0.11086	0.12	0.05	1	0.0504084	Uncertain significance		3) Uncertain significance
katG_A264T	1	1	0.025	1	1	0.025	Inf	0.163265	1	0	1	1439	7380	0	0.11086	0.12	0.05	1	0.0504084	Uncertain significance		3) Uncertain significance
mshA_A298V	0.5	0.987421	0.0125791	0.5	0.987421	0.0125791	Inf	0.163284	1	0	1	1439	7379	1	0.110871	0.12	0.05	1	0.0504083	Uncertain significance		3) Uncertain significance
Rv2752c_G-986A	0.333333	0.905701	0.00840376	0	0.841886	0	0	1	2	2	0	1439	7378	2	0.112531	0.06	0.05	1	0.05	Uncertain significance		3) Uncertain significance
ahpC_C-72T	0.25	0.80588	0.00630946	0	0.707598	0	0	1	2	2	0	1439	7377	3	0.112558	0.06	0.05	1	0.05	Uncertain significance	3) Uncertain significance	3) Uncertain significance
Rv2752c_H86R	0	0.841886	0	0	0.841886	0	0	1	2	2	0	1440	7378	2	0.112614	0.06	0.05	1	0.05	Uncertain significance	3) Uncertain significance	3) Uncertain significance
Rv1258c_S49R	0	0.841886	0	0	0.841886	0	0	1	2	2	0	1440	7378	2	0.112614	0.06	0.05	1	0.05	Uncertain significance	3) Uncertain significance	3) Uncertain significance
ndh_L306R	0	0.841886	0	0	0.841886	0	0	1	2	2	0	1440	7378	2	0.112614	0.06	0.05	1	0.05	Uncertain significance		3) Uncertain significance
ndh_848_del_255_CTGGCCGAAACCCCGGCCGACCAGACCTTGCAGGCCGACTCGATGCGCCGGACGGTGCCGTCGGAGTCCTTGACGGTGATGCCGTTGCGGTCGACGTCGGTGACCATCGCACCCAGCTGGATTTCCACGCCCAGCTTCTGCAACCGGGCAGCCGCCCGCTGACCGAGCTTTGCGCCCATCGGTGGCAGCACCGCCGGGGCGGCGTCAAGCAGAATCACCCGCGCCTTGGTCGAGTCGATGTGCCGGAATGCGCCCT_C	0	0.841886	0	0	0.841886	0	0	1	2	2	0	1440	7378	2	0.112614	0.06	0.05	1	0.05	Uncertain significance		3) Uncertain significance
mshA_G-336C	0	0.841886	0	0	0.841886	0	0	1	2	2	0	1440	7378	2	0.112614	0.06	0.05	1	0.05	Uncertain significance		3) Uncertain significance
katG_T86I	0	0.841886	0	0	0.841886	0	0	1	2	2	0	1440	7378	2	0.112614	0.06	0.05	1	0.05	Uncertain significance		3) Uncertain significance
katG_R249H	0.666667	0.991596	0.0942993	0	0.975	0	0	1	1	1	0	1438	7379	1	0.120371	0.1	0.05	1	0.05	Uncertain significance	3) Uncertain significance	3) Uncertain significance
katG_G285S	0.5	0.932414	0.067586	0	0.841886	0	0	1	1	1	0	1438	7378	2	0.120384	0.1	0.05	1	0.05	Uncertain significance	3) Uncertain significance	3) Uncertain significance
katG_T-480G	0.5	0.987421	0.0125791	0	0.975	0	0	1	1	1	0	1439	7379	1	0.12044	0.1	0.05	1	0.05	Uncertain significance		3) Uncertain significance
Rv2752c_G88R	0	0.975	0	0	0.975	0	0	1	1	1	0	1440	7379	1	0.120509	0.1	0.05	1	0.05	Uncertain significance		3) Uncertain significance
katG_Y711S	0	0.975	0	0	0.975	0	0	1	1	1	0	1440	7379	1	0.120509	0.1	0.05	1	0.05	Uncertain significance		3) Uncertain significance
katG_R632H	0	0.975	0	0	0.975	0	0	1	1	1	0	1440	7379	1	0.120509	0.1	0.05	1	0.05	Uncertain significance		3) Uncertain significance
katG_L707P	0	0.975	0	0	0.975	0	0	1	1	1	0	1440	7379	1	0.120509	0.1	0.05	1	0.05	Uncertain significance	3) Uncertain significance	3) Uncertain significance
katG_A256G	0	0.975	0	0	0.975	0	0	1	1	1	0	1440	7379	1	0.120509	0.1	0.05	1	0.05	Uncertain significance	3) Uncertain significance	3) Uncertain significance
Rv1258c_I283V	0.111111	0.482497	0.00280914	0.111111	0.482497	0.00280914	0.853834	1	7	6	1	1439	7372	8	0.121997	0.06	0.05	1	0.0500507	Uncertain significance	3) Uncertain significance	3) Uncertain significance
mshA_D403G	0	0.707598	0	0	0.707598	0	0	1	3	3	0	1440	7377	3	0.130151	0.06	0.05	1	0.05	Uncertain significance		3) Uncertain significance
katG_P232S	0.875	0.99684	0.47349	0.666667	0.991596	0.0942993	10.2987	0.070843	3	1	2	1433	7379	1	0.141666	0.12	0.05	1	0.0515712	Uncertain significance	3) Uncertain significance	3) Uncertain significance
mshA_A80V	0	0.308497	0	0	0.308497	0	0	0.38331	10	10	0	1440	7370	10	0.149455	0.05	0.05	1	0.05	Uncertain significance		3) Uncertain significance
Rv2752c_C-999A	0.333333	0.905701	0.00840376	0	0.841886	0	0	1	2	2	0	1439	7378	2	0.159785	0.075	0.05	1	0.05	Uncertain significance		3) Uncertain significance
katG_D189N	0	0.841886	0	0	0.841886	0	0	1	2	2	0	1440	7378	2	0.159883	0.075	0.05	1	0.05	Uncertain significance	3) Uncertain significance	3) Uncertain significance
katG_A621D	0	0.841886	0	0	0.841886	0	0	1	2	2	0	1440	7378	2	0.159883	0.075	0.05	1	0.05	Uncertain significance		3) Uncertain significance
Rv2752c_D170N	0.111111	0.482497	0.00280914	0	0.369417	0	0	1	5	5	0	1439	7372	8	0.169659	0.06	0.05	1	0.05	Uncertain significance	3) Uncertain significance	3) Uncertain significance
katG_M26I	0	0.602365	0	0	0.602365	0	0	1	4	4	0	1440	7376	4	0.171068	0.06	0.05	1	0.05	Uncertain significance		3) Uncertain significance
Rv2752c_H83R	0.857143	0.982205	0.571871	0	0.841886	0	0	1	1	1	0	1428	7378	2	0.194573	0.06	0.05	1	0.05	Uncertain significance	3) Uncertain significance	3) Uncertain significance
katG_M105I	0.857143	0.99639	0.421277	0	0.975	0	0	1	1	1	0	1434	7379	1	0.195107	0.06	0.05	1	0.05	Uncertain significance	3) Uncertain significance	3) Uncertain significance
ahpC_C-52A	0.666667	0.956728	0.222778	0	0.841886	0	0	1	1	1	0	1436	7378	2	0.195304	0.06	0.05	1	0.05	Uncertain significance	3) Uncertain significance	3) Uncertain significance
Rv2752c_A376V	0.666667	0.991596	0.0942993	0	0.975	0	0	1	1	1	0	1438	7379	1	0.195445	0.06	0.05	1	0.05	Uncertain significance		3) Uncertain significance
katG_T579A	0.5	0.987421	0.0125791	0	0.975	0	0	1	1	1	0	1439	7379	1	0.19553	0.06	0.05	1	0.05	Uncertain significance	3) Uncertain significance	3) Uncertain significance
ahpC_G-105A	0.5	0.987421	0.0125791	0	0.975	0	0	1	1	1	0	1439	7379	1	0.19553	0.06	0.05	1	0.05	Uncertain significance	3) Uncertain significance	3) Uncertain significance
ndh_V326M	0.5	0.987421	0.0125791	0	0.975	0	0	1	1	1	0	1439	7379	1	0.19553	0.06	0.05	1	0.05	Uncertain significance		3) Uncertain significance
Rv2752c_K172E	0.5	0.987421	0.0125791	0	0.975	0	0	1	1	1	0	1439	7379	1	0.19553	0.06	0.05	1	0.05	Uncertain significance		3) Uncertain significance
katG_P441L	0.5	0.987421	0.0125791	0	0.975	0	0	1	1	1	0	1439	7379	1	0.19553	0.06	0.05	1	0.05	Uncertain significance		3) Uncertain significance
Rv2752c_V78L	0	0.975	0	0	0.975	0	0	1	1	1	0	1440	7379	1	0.195614	0.06	0.05	1	0.05	Uncertain significance		3) Uncertain significance
Rv2752c_V372L	0	0.975	0	0	0.975	0	0	1	1	1	0	1440	7379	1	0.195614	0.06	0.05	1	0.05	Uncertain significance		3) Uncertain significance
Rv2752c_V196G	0	0.975	0	0	0.975	0	0	1	1	1	0	1440	7379	1	0.195614	0.06	0.05	1	0.05	Uncertain significance		3) Uncertain significance
Rv2752c_T80P	0	0.975	0	0	0.975	0	0	1	1	1	0	1440	7379	1	0.195614	0.06	0.05	1	0.05	Uncertain significance		3) Uncertain significance
Rv2752c_T122I	0	0.975	0	0	0.975	0	0	1	1	1	0	1440	7379	1	0.195614	0.06	0.05	1	0.05	Uncertain significance	3) Uncertain significance	3) Uncertain significance
Rv2752c_S469L	0	0.975	0	0	0.975	0	0	1	1	1	0	1440	7379	1	0.195614	0.06	0.05	1	0.05	Uncertain significance	3) Uncertain significance	3) Uncertain significance
Rv2752c_R17Q	0	0.975	0	0	0.975	0	0	1	1	1	0	1440	7379	1	0.195614	0.06	0.05	1	0.05	Uncertain significance		3) Uncertain significance
Rv2752c_P91S	0	0.975	0	0	0.975	0	0	1	1	1	0	1440	7379	1	0.195614	0.06	0.05	1	0.05	Uncertain significance		3) Uncertain significance
Rv2752c_P91L	0	0.975	0	0	0.975	0	0	1	1	1	0	1440	7379	1	0.195614	0.06	0.05	1	0.05	Uncertain significance	3) Uncertain significance	3) Uncertain significance
Rv2752c_P549L	0	0.975	0	0	0.975	0	0	1	1	1	0	1440	7379	1	0.195614	0.06	0.05	1	0.05	Uncertain significance		3) Uncertain significance
Rv2752c_P283L	0	0.975	0	0	0.975	0	0	1	1	1	0	1440	7379	1	0.195614	0.06	0.05	1	0.05	Uncertain significance		3) Uncertain significance
Rv2752c_N365D	0	0.975	0	0	0.975	0	0	1	1	1	0	1440	7379	1	0.195614	0.06	0.05	1	0.05	Uncertain significance		3) Uncertain significance
Rv2752c_G-967A	0	0.975	0	0	0.975	0	0	1	1	1	0	1440	7379	1	0.195614	0.06	0.05	1	0.05	Uncertain significance		3) Uncertain significance
Rv2752c_G458A	0	0.975	0	0	0.975	0	0	1	1	1	0	1440	7379	1	0.195614	0.06	0.05	1	0.05	Uncertain significance		3) Uncertain significance
Rv2752c_G455C	0	0.975	0	0	0.975	0	0	1	1	1	0	1440	7379	1	0.195614	0.06	0.05	1	0.05	Uncertain significance		3) Uncertain significance
Rv2752c_D58G	0	0.975	0	0	0.975	0	0	1	1	1	0	1440	7379	1	0.195614	0.06	0.05	1	0.05	Uncertain significance		3) Uncertain significance
Rv2752c_C-968T	0	0.975	0	0	0.975	0	0	1	1	1	0	1440	7379	1	0.195614	0.06	0.05	1	0.05	Uncertain significance		3) Uncertain significance
Rv2752c_C-900T	0	0.975	0	0	0.975	0	0	1	1	1	0	1440	7379	1	0.195614	0.06	0.05	1	0.05	Uncertain significance		3) Uncertain significance
Rv2752c_A376E	0	0.975	0	0	0.975	0	0	1	1	1	0	1440	7379	1	0.195614	0.06	0.05	1	0.05	Uncertain significance		3) Uncertain significance
Rv2752c_A-31G	0	0.975	0	0	0.975	0	0	1	1	1	0	1440	7379	1	0.195614	0.06	0.05	1	0.05	Uncertain significance		3) Uncertain significance
Rv2752c_A-27C	0	0.975	0	0	0.975	0	0	1	1	1	0	1440	7379	1	0.195614	0.06	0.05	1	0.05	Uncertain significance		3) Uncertain significance
Rv2752c_A252V	0	0.975	0	0	0.975	0	0	1	1	1	0	1440	7379	1	0.195614	0.06	0.05	1	0.05	Uncertain significance		3) Uncertain significance
Rv2752c_A236V	0	0.975	0	0	0.975	0	0	1	1	1	0	1440	7379	1	0.195614	0.06	0.05	1	0.05	Uncertain significance		3) Uncertain significance
Rv2752c_A157V	0	0.975	0	0	0.975	0	0	1	1	1	0	1440	7379	1	0.195614	0.06	0.05	1	0.05	Uncertain significance		3) Uncertain significance
Rv2752c_A153V	0	0.975	0	0	0.975	0	0	1	1	1	0	1440	7379	1	0.195614	0.06	0.05	1	0.05	Uncertain significance	3) Uncertain significance	3) Uncertain significance
Rv2752c_514_del_1_TG_T	0	0.975	0	0	0.975	0	0	1	1	1	0	1440	7379	1	0.195614	0.06	0.05	1	0.05	Uncertain significance		3) Uncertain significance
Rv2752c_1671_ins_1_C_CT	0	0.975	0	0	0.975	0	0	1	1	1	0	1440	7379	1	0.195614	0.06	0.05	1	0.05	Uncertain significance		3) Uncertain significance
Rv2752c_148_ins_1_G_GA	0	0.975	0	0	0.975	0	0	1	1	1	0	1440	7379	1	0.195614	0.06	0.05	1	0.05	Uncertain significance		3) Uncertain significance
Rv2752c_1374_del_1_GC_G	0	0.975	0	0	0.975	0	0	1	1	1	0	1440	7379	1	0.195614	0.06	0.05	1	0.05	Uncertain significance		3) Uncertain significance
Rv2752c_1292_del_1_AG_A	0	0.975	0	0	0.975	0	0	1	1	1	0	1440	7379	1	0.195614	0.06	0.05	1	0.05	Uncertain significance		3) Uncertain significance
Rv1258c_S244T	0	0.975	0	0	0.975	0	0	1	1	1	0	1440	7379	1	0.195614	0.06	0.05	1	0.05	Uncertain significance		3) Uncertain significance
Rv1258c_R2T	0	0.975	0	0	0.975	0	0	1	1	1	0	1440	7379	1	0.195614	0.06	0.05	1	0.05	Uncertain significance		3) Uncertain significance
Rv1258c_P15T	0	0.975	0	0	0.975	0	0	1	1	1	0	1440	7379	1	0.195614	0.06	0.05	1	0.05	Uncertain significance		3) Uncertain significance
Rv1258c_L35W	0	0.975	0	0	0.975	0	0	1	1	1	0	1440	7379	1	0.195614	0.06	0.05	1	0.05	Uncertain significance		3) Uncertain significance
Rv1258c_G326E	0	0.975	0	0	0.975	0	0	1	1	1	0	1440	7379	1	0.195614	0.06	0.05	1	0.05	Uncertain significance		3) Uncertain significance
Rv1258c_G299S	0	0.975	0	0	0.975	0	0	1	1	1	0	1440	7379	1	0.195614	0.06	0.05	1	0.05	Uncertain significance		3) Uncertain significance
Rv1258c_G269D	0	0.975	0	0	0.975	0	0	1	1	1	0	1440	7379	1	0.195614	0.06	0.05	1	0.05	Uncertain significance		3) Uncertain significance
Rv1258c_E194Q	0	0.975	0	0	0.975	0	0	1	1	1	0	1440	7379	1	0.195614	0.06	0.05	1	0.05	Uncertain significance		3) Uncertain significance
Rv1258c_A378V	0	0.975	0	0	0.975	0	0	1	1	1	0	1440	7379	1	0.195614	0.06	0.05	1	0.05	Uncertain significance	3) Uncertain significance	3) Uncertain significance
Rv1258c_A190T	0	0.975	0	0	0.975	0	0	1	1	1	0	1440	7379	1	0.195614	0.06	0.05	1	0.05	Uncertain significance	3) Uncertain significance	3) Uncertain significance
Rv1258c_A189T	0	0.975	0	0	0.975	0	0	1	1	1	0	1440	7379	1	0.195614	0.06	0.05	1	0.05	Uncertain significance		3) Uncertain significance
Rv1258c_A15T	0	0.975	0	0	0.975	0	0	1	1	1	0	1440	7379	1	0.195614	0.06	0.05	1	0.05	Uncertain significance	3) Uncertain significance	3) Uncertain significance
Rv1258c_379_ins_1_T_TA	0	0.975	0	0	0.975	0	0	1	1	1	0	1440	7379	1	0.195614	0.06	0.05	1	0.05	Uncertain significance		3) Uncertain significance
Rv1258c_266_del_10_ACGCCGGCCAC_A	0	0.975	0	0	0.975	0	0	1	1	1	0	1440	7379	1	0.195614	0.06	0.05	1	0.05	Uncertain significance		3) Uncertain significance
ndh_V398M	0	0.975	0	0	0.975	0	0	1	1	1	0	1440	7379	1	0.195614	0.06	0.05	1	0.05	Uncertain significance		3) Uncertain significance
ndh_T-16C	0	0.975	0	0	0.975	0	0	1	1	1	0	1440	7379	1	0.195614	0.06	0.05	1	0.05	Uncertain significance	3) Uncertain significance	3) Uncertain significance
ndh_R35Q	0	0.975	0	0	0.975	0	0	1	1	1	0	1440	7379	1	0.195614	0.06	0.05	1	0.05	Uncertain significance		3) Uncertain significance
ndh_Q292H	0	0.975	0	0	0.975	0	0	1	1	1	0	1440	7379	1	0.195614	0.06	0.05	1	0.05	Uncertain significance		3) Uncertain significance
ndh_P7A	0	0.975	0	0	0.975	0	0	1	1	1	0	1440	7379	1	0.195614	0.06	0.05	1	0.05	Uncertain significance		3) Uncertain significance
ndh_P315S	0	0.975	0	0	0.975	0	0	1	1	1	0	1440	7379	1	0.195614	0.06	0.05	1	0.05	Uncertain significance		3) Uncertain significance
ndh_N88D	0	0.975	0	0	0.975	0	0	1	1	1	0	1440	7379	1	0.195614	0.06	0.05	1	0.05	Uncertain significance	3) Uncertain significance	3) Uncertain significance
ndh_G328A	0	0.975	0	0	0.975	0	0	1	1	1	0	1440	7379	1	0.195614	0.06	0.05	1	0.05	Uncertain significance		3) Uncertain significance
ndh_A59T	0	0.975	0	0	0.975	0	0	1	1	1	0	1440	7379	1	0.195614	0.06	0.05	1	0.05	Uncertain significance		3) Uncertain significance
mshA_V38F	0	0.975	0	0	0.975	0	0	1	1	1	0	1440	7379	1	0.195614	0.06	0.05	1	0.05	Uncertain significance		3) Uncertain significance
mshA_T-649C	0	0.975	0	0	0.975	0	0	1	1	1	0	1440	7379	1	0.195614	0.06	0.05	1	0.05	Uncertain significance		3) Uncertain significance
mshA_G-543T	0	0.975	0	0	0.975	0	0	1	1	1	0	1440	7379	1	0.195614	0.06	0.05	1	0.05	Uncertain significance		3) Uncertain significance
mshA_G-222C	0	0.975	0	0	0.975	0	0	1	1	1	0	1440	7379	1	0.195614	0.06	0.05	1	0.05	Uncertain significance		3) Uncertain significance
mshA_G-139A	0	0.975	0	0	0.975	0	0	1	1	1	0	1440	7379	1	0.195614	0.06	0.05	1	0.05	Uncertain significance		3) Uncertain significance
mshA_G-128A	0	0.975	0	0	0.975	0	0	1	1	1	0	1440	7379	1	0.195614	0.06	0.05	1	0.05	Uncertain significance		3) Uncertain significance
mshA_E22A	0	0.975	0	0	0.975	0	0	1	1	1	0	1440	7379	1	0.195614	0.06	0.05	1	0.05	Uncertain significance	3) Uncertain significance	3) Uncertain significance
mshA_D426N	0	0.975	0	0	0.975	0	0	1	1	1	0	1440	7379	1	0.195614	0.06	0.05	1	0.05	Uncertain significance		3) Uncertain significance
mshA_D208G	0	0.975	0	0	0.975	0	0	1	1	1	0	1440	7379	1	0.195614	0.06	0.05	1	0.05	Uncertain significance		3) Uncertain significance
mshA_C-39T	0	0.975	0	0	0.975	0	0	1	1	1	0	1440	7379	1	0.195614	0.06	0.05	1	0.05	Uncertain significance		3) Uncertain significance
mshA_A96T	0	0.975	0	0	0.975	0	0	1	1	1	0	1440	7379	1	0.195614	0.06	0.05	1	0.05	Uncertain significance		3) Uncertain significance
mshA_A-458C	0	0.975	0	0	0.975	0	0	1	1	1	0	1440	7379	1	0.195614	0.06	0.05	1	0.05	Uncertain significance		3) Uncertain significance
mshA_A410P	0	0.975	0	0	0.975	0	0	1	1	1	0	1440	7379	1	0.195614	0.06	0.05	1	0.05	Uncertain significance		3) Uncertain significance
mshA_A-254G	0	0.975	0	0	0.975	0	0	1	1	1	0	1440	7379	1	0.195614	0.06	0.05	1	0.05	Uncertain significance		3) Uncertain significance
mshA_21_ins_1_T_TG	0	0.975	0	0	0.975	0	0	1	1	1	0	1440	7379	1	0.195614	0.06	0.05	1	0.05	Uncertain significance		3) Uncertain significance
katG_Y426H	0	0.975	0	0	0.975	0	0	1	1	1	0	1440	7379	1	0.195614	0.06	0.05	1	0.05	Uncertain significance		3) Uncertain significance
katG_W149G	0	0.975	0	0	0.975	0	0	1	1	1	0	1440	7379	1	0.195614	0.06	0.05	1	0.05	Uncertain significance	3) Uncertain significance	3) Uncertain significance
katG_V68A	0	0.975	0	0	0.975	0	0	1	1	1	0	1440	7379	1	0.195614	0.06	0.05	1	0.05	Uncertain significance		3) Uncertain significance
katG_T618M	0	0.975	0	0	0.975	0	0	1	1	1	0	1440	7379	1	0.195614	0.06	0.05	1	0.05	Uncertain significance		3) Uncertain significance
katG_T251A	0	0.975	0	0	0.975	0	0	1	1	1	0	1440	7379	1	0.195614	0.06	0.05	1	0.05	Uncertain significance		3) Uncertain significance
katG_S620R	0	0.975	0	0	0.975	0	0	1	1	1	0	1440	7379	1	0.195614	0.06	0.05	1	0.05	Uncertain significance		3) Uncertain significance
katG_Q461R	0	0.975	0	0	0.975	0	0	1	1	1	0	1440	7379	1	0.195614	0.06	0.05	1	0.05	Uncertain significance	3) Uncertain significance	3) Uncertain significance
katG_P672S	0	0.975	0	0	0.975	0	0	1	1	1	0	1440	7379	1	0.195614	0.06	0.05	1	0.05	Uncertain significance	3) Uncertain significance	3) Uncertain significance
katG_P566A	0	0.975	0	0	0.975	0	0	1	1	1	0	1440	7379	1	0.195614	0.06	0.05	1	0.05	Uncertain significance		3) Uncertain significance
katG_P371S	0	0.975	0	0	0.975	0	0	1	1	1	0	1440	7379	1	0.195614	0.06	0.05	1	0.05	Uncertain significance		3) Uncertain significance
katG_P131T	0	0.975	0	0	0.975	0	0	1	1	1	0	1440	7379	1	0.195614	0.06	0.05	1	0.05	Uncertain significance		3) Uncertain significance
katG_K590N	0	0.975	0	0	0.975	0	0	1	1	1	0	1440	7379	1	0.195614	0.06	0.05	1	0.05	Uncertain significance		3) Uncertain significance
katG_K410M	0	0.975	0	0	0.975	0	0	1	1	1	0	1440	7379	1	0.195614	0.06	0.05	1	0.05	Uncertain significance		3) Uncertain significance
katG_I666V	0	0.975	0	0	0.975	0	0	1	1	1	0	1440	7379	1	0.195614	0.06	0.05	1	0.05	Uncertain significance		3) Uncertain significance
katG_I393S	0	0.975	0	0	0.975	0	0	1	1	1	0	1440	7379	1	0.195614	0.06	0.05	1	0.05	Uncertain significance	3) Uncertain significance	3) Uncertain significance
katG_H97L	0	0.975	0	0	0.975	0	0	1	1	1	0	1440	7379	1	0.195614	0.06	0.05	1	0.05	Uncertain significance	3) Uncertain significance	3) Uncertain significance
katG_G96V	0	0.975	0	0	0.975	0	0	1	1	1	0	1440	7379	1	0.195614	0.06	0.05	1	0.05	Uncertain significance		3) Uncertain significance
katG_G-467A	0	0.975	0	0	0.975	0	0	1	1	1	0	1440	7379	1	0.195614	0.06	0.05	1	0.05	Uncertain significance		3) Uncertain significance
katG_G-400A	0	0.975	0	0	0.975	0	0	1	1	1	0	1440	7379	1	0.195614	0.06	0.05	1	0.05	Uncertain significance		3) Uncertain significance
katG_G-314C	0	0.975	0	0	0.975	0	0	1	1	1	0	1440	7379	1	0.195614	0.06	0.05	1	0.05	Uncertain significance		3) Uncertain significance
katG_E526D	0	0.975	0	0	0.975	0	0	1	1	1	0	1440	7379	1	0.195614	0.06	0.05	1	0.05	Uncertain significance		3) Uncertain significance
katG_D406A	0	0.975	0	0	0.975	0	0	1	1	1	0	1440	7379	1	0.195614	0.06	0.05	1	0.05	Uncertain significance		3) Uncertain significance
katG_A621S	0	0.975	0	0	0.975	0	0	1	1	1	0	1440	7379	1	0.195614	0.06	0.05	1	0.05	Uncertain significance		3) Uncertain significance
katG_A-511G	0	0.975	0	0	0.975	0	0	1	1	1	0	1440	7379	1	0.195614	0.06	0.05	1	0.05	Uncertain significance		3) Uncertain significance
katG_A478P	0	0.975	0	0	0.975	0	0	1	1	1	0	1440	7379	1	0.195614	0.06	0.05	1	0.05	Uncertain significance		3) Uncertain significance
katG_-477_del_2_GAC_G	0	0.975	0	0	0.975	0	0	1	1	1	0	1440	7379	1	0.195614	0.06	0.05	1	0.05	Uncertain significance		3) Uncertain significance
inhA_T-725C	0	0.975	0	0	0.975	0	0	1	1	1	0	1440	7379	1	0.195614	0.06	0.05	1	0.05	Uncertain significance		3) Uncertain significance
inhA_T-622C	0	0.975	0	0	0.975	0	0	1	1	1	0	1440	7379	1	0.195614	0.06	0.05	1	0.05	Uncertain significance		3) Uncertain significance
inhA_G-771A	0	0.975	0	0	0.975	0	0	1	1	1	0	1440	7379	1	0.195614	0.06	0.05	1	0.05	Uncertain significance		3) Uncertain significance
inhA_G-386A	0	0.975	0	0	0.975	0	0	1	1	1	0	1440	7379	1	0.195614	0.06	0.05	1	0.05	Uncertain significance		3) Uncertain significance
inhA_C-825T	0	0.975	0	0	0.975	0	0	1	1	1	0	1440	7379	1	0.195614	0.06	0.05	1	0.05	Uncertain significance		3) Uncertain significance
inhA_C-737T	0	0.975	0	0	0.975	0	0	1	1	1	0	1440	7379	1	0.195614	0.06	0.05	1	0.05	Uncertain significance		3) Uncertain significance
inhA_C-187T	0	0.975	0	0	0.975	0	0	1	1	1	0	1440	7379	1	0.195614	0.06	0.05	1	0.05	Uncertain significance		3) Uncertain significance
inhA_C-185T	0	0.975	0	0	0.975	0	0	1	1	1	0	1440	7379	1	0.195614	0.06	0.05	1	0.05	Uncertain significance		3) Uncertain significance
ahpC_E189D	0	0.975	0	0	0.975	0	0	1	1	1	0	1440	7379	1	0.195614	0.06	0.05	1	0.05	Uncertain significance		3) Uncertain significance
Rv2752c_H167Q	0	0.841886	0	0	0.841886	0	0	1	1	1	0	1440	7378	2	0.195646	0.06	0.05	1	0.05	Uncertain significance		3) Uncertain significance
Rv2752c_344_ins_1_T_TA	0	0.841886	0	0	0.841886	0	0	1	1	1	0	1440	7378	2	0.195646	0.06	0.05	1	0.05	Uncertain significance		3) Uncertain significance
mshA_A165V	0	0.707598	0	0	0.707598	0	0	1	1	1	0	1440	7377	3	0.195677	0.06	0.05	1	0.05	Uncertain significance		3) Uncertain significance
mshA_C-642T	0.333333	0.905701	0.00840376	0.333333	0.905701	0.00840376	2.56359	0.41422	3	2	1	1439	7378	2	0.208345	0.06	0.05	1	0.0502291	Uncertain significance		3) Uncertain significance
Rv2752c_G28D	0	0.841886	0	0	0.841886	0	0	1	2	2	0	1440	7378	2	0.220013	0.055	0.05	1	0.05	Uncertain significance		3) Uncertain significance
Rv2752c_G15A	0	0.841886	0	0	0.841886	0	0	1	2	2	0	1440	7378	2	0.220013	0.055	0.05	1	0.05	Uncertain significance		3) Uncertain significance
ndh_A209T	0	0.841886	0	0	0.841886	0	0	1	2	2	0	1440	7378	2	0.220013	0.055	0.05	1	0.05	Uncertain significance		3) Uncertain significance
Rv2752c_I460T	0.2	0.716418	0.00505076	0	0.602365	0	0	1	3	3	0	1439	7376	4	0.273496	0.06	0.05	1	0.05	Uncertain significance		3) Uncertain significance
Rv2752c_K115T	0	0.707598	0	0	0.707598	0	0	1	3	3	0	1440	7377	3	0.273699	0.06	0.05	1	0.05	Uncertain significance		3) Uncertain significance
katG_G-3C	0	0.707598	0	0	0.707598	0	0	1	3	3	0	1440	7377	3	0.273699	0.06	0.05	1	0.05	Uncertain significance		3) Uncertain significance
Rv2752c_G374S	0	0.707598	0	0	0.707598	0	0	1	3	3	0	1440	7377	3	0.342317	0.05	0.05	1	0.05	Uncertain significance	3) Uncertain significance	3) Uncertain significance
Rv2752c_L199F	0.5	0.987421	0.0125791	0.5	0.987421	0.0125791	5.12787	0.299891	2	1	1	1439	7379	1	0.348931	0.075	0.05	1	0.0503415	Uncertain significance		3) Uncertain significance
ahpC_G21S	0.5	0.987421	0.0125791	0.5	0.987421	0.0125791	5.12787	0.299891	2	1	1	1439	7379	1	0.348931	0.075	0.05	1	0.0503415	Uncertain significance	3) Uncertain significance	3) Uncertain significance
Rv2752c_A-960G	0	0.521824	0	0	0.521824	0	0	1	4	4	0	1440	7375	5	0.353362	0.055	0.05	1	0.05	Uncertain significance		3) Uncertain significance
katG_-32_del_12_CTGTGATCACGGA_C	0.4	0.853367	0.052745	0	0.707598	0	0	1	2	2	0	1438	7377	3	0.369961	0.05	0.05	1	0.05	Uncertain significance		3) Uncertain significance
katG_C-130G	0.333333	0.905701	0.00840376	0	0.841886	0	0	1	2	2	0	1439	7378	2	0.369991	0.05	0.05	1	0.05	Uncertain significance		3) Uncertain significance
Rv2752c_Y545C	0	0.841886	0	0	0.841886	0	0	1	2	2	0	1440	7378	2	0.370114	0.05	0.05	1	0.05	Uncertain significance	3) Uncertain significance	3) Uncertain significance
Rv2752c_960_del_9_ACGCGACATT_A	0	0.841886	0	0	0.841886	0	0	1	2	2	0	1440	7378	2	0.370114	0.05	0.05	1	0.05	Uncertain significance		3) Uncertain significance
ndh_H106D	0	0.841886	0	0	0.841886	0	0	1	2	2	0	1440	7378	2	0.370114	0.05	0.05	1	0.05	Uncertain significance		3) Uncertain significance
mshA_T-146G	0	0.841886	0	0	0.841886	0	0	1	2	2	0	1440	7378	2	0.370114	0.05	0.05	1	0.05	Uncertain significance		3) Uncertain significance
mshA_P126S	0	0.841886	0	0	0.841886	0	0	1	2	2	0	1440	7378	2	0.370114	0.05	0.05	1	0.05	Uncertain significance	3) Uncertain significance	3) Uncertain significance
katG_T363A	0	0.841886	0	0	0.841886	0	0	1	2	2	0	1440	7378	2	0.370114	0.05	0.05	1	0.05	Uncertain significance	3) Uncertain significance	3) Uncertain significance
katG_R640C	0	0.841886	0	0	0.841886	0	0	1	2	2	0	1440	7378	2	0.370114	0.05	0.05	1	0.05	Uncertain significance		3) Uncertain significance
inhA_C-256T	0	0.841886	0	0	0.841886	0	0	1	2	2	0	1440	7378	2	0.370114	0.05	0.05	1	0.05	Uncertain significance		3) Uncertain significance
Rv1258c_R345C	0.571429	0.901012	0.184052	0	0.707598	0	0	1	3	3	0	1436	7377	3	0.403843	0.05	0.05	1	0.05	Uncertain significance		3) Uncertain significance
katG_W191R	0.25	0.80588	0.00630946	0	0.707598	0	0	1	1	1	0	1439	7377	3	0.407097	0.05	0.05	1	0.05	Uncertain significance	3) Uncertain significance	3) Uncertain significance
Rv2752c_H83P	0.666667	0.991596	0.0942993	0	0.975	0	0	1	1	1	0	1438	7379	1	0.407187	0.05	0.05	1	0.05	Uncertain significance		3) Uncertain significance
katG_Y155S	0.666667	0.991596	0.0942993	0	0.975	0	0	1	1	1	0	1438	7379	1	0.407187	0.05	0.05	1	0.05	Uncertain significance	3) Uncertain significance	3) Uncertain significance
katG_D189G	0.5	0.987421	0.0125791	0	0.975	0	0	1	1	1	0	1439	7379	1	0.407276	0.05	0.05	1	0.05	Uncertain significance	3) Uncertain significance	3) Uncertain significance
Rv2752c_T329P	0.5	0.987421	0.0125791	0	0.975	0	0	1	1	1	0	1439	7379	1	0.407276	0.05	0.05	1	0.05	Uncertain significance	3) Uncertain significance	3) Uncertain significance
Rv1258c_A166T	0.5	0.987421	0.0125791	0	0.975	0	0	1	1	1	0	1439	7379	1	0.407276	0.05	0.05	1	0.05	Uncertain significance	3) Uncertain significance	3) Uncertain significance
Rv2752c_S149F	0.5	0.987421	0.0125791	0	0.975	0	0	1	1	1	0	1439	7379	1	0.407276	0.05	0.05	1	0.05	Uncertain significance	3) Uncertain significance	3) Uncertain significance
Rv2752c_S338L	0.5	0.987421	0.0125791	0	0.975	0	0	1	1	1	0	1439	7379	1	0.407276	0.05	0.05	1	0.05	Uncertain significance		3) Uncertain significance
Rv2752c_H167R	0.5	0.987421	0.0125791	0	0.975	0	0	1	1	1	0	1439	7379	1	0.407276	0.05	0.05	1	0.05	Uncertain significance	3) Uncertain significance	3) Uncertain significance
Rv2752c_A89E	0.5	0.987421	0.0125791	0	0.975	0	0	1	1	1	0	1439	7379	1	0.407276	0.05	0.05	1	0.05	Uncertain significance	3) Uncertain significance	3) Uncertain significance
Rv2752c_R369G	0	0.841886	0	0	0.841886	0	0	1	1	1	0	1440	7378	2	0.407276	0.05	0.05	1	0.05	Uncertain significance	3) Uncertain significance	3) Uncertain significance
Rv1258c_V25I	0	0.841886	0	0	0.841886	0	0	1	1	1	0	1440	7378	2	0.407355	0.05	0.05	1	0.05	Uncertain significance	3) Uncertain significance	3) Uncertain significance
Rv2752c_V57A	0	0.975	0	0	0.975	0	0	1	1	1	0	1440	7379	1	0.407365	0.05	0.05	1	0.05	Uncertain significance		3) Uncertain significance
Rv2752c_V511M	0	0.975	0	0	0.975	0	0	1	1	1	0	1440	7379	1	0.407365	0.05	0.05	1	0.05	Uncertain significance		3) Uncertain significance
Rv2752c_V301M	0	0.975	0	0	0.975	0	0	1	1	1	0	1440	7379	1	0.407365	0.05	0.05	1	0.05	Uncertain significance		3) Uncertain significance
Rv2752c_V18G	0	0.975	0	0	0.975	0	0	1	1	1	0	1440	7379	1	0.407365	0.05	0.05	1	0.05	Uncertain significance		3) Uncertain significance
Rv2752c_T399I	0	0.975	0	0	0.975	0	0	1	1	1	0	1440	7379	1	0.407365	0.05	0.05	1	0.05	Uncertain significance		3) Uncertain significance
Rv2752c_T194I	0	0.975	0	0	0.975	0	0	1	1	1	0	1440	7379	1	0.407365	0.05	0.05	1	0.05	Uncertain significance		3) Uncertain significance
Rv2752c_S337P	0	0.975	0	0	0.975	0	0	1	1	1	0	1440	7379	1	0.407365	0.05	0.05	1	0.05	Uncertain significance	3) Uncertain significance	3) Uncertain significance
Rv2752c_Q308!	0	0.975	0	0	0.975	0	0	1	1	1	0	1440	7379	1	0.407365	0.05	0.05	1	0.05	Uncertain significance	3) Uncertain significance	3) Uncertain significance
Rv2752c_N406D	0	0.975	0	0	0.975	0	0	1	1	1	0	1440	7379	1	0.407365	0.05	0.05	1	0.05	Uncertain significance		3) Uncertain significance
Rv2752c_N30K	0	0.975	0	0	0.975	0	0	1	1	1	0	1440	7379	1	0.407365	0.05	0.05	1	0.05	Uncertain significance	3) Uncertain significance	3) Uncertain significance
Rv2752c_L37P	0	0.975	0	0	0.975	0	0	1	1	1	0	1440	7379	1	0.407365	0.05	0.05	1	0.05	Uncertain significance	3) Uncertain significance	3) Uncertain significance
Rv2752c_L355P	0	0.975	0	0	0.975	0	0	1	1	1	0	1440	7379	1	0.407365	0.05	0.05	1	0.05	Uncertain significance		3) Uncertain significance
Rv2752c_L200P	0	0.975	0	0	0.975	0	0	1	1	1	0	1440	7379	1	0.407365	0.05	0.05	1	0.05	Uncertain significance		3) Uncertain significance
Rv2752c_K446N	0	0.975	0	0	0.975	0	0	1	1	1	0	1440	7379	1	0.407365	0.05	0.05	1	0.05	Uncertain significance		3) Uncertain significance
Rv2752c_H397Y	0	0.975	0	0	0.975	0	0	1	1	1	0	1440	7379	1	0.407365	0.05	0.05	1	0.05	Uncertain significance		3) Uncertain significance
Rv2752c_G-902A	0	0.975	0	0	0.975	0	0	1	1	1	0	1440	7379	1	0.407365	0.05	0.05	1	0.05	Uncertain significance		3) Uncertain significance
Rv2752c_A410T	0	0.975	0	0	0.975	0	0	1	1	1	0	1440	7379	1	0.407365	0.05	0.05	1	0.05	Uncertain significance		3) Uncertain significance
Rv2752c_A-26G	0	0.975	0	0	0.975	0	0	1	1	1	0	1440	7379	1	0.407365	0.05	0.05	1	0.05	Uncertain significance	3) Uncertain significance	3) Uncertain significance
Rv2752c_851_del_1_GA_G	0	0.975	0	0	0.975	0	0	1	1	1	0	1440	7379	1	0.407365	0.05	0.05	1	0.05	Uncertain significance		3) Uncertain significance
Rv2752c_845_del_1_GC_G	0	0.975	0	0	0.975	0	0	1	1	1	0	1440	7379	1	0.407365	0.05	0.05	1	0.05	Uncertain significance		3) Uncertain significance
Rv2752c_711_ins_4_A_ACACG	0	0.975	0	0	0.975	0	0	1	1	1	0	1440	7379	1	0.407365	0.05	0.05	1	0.05	Uncertain significance		3) Uncertain significance
Rv2752c_536_del_1_TC_T	0	0.975	0	0	0.975	0	0	1	1	1	0	1440	7379	1	0.407365	0.05	0.05	1	0.05	Uncertain significance		3) Uncertain significance
Rv2752c_448_ins_1_T_TG	0	0.975	0	0	0.975	0	0	1	1	1	0	1440	7379	1	0.407365	0.05	0.05	1	0.05	Uncertain significance		3) Uncertain significance
Rv2752c_1598_ins_1_A_AC	0	0.975	0	0	0.975	0	0	1	1	1	0	1440	7379	1	0.407365	0.05	0.05	1	0.05	Uncertain significance		3) Uncertain significance
Rv2752c_1508_del_1_GC_G	0	0.975	0	0	0.975	0	0	1	1	1	0	1440	7379	1	0.407365	0.05	0.05	1	0.05	Uncertain significance		3) Uncertain significance
Rv2752c_1389_del_11_GCCCAGGGTGAT_G	0	0.975	0	0	0.975	0	0	1	1	1	0	1440	7379	1	0.407365	0.05	0.05	1	0.05	Uncertain significance		3) Uncertain significance
Rv1258c_N2K	0	0.975	0	0	0.975	0	0	1	1	1	0	1440	7379	1	0.407365	0.05	0.05	1	0.05	Uncertain significance		3) Uncertain significance
Rv1258c_I331V	0	0.975	0	0	0.975	0	0	1	1	1	0	1440	7379	1	0.407365	0.05	0.05	1	0.05	Uncertain significance		3) Uncertain significance
Rv1258c_D253G	0	0.975	0	0	0.975	0	0	1	1	1	0	1440	7379	1	0.407365	0.05	0.05	1	0.05	Uncertain significance		3) Uncertain significance
Rv1258c_A29V	0	0.975	0	0	0.975	0	0	1	1	1	0	1440	7379	1	0.407365	0.05	0.05	1	0.05	Uncertain significance	3) Uncertain significance	3) Uncertain significance
Rv1258c_A115G	0	0.975	0	0	0.975	0	0	1	1	1	0	1440	7379	1	0.407365	0.05	0.05	1	0.05	Uncertain significance		3) Uncertain significance
Rv1258c_886_del_1_GA_G	0	0.975	0	0	0.975	0	0	1	1	1	0	1440	7379	1	0.407365	0.05	0.05	1	0.05	Uncertain significance		3) Uncertain significance
Rv1258c_582_ins_1_C_CG	0	0.975	0	0	0.975	0	0	1	1	1	0	1440	7379	1	0.407365	0.05	0.05	1	0.05	Uncertain significance		3) Uncertain significance
ndh_T440P	0	0.975	0	0	0.975	0	0	1	1	1	0	1440	7379	1	0.407365	0.05	0.05	1	0.05	Uncertain significance		3) Uncertain significance
ndh_P11L	0	0.975	0	0	0.975	0	0	1	1	1	0	1440	7379	1	0.407365	0.05	0.05	1	0.05	Uncertain significance		3) Uncertain significance
ndh_G-72T	0	0.975	0	0	0.975	0	0	1	1	1	0	1440	7379	1	0.407365	0.05	0.05	1	0.05	Uncertain significance		3) Uncertain significance
ndh_C-43T	0	0.975	0	0	0.975	0	0	1	1	1	0	1440	7379	1	0.407365	0.05	0.05	1	0.05	Uncertain significance		3) Uncertain significance
ndh_A456P	0	0.975	0	0	0.975	0	0	1	1	1	0	1440	7379	1	0.407365	0.05	0.05	1	0.05	Uncertain significance		3) Uncertain significance
mshA_V293A	0	0.975	0	0	0.975	0	0	1	1	1	0	1440	7379	1	0.407365	0.05	0.05	1	0.05	Uncertain significance		3) Uncertain significance
mshA_V206A	0	0.975	0	0	0.975	0	0	1	1	1	0	1440	7379	1	0.407365	0.05	0.05	1	0.05	Uncertain significance		3) Uncertain significance
mshA_V183L	0	0.975	0	0	0.975	0	0	1	1	1	0	1440	7379	1	0.407365	0.05	0.05	1	0.05	Uncertain significance		3) Uncertain significance
mshA_R16G	0	0.975	0	0	0.975	0	0	1	1	1	0	1440	7379	1	0.407365	0.05	0.05	1	0.05	Uncertain significance		3) Uncertain significance
mshA_Q59R	0	0.975	0	0	0.975	0	0	1	1	1	0	1440	7379	1	0.407365	0.05	0.05	1	0.05	Uncertain significance		3) Uncertain significance
mshA_P33S	0	0.975	0	0	0.975	0	0	1	1	1	0	1440	7379	1	0.407365	0.05	0.05	1	0.05	Uncertain significance	3) Uncertain significance	3) Uncertain significance
mshA_P196S	0	0.975	0	0	0.975	0	0	1	1	1	0	1440	7379	1	0.407365	0.05	0.05	1	0.05	Uncertain significance		3) Uncertain significance
mshA_L437R	0	0.975	0	0	0.975	0	0	1	1	1	0	1440	7379	1	0.407365	0.05	0.05	1	0.05	Uncertain significance		3) Uncertain significance
mshA_I282L	0	0.975	0	0	0.975	0	0	1	1	1	0	1440	7379	1	0.407365	0.05	0.05	1	0.05	Uncertain significance		3) Uncertain significance
mshA_H404Y	0	0.975	0	0	0.975	0	0	1	1	1	0	1440	7379	1	0.407365	0.05	0.05	1	0.05	Uncertain significance		3) Uncertain significance
mshA_G-481A	0	0.975	0	0	0.975	0	0	1	1	1	0	1440	7379	1	0.407365	0.05	0.05	1	0.05	Uncertain significance		3) Uncertain significance
mshA_G477E	0	0.975	0	0	0.975	0	0	1	1	1	0	1440	7379	1	0.407365	0.05	0.05	1	0.05	Uncertain significance		3) Uncertain significance
mshA_G-450T	0	0.975	0	0	0.975	0	0	1	1	1	0	1440	7379	1	0.407365	0.05	0.05	1	0.05	Uncertain significance		3) Uncertain significance
mshA_G446D	0	0.975	0	0	0.975	0	0	1	1	1	0	1440	7379	1	0.407365	0.05	0.05	1	0.05	Uncertain significance		3) Uncertain significance
mshA_G-372A	0	0.975	0	0	0.975	0	0	1	1	1	0	1440	7379	1	0.407365	0.05	0.05	1	0.05	Uncertain significance		3) Uncertain significance
mshA_G-239A	0	0.975	0	0	0.975	0	0	1	1	1	0	1440	7379	1	0.407365	0.05	0.05	1	0.05	Uncertain significance		3) Uncertain significance
mshA_C-597G	0	0.975	0	0	0.975	0	0	1	1	1	0	1440	7379	1	0.407365	0.05	0.05	1	0.05	Uncertain significance		3) Uncertain significance
mshA_C-499T	0	0.975	0	0	0.975	0	0	1	1	1	0	1440	7379	1	0.407365	0.05	0.05	1	0.05	Uncertain significance		3) Uncertain significance
mshA_C-490T	0	0.975	0	0	0.975	0	0	1	1	1	0	1440	7379	1	0.407365	0.05	0.05	1	0.05	Uncertain significance		3) Uncertain significance
mshA_C-451T	0	0.975	0	0	0.975	0	0	1	1	1	0	1440	7379	1	0.407365	0.05	0.05	1	0.05	Uncertain significance		3) Uncertain significance
mshA_C-407T	0	0.975	0	0	0.975	0	0	1	1	1	0	1440	7379	1	0.407365	0.05	0.05	1	0.05	Uncertain significance		3) Uncertain significance
mshA_A51T	0	0.975	0	0	0.975	0	0	1	1	1	0	1440	7379	1	0.407365	0.05	0.05	1	0.05	Uncertain significance		3) Uncertain significance
mshA_A257S	0	0.975	0	0	0.975	0	0	1	1	1	0	1440	7379	1	0.407365	0.05	0.05	1	0.05	Uncertain significance		3) Uncertain significance
mshA_A-254T	0	0.975	0	0	0.975	0	0	1	1	1	0	1440	7379	1	0.407365	0.05	0.05	1	0.05	Uncertain significance		3) Uncertain significance
katG_T-482C	0	0.975	0	0	0.975	0	0	1	1	1	0	1440	7379	1	0.407365	0.05	0.05	1	0.05	Uncertain significance		3) Uncertain significance
katG_R705Q	0	0.975	0	0	0.975	0	0	1	1	1	0	1440	7379	1	0.407365	0.05	0.05	1	0.05	Uncertain significance		3) Uncertain significance
katG_R498H	0	0.975	0	0	0.975	0	0	1	1	1	0	1440	7379	1	0.407365	0.05	0.05	1	0.05	Uncertain significance		3) Uncertain significance
katG_R395C	0	0.975	0	0	0.975	0	0	1	1	1	0	1440	7379	1	0.407365	0.05	0.05	1	0.05	Uncertain significance		3) Uncertain significance
katG_P642R	0	0.975	0	0	0.975	0	0	1	1	1	0	1440	7379	1	0.407365	0.05	0.05	1	0.05	Uncertain significance		3) Uncertain significance
katG_K688T	0	0.975	0	0	0.975	0	0	1	1	1	0	1440	7379	1	0.407365	0.05	0.05	1	0.05	Uncertain significance		3) Uncertain significance
katG_K459R	0	0.975	0	0	0.975	0	0	1	1	1	0	1440	7379	1	0.407365	0.05	0.05	1	0.05	Uncertain significance		3) Uncertain significance
katG_G630V	0	0.975	0	0	0.975	0	0	1	1	1	0	1440	7379	1	0.407365	0.05	0.05	1	0.05	Uncertain significance		3) Uncertain significance
katG_G-496C	0	0.975	0	0	0.975	0	0	1	1	1	0	1440	7379	1	0.407365	0.05	0.05	1	0.05	Uncertain significance		3) Uncertain significance
katG_G495C	0	0.975	0	0	0.975	0	0	1	1	1	0	1440	7379	1	0.407365	0.05	0.05	1	0.05	Uncertain significance		3) Uncertain significance
katG_G349V	0	0.975	0	0	0.975	0	0	1	1	1	0	1440	7379	1	0.407365	0.05	0.05	1	0.05	Uncertain significance		3) Uncertain significance
katG_E588G	0	0.975	0	0	0.975	0	0	1	1	1	0	1440	7379	1	0.407365	0.05	0.05	1	0.05	Uncertain significance	3) Uncertain significance	3) Uncertain significance
katG_A69V	0	0.975	0	0	0.975	0	0	1	1	1	0	1440	7379	1	0.407365	0.05	0.05	1	0.05	Uncertain significance		3) Uncertain significance
katG_A476V	0	0.975	0	0	0.975	0	0	1	1	1	0	1440	7379	1	0.407365	0.05	0.05	1	0.05	Uncertain significance	3) Uncertain significance	3) Uncertain significance
inhA_V171I	0	0.975	0	0	0.975	0	0	1	1	1	0	1440	7379	1	0.407365	0.05	0.05	1	0.05	Uncertain significance	3) Uncertain significance	3) Uncertain significance
inhA_T-710C	0	0.975	0	0	0.975	0	0	1	1	1	0	1440	7379	1	0.407365	0.05	0.05	1	0.05	Uncertain significance		3) Uncertain significance
inhA_T-359G	0	0.975	0	0	0.975	0	0	1	1	1	0	1440	7379	1	0.407365	0.05	0.05	1	0.05	Uncertain significance		3) Uncertain significance
inhA_I194M	0	0.975	0	0	0.975	0	0	1	1	1	0	1440	7379	1	0.407365	0.05	0.05	1	0.05	Uncertain significance	3) Uncertain significance	3) Uncertain significance
inhA_C-837T	0	0.975	0	0	0.975	0	0	1	1	1	0	1440	7379	1	0.407365	0.05	0.05	1	0.05	Uncertain significance		3) Uncertain significance
inhA_A211T	0	0.975	0	0	0.975	0	0	1	1	1	0	1440	7379	1	0.407365	0.05	0.05	1	0.05	Uncertain significance		3) Uncertain significance
ahpC_S69G	0	0.975	0	0	0.975	0	0	1	1	1	0	1440	7379	1	0.407365	0.05	0.05	1	0.05	Uncertain significance		3) Uncertain significance
ahpC_L165F	0	0.975	0	0	0.975	0	0	1	1	1	0	1440	7379	1	0.407365	0.05	0.05	1	0.05	Uncertain significance	3) Uncertain significance	3) Uncertain significance
ahpC_G3A	0	0.975	0	0	0.975	0	0	1	1	1	0	1440	7379	1	0.407365	0.05	0.05	1	0.05	Uncertain significance		3) Uncertain significance
ahpC_D113N	0	0.975	0	0	0.975	0	0	1	1	1	0	1440	7379	1	0.407365	0.05	0.05	1	0.05	Uncertain significance		3) Uncertain significance
ahpC_C-65T	0	0.975	0	0	0.975	0	0	1	1	1	0	1440	7379	1	0.407365	0.05	0.05	1	0.05	Uncertain significance		3) Uncertain significance
ahpC_C-103A	0	0.975	0	0	0.975	0	0	1	1	1	0	1440	7379	1	0.407365	0.05	0.05	1	0.05	Uncertain significance		3) Uncertain significance
ahpC_A12T	0	0.975	0	0	0.975	0	0	1	1	1	0	1440	7379	1	0.407365	0.05	0.05	1	0.05	Uncertain significance		3) Uncertain significance
inhA_A-644C	0.25	0.80588	0.00630946	0	0.707598	0	0	1	1	1	0	1439	7377	3	0.407412	0.05	0.05	1	0.05	Uncertain significance		3) Uncertain significance
ndh_E296G	0	0.841886	0	0	0.841886	0	0	1	1	1	0	1440	7378	2	0.407433	0.05	0.05	1	0.05	Uncertain significance		3) Uncertain significance
mshA_V263A	0	0.841886	0	0	0.841886	0	0	1	1	1	0	1440	7378	2	0.407433	0.05	0.05	1	0.05	Uncertain significance		3) Uncertain significance
mshA_G-501T	0	0.841886	0	0	0.841886	0	0	1	1	1	0	1440	7378	2	0.407433	0.05	0.05	1	0.05	Uncertain significance		3) Uncertain significance
Rv2752c_V335A	0	0.841886	0	0	0.841886	0	0	1	1	1	0	1440	7378	2	0.407434	0.05	0.05	1	0.05	Uncertain significance		3) Uncertain significance
Rv2752c_Q247!	0.166667	0.484138	0.0208625	0	0.308497	0	0	0.607598	7	7	0	1438	7370	10	0.432001	0.05	0.05	1	0.05	Uncertain significance	3) Uncertain significance	3) Uncertain significance
ndh_G339A	0.846154	0.980793	0.545529	0	0.841886	0	0	1	2	2	0	1429	7378	2	0.446816	0.045	0.05	1	0.05	Uncertain significance	3) Uncertain significance	3) Uncertain significance
mshA_T-15C	0.6	0.947255	0.146633	0	0.841886	0	0	1	2	2	0	1437	7378	2	0.447768	0.045	0.05	1	0.05	Uncertain significance		3) Uncertain significance
Rv2752c_I60S	0	0.841886	0	0	0.841886	0	0	1	2	2	0	1440	7378	2	0.448125	0.045	0.05	1	0.05	Uncertain significance		3) Uncertain significance
Rv2752c_G219V	0	0.841886	0	0	0.841886	0	0	1	2	2	0	1440	7378	2	0.448125	0.045	0.05	1	0.05	Uncertain significance		3) Uncertain significance
Rv1258c_V324M	0	0.841886	0	0	0.841886	0	0	1	2	2	0	1440	7378	2	0.448125	0.045	0.05	1	0.05	Uncertain significance		3) Uncertain significance
ndh_I411V	0	0.841886	0	0	0.841886	0	0	1	2	2	0	1440	7378	2	0.448125	0.045	0.05	1	0.05	Uncertain significance		3) Uncertain significance
mshA_M72I	0	0.841886	0	0	0.841886	0	0	1	2	2	0	1440	7378	2	0.448125	0.045	0.05	1	0.05	Uncertain significance		3) Uncertain significance
mshA_A480V	0	0.841886	0	0	0.841886	0	0	1	2	2	0	1440	7378	2	0.448125	0.045	0.05	1	0.05	Uncertain significance		3) Uncertain significance
inhA_G-602C	0	0.841886	0	0	0.841886	0	0	1	2	2	0	1440	7378	2	0.448125	0.045	0.05	1	0.05	Uncertain significance		3) Uncertain significance
ahpC_T135N	0	0.841886	0	0	0.841886	0	0	1	2	2	0	1440	7378	2	0.448125	0.045	0.05	1	0.05	Uncertain significance		3) Uncertain significance
ahpC_D77E	0	0.841886	0	0	0.841886	0	0	1	2	2	0	1440	7378	2	0.448125	0.045	0.05	1	0.05	Uncertain significance		3) Uncertain significance
Rv1258c_G363V	0.285714	0.709579	0.0366926	0.166667	0.641235	0.00421074	2.56433	0.414137	3	2	1	1438	7375	5	0.488496	0.03	0.05	1	0.0502294	Uncertain significance	3) Uncertain significance	3) Uncertain significance
katG_A53T	0	0.707598	0	0	0.707598	0	0	1	3	3	0	1440	7377	3	0.546914	0.05	0.05	1	0.05	Uncertain significance	3) Uncertain significance	3) Uncertain significance
ndh_A352T	0.666667	0.991596	0.0942993	0.5	0.987421	0.0125791	5.13143	0.299732	2	1	1	1438	7379	1	0.557957	0.1375	0.05	1	0.050342	Uncertain significance		3) Uncertain significance
Rv2752c_T-10C	0.384615	0.684222	0.138579	0	0.369417	0	0	0.368788	8	8	0	1435	7372	8	0.590616	0.05	0.05	1	0.05	Uncertain significance	3) Uncertain significance	3) Uncertain significance
mshA_C-19T	0.25	0.80588	0.00630946	0	0.707598	0	0	1	3	3	0	1439	7377	3	0.610953	0.03	0.05	1	0.05	Uncertain significance		3) Uncertain significance
Rv2752c_A410S	0	0.707598	0	0	0.707598	0	0	1	3	3	0	1440	7377	3	0.611073	0.03	0.05	1	0.05	Uncertain significance		3) Uncertain significance
mshA_A-301G	0	0.707598	0	0	0.707598	0	0	1	3	3	0	1440	7377	3	0.611073	0.03	0.05	1	0.05	Uncertain significance		3) Uncertain significance
katG_G-527A	0	0.707598	0	0	0.707598	0	0	1	3	3	0	1440	7377	3	0.611073	0.03	0.05	1	0.05	Uncertain significance		3) Uncertain significance
Rv2752c_Q246R	0	0.602365	0	0	0.602365	0	0	1	3	3	0	1440	7376	4	0.61122	0.03	0.05	1	0.05	Uncertain significance	3) Uncertain significance	3) Uncertain significance
Rv2752c_W400!	0	0.841886	0	0	0.841886	0	0	1	2	2	0	1440	7378	2	0.621795	0.04	0.05	1	0.05	Uncertain significance	3) Uncertain significance	3) Uncertain significance
Rv2752c_Q308K	0	0.841886	0	0	0.841886	0	0	1	2	2	0	1440	7378	2	0.621795	0.04	0.05	1	0.05	Uncertain significance		3) Uncertain significance
Rv2752c_P283S	0	0.841886	0	0	0.841886	0	0	1	2	2	0	1440	7378	2	0.621795	0.04	0.05	1	0.05	Uncertain significance		3) Uncertain significance
Rv1258c_P8L	0	0.841886	0	0	0.841886	0	0	1	2	2	0	1440	7378	2	0.621795	0.04	0.05	1	0.05	Uncertain significance	3) Uncertain significance	3) Uncertain significance
ndh_G-28A	0	0.841886	0	0	0.841886	0	0	1	2	2	0	1440	7378	2	0.621795	0.04	0.05	1	0.05	Uncertain significance		3) Uncertain significance
mshA_H333R	0	0.841886	0	0	0.841886	0	0	1	2	2	0	1440	7378	2	0.621795	0.04	0.05	1	0.05	Uncertain significance		3) Uncertain significance
katG_G-225A	0	0.841886	0	0	0.841886	0	0	1	2	2	0	1440	7378	2	0.621795	0.04	0.05	1	0.05	Uncertain significance		3) Uncertain significance
katG_G-278A	0	0.602365	0	0	0.602365	0	0	1	2	2	0	1440	7376	4	0.621822	0.04	0.05	1	0.05	Uncertain significance		3) Uncertain significance
mshA_M417T	0.333333	0.777222	0.0432719	0.2	0.716418	0.00505076	1.28234	0.589712	5	4	1	1438	7376	4	0.636011	0.03	0.05	1	0.0500991	Uncertain significance		3) Uncertain significance
Rv1258c_V156L	0	0.602365	0	0	0.602365	0	0	1	4	4	0	1440	7376	4	0.657043	0.05	0.05	1	0.05	Uncertain significance		3) Uncertain significance
Rv2752c_K408R	0.333333	0.905701	0.00840376	0	0.841886	0	0	1	2	2	0	1439	7378	2	0.678217	0.0425	0.05	1	0.05	Uncertain significance	3) Uncertain significance	3) Uncertain significance
Rv2752c_G277D	0	0.841886	0	0	0.841886	0	0	1	2	2	0	1440	7378	2	0.678299	0.0425	0.05	1	0.05	Uncertain significance		3) Uncertain significance
katG_K301N	0	0.841886	0	0	0.841886	0	0	1	2	2	0	1440	7378	2	0.678299	0.0425	0.05	1	0.05	Uncertain significance		3) Uncertain significance
Rv1258c_G211R	0	0.521824	0	0	0.521824	0	0	1	4	4	0	1440	7375	5	0.719263	0.03	0.05	1	0.05	Uncertain significance	3) Uncertain significance	3) Uncertain significance
katG_A606P	0	0.521824	0	0	0.521824	0	0	1	4	4	0	1440	7375	5	0.719395	0.03	0.05	1	0.05	Uncertain significance	3) Uncertain significance	3) Uncertain significance
Rv2752c_L225P	0	0.707598	0	0	0.707598	0	0	1	3	3	0	1440	7377	3	0.720623	0.03	0.05	1	0.05	Uncertain significance	3) Uncertain significance	3) Uncertain significance
Rv1258c_-35_del_1_TG_T	0	0.707598	0	0	0.707598	0	0	1	3	3	0	1440	7377	3	0.726533	0.05	0.05	1	0.05	Uncertain significance		3) Uncertain significance
katG_A202S	0	0.707598	0	0	0.707598	0	0	1	3	3	0	1440	7377	3	0.739526	0.03	0.05	1	0.05	Uncertain significance	3) Uncertain significance	3) Uncertain significance
Rv2752c_F448L	0.6	0.947255	0.146633	0	0.841886	0	0	1	1	1	0	1437	7378	2	0.749434	0.03	0.05	1	0.05	Uncertain significance		3) Uncertain significance
Rv2752c_S338W	0.75	0.993691	0.19412	0	0.975	0	0	1	1	1	0	1437	7379	1	0.749473	0.03	0.05	1	0.05	Uncertain significance		3) Uncertain significance
Rv2752c_N30D	0.333333	0.905701	0.00840376	0	0.841886	0	0	1	1	1	0	1439	7378	2	0.74951	0.03	0.05	1	0.05	Uncertain significance	3) Uncertain significance	3) Uncertain significance
ndh_H203Y	0.666667	0.991596	0.0942993	0	0.975	0	0	1	1	1	0	1438	7379	1	0.749511	0.03	0.05	1	0.05	Uncertain significance	3) Uncertain significance	3) Uncertain significance
Rv1258c_E38A	0	0.841886	0	0	0.841886	0	0	1	1	1	0	1440	7378	2	0.749547	0.03	0.05	1	0.05	Uncertain significance	3) Uncertain significance	3) Uncertain significance
Rv1258c_A418T	0	0.841886	0	0	0.841886	0	0	1	1	1	0	1440	7378	2	0.749548	0.03	0.05	1	0.05	Uncertain significance		3) Uncertain significance
Rv2752c_V541G	0.5	0.987421	0.0125791	0	0.975	0	0	1	1	1	0	1439	7379	1	0.749549	0.03	0.05	1	0.05	Uncertain significance	3) Uncertain significance	3) Uncertain significance
Rv2752c_T483P	0.5	0.987421	0.0125791	0	0.975	0	0	1	1	1	0	1439	7379	1	0.749549	0.03	0.05	1	0.05	Uncertain significance		3) Uncertain significance
Rv2752c_1417_del_1_CA_C	0.5	0.987421	0.0125791	0	0.975	0	0	1	1	1	0	1439	7379	1	0.749549	0.03	0.05	1	0.05	Uncertain significance		3) Uncertain significance
katG_Q36R	0.5	0.987421	0.0125791	0	0.975	0	0	1	1	1	0	1439	7379	1	0.749549	0.03	0.05	1	0.05	Uncertain significance		3) Uncertain significance
katG_M420I	0.5	0.987421	0.0125791	0	0.975	0	0	1	1	1	0	1439	7379	1	0.749549	0.03	0.05	1	0.05	Uncertain significance	3) Uncertain significance	3) Uncertain significance
Rv2752c_M293I	0.5	0.987421	0.0125791	0	0.975	0	0	1	1	1	0	1439	7379	1	0.749549	0.03	0.05	1	0.05	Uncertain significance		3) Uncertain significance
Rv2752c_S203A	0.5	0.987421	0.0125791	0	0.975	0	0	1	1	1	0	1439	7379	1	0.749549	0.03	0.05	1	0.05	Uncertain significance		3) Uncertain significance
Rv2752c_Q246!	0.5	0.987421	0.0125791	0	0.975	0	0	1	1	1	0	1439	7379	1	0.749549	0.03	0.05	1	0.05	Uncertain significance	3) Uncertain significance	3) Uncertain significance
Rv2752c_I42N	0.5	0.987421	0.0125791	0	0.975	0	0	1	1	1	0	1439	7379	1	0.749549	0.03	0.05	1	0.05	Uncertain significance		3) Uncertain significance
katG_L619F	0.5	0.987421	0.0125791	0	0.975	0	0	1	1	1	0	1439	7379	1	0.749549	0.03	0.05	1	0.05	Uncertain significance		3) Uncertain significance
ahpC_362_del_29_CCGCAGGTGTCCTCAACGCCGACGGTGTGG_C	0.5	0.987421	0.0125791	0	0.975	0	0	1	1	1	0	1439	7379	1	0.749549	0.03	0.05	1	0.05	Uncertain significance		3) Uncertain significance
Rv2752c_Y545H	0	0.975	0	0	0.975	0	0	1	1	1	0	1440	7379	1	0.749587	0.03	0.05	1	0.05	Uncertain significance		3) Uncertain significance
Rv2752c_W540!	0	0.975	0	0	0.975	0	0	1	1	1	0	1440	7379	1	0.749587	0.03	0.05	1	0.05	Uncertain significance		3) Uncertain significance
Rv2752c_V478A	0	0.975	0	0	0.975	0	0	1	1	1	0	1440	7379	1	0.749587	0.03	0.05	1	0.05	Uncertain significance		3) Uncertain significance
Rv2752c_V33L	0	0.975	0	0	0.975	0	0	1	1	1	0	1440	7379	1	0.749587	0.03	0.05	1	0.05	Uncertain significance		3) Uncertain significance
Rv2752c_V281G	0	0.975	0	0	0.975	0	0	1	1	1	0	1440	7379	1	0.749587	0.03	0.05	1	0.05	Uncertain significance		3) Uncertain significance
Rv2752c_T80I	0	0.975	0	0	0.975	0	0	1	1	1	0	1440	7379	1	0.749587	0.03	0.05	1	0.05	Uncertain significance	3) Uncertain significance	3) Uncertain significance
Rv2752c_T554K	0	0.975	0	0	0.975	0	0	1	1	1	0	1440	7379	1	0.749587	0.03	0.05	1	0.05	Uncertain significance		3) Uncertain significance
Rv2752c_T536P	0	0.975	0	0	0.975	0	0	1	1	1	0	1440	7379	1	0.749587	0.03	0.05	1	0.05	Uncertain significance		3) Uncertain significance
Rv2752c_T536M	0	0.975	0	0	0.975	0	0	1	1	1	0	1440	7379	1	0.749587	0.03	0.05	1	0.05	Uncertain significance	3) Uncertain significance	3) Uncertain significance
Rv2752c_T327P	0	0.975	0	0	0.975	0	0	1	1	1	0	1440	7379	1	0.749587	0.03	0.05	1	0.05	Uncertain significance		3) Uncertain significance
Rv2752c_T307A	0	0.975	0	0	0.975	0	0	1	1	1	0	1440	7379	1	0.749587	0.03	0.05	1	0.05	Uncertain significance		3) Uncertain significance
Rv2752c_S265P	0	0.975	0	0	0.975	0	0	1	1	1	0	1440	7379	1	0.749587	0.03	0.05	1	0.05	Uncertain significance		3) Uncertain significance
Rv2752c_R181C	0	0.975	0	0	0.975	0	0	1	1	1	0	1440	7379	1	0.749587	0.03	0.05	1	0.05	Uncertain significance	3) Uncertain significance	3) Uncertain significance
Rv2752c_Q308P	0	0.975	0	0	0.975	0	0	1	1	1	0	1440	7379	1	0.749587	0.03	0.05	1	0.05	Uncertain significance	3) Uncertain significance	3) Uncertain significance
Rv2752c_Q132P	0	0.975	0	0	0.975	0	0	1	1	1	0	1440	7379	1	0.749587	0.03	0.05	1	0.05	Uncertain significance	3) Uncertain significance	3) Uncertain significance
Rv2752c_P443S	0	0.975	0	0	0.975	0	0	1	1	1	0	1440	7379	1	0.749587	0.03	0.05	1	0.05	Uncertain significance		3) Uncertain significance
Rv2752c_M31T	0	0.975	0	0	0.975	0	0	1	1	1	0	1440	7379	1	0.749587	0.03	0.05	1	0.05	Uncertain significance		3) Uncertain significance
Rv2752c_L94R	0	0.975	0	0	0.975	0	0	1	1	1	0	1440	7379	1	0.749587	0.03	0.05	1	0.05	Uncertain significance	3) Uncertain significance	3) Uncertain significance
Rv2752c_L5F	0	0.975	0	0	0.975	0	0	1	1	1	0	1440	7379	1	0.749587	0.03	0.05	1	0.05	Uncertain significance	3) Uncertain significance	3) Uncertain significance
Rv2752c_L492P	0	0.975	0	0	0.975	0	0	1	1	1	0	1440	7379	1	0.749587	0.03	0.05	1	0.05	Uncertain significance		3) Uncertain significance
Rv2752c_L198R	0	0.975	0	0	0.975	0	0	1	1	1	0	1440	7379	1	0.749587	0.03	0.05	1	0.05	Uncertain significance		3) Uncertain significance
Rv2752c_K408E	0	0.975	0	0	0.975	0	0	1	1	1	0	1440	7379	1	0.749587	0.03	0.05	1	0.05	Uncertain significance		3) Uncertain significance
Rv2752c_I341T	0	0.975	0	0	0.975	0	0	1	1	1	0	1440	7379	1	0.749587	0.03	0.05	1	0.05	Uncertain significance		3) Uncertain significance
Rv2752c_I249V	0	0.975	0	0	0.975	0	0	1	1	1	0	1440	7379	1	0.749587	0.03	0.05	1	0.05	Uncertain significance		3) Uncertain significance
Rv2752c_I249S	0	0.975	0	0	0.975	0	0	1	1	1	0	1440	7379	1	0.749587	0.03	0.05	1	0.05	Uncertain significance	3) Uncertain significance	3) Uncertain significance
Rv2752c_H148Q	0	0.975	0	0	0.975	0	0	1	1	1	0	1440	7379	1	0.749587	0.03	0.05	1	0.05	Uncertain significance	3) Uncertain significance	3) Uncertain significance
Rv2752c_G-963A	0	0.975	0	0	0.975	0	0	1	1	1	0	1440	7379	1	0.749587	0.03	0.05	1	0.05	Uncertain significance		3) Uncertain significance
Rv2752c_G82A	0	0.975	0	0	0.975	0	0	1	1	1	0	1440	7379	1	0.749587	0.03	0.05	1	0.05	Uncertain significance		3) Uncertain significance
Rv2752c_G471S	0	0.975	0	0	0.975	0	0	1	1	1	0	1440	7379	1	0.749587	0.03	0.05	1	0.05	Uncertain significance		3) Uncertain significance
Rv2752c_G219S	0	0.975	0	0	0.975	0	0	1	1	1	0	1440	7379	1	0.749587	0.03	0.05	1	0.05	Uncertain significance		3) Uncertain significance
Rv2752c_G169D	0	0.975	0	0	0.975	0	0	1	1	1	0	1440	7379	1	0.749587	0.03	0.05	1	0.05	Uncertain significance		3) Uncertain significance
Rv2752c_E84D	0	0.975	0	0	0.975	0	0	1	1	1	0	1440	7379	1	0.749587	0.03	0.05	1	0.05	Uncertain significance	3) Uncertain significance	3) Uncertain significance
Rv2752c_E26K	0	0.975	0	0	0.975	0	0	1	1	1	0	1440	7379	1	0.749587	0.03	0.05	1	0.05	Uncertain significance		3) Uncertain significance
Rv2752c_E114!	0	0.975	0	0	0.975	0	0	1	1	1	0	1440	7379	1	0.749587	0.03	0.05	1	0.05	Uncertain significance		3) Uncertain significance
Rv2752c_C45F	0	0.975	0	0	0.975	0	0	1	1	1	0	1440	7379	1	0.749587	0.03	0.05	1	0.05	Uncertain significance	3) Uncertain significance	3) Uncertain significance
Rv2752c_A521V	0	0.975	0	0	0.975	0	0	1	1	1	0	1440	7379	1	0.749587	0.03	0.05	1	0.05	Uncertain significance		3) Uncertain significance
Rv2752c_A376T	0	0.975	0	0	0.975	0	0	1	1	1	0	1440	7379	1	0.749587	0.03	0.05	1	0.05	Uncertain significance		3) Uncertain significance
Rv2752c_A296T	0	0.975	0	0	0.975	0	0	1	1	1	0	1440	7379	1	0.749587	0.03	0.05	1	0.05	Uncertain significance		3) Uncertain significance
Rv2752c_A281V	0	0.975	0	0	0.975	0	0	1	1	1	0	1440	7379	1	0.749587	0.03	0.05	1	0.05	Uncertain significance		3) Uncertain significance
Rv2752c_938_del_1_GA_G	0	0.975	0	0	0.975	0	0	1	1	1	0	1440	7379	1	0.749587	0.03	0.05	1	0.05	Uncertain significance		3) Uncertain significance
Rv2752c_630_del_1_AC_A	0	0.975	0	0	0.975	0	0	1	1	1	0	1440	7379	1	0.749587	0.03	0.05	1	0.05	Uncertain significance		3) Uncertain significance
Rv2752c_565_del_44_ACATGCCCGGTAGATCGGTGGGACGGCCGTCCGGTGGCAATTGGT_A	0	0.975	0	0	0.975	0	0	1	1	1	0	1440	7379	1	0.749587	0.03	0.05	1	0.05	Uncertain significance		3) Uncertain significance
Rv2752c_1413_del_1_GC_G	0	0.975	0	0	0.975	0	0	1	1	1	0	1440	7379	1	0.749587	0.03	0.05	1	0.05	Uncertain significance		3) Uncertain significance
Rv2752c_1246_del_1_GT_G	0	0.975	0	0	0.975	0	0	1	1	1	0	1440	7379	1	0.749587	0.03	0.05	1	0.05	Uncertain significance		3) Uncertain significance
Rv2752c_1091_del_156_GTGACGACTCTGGCGCCGATCTTGGACAGTGCATCGATGACTCCGAAGACCGCCTCCTCGTTGCCGGGGATCAGCGACGACGACAACACGATGAGATCACCAGCAGTCAACGTGATGCTGCGATGCTCCCCACGCGACATTCGCGACAACGCCGACA_G	0	0.975	0	0	0.975	0	0	1	1	1	0	1440	7379	1	0.749587	0.03	0.05	1	0.05	Uncertain significance		3) Uncertain significance
Rv1258c_W262S	0	0.975	0	0	0.975	0	0	1	1	1	0	1440	7379	1	0.749587	0.03	0.05	1	0.05	Uncertain significance		3) Uncertain significance
Rv1258c_V30M	0	0.975	0	0	0.975	0	0	1	1	1	0	1440	7379	1	0.749587	0.03	0.05	1	0.05	Uncertain significance		3) Uncertain significance
Rv1258c_V273A	0	0.975	0	0	0.975	0	0	1	1	1	0	1440	7379	1	0.749587	0.03	0.05	1	0.05	Uncertain significance		3) Uncertain significance
Rv1258c_V224L	0	0.975	0	0	0.975	0	0	1	1	1	0	1440	7379	1	0.749587	0.03	0.05	1	0.05	Uncertain significance		3) Uncertain significance
Rv1258c_V12A	0	0.975	0	0	0.975	0	0	1	1	1	0	1440	7379	1	0.749587	0.03	0.05	1	0.05	Uncertain significance		3) Uncertain significance
Rv1258c_R284C	0	0.975	0	0	0.975	0	0	1	1	1	0	1440	7379	1	0.749587	0.03	0.05	1	0.05	Uncertain significance		3) Uncertain significance
Rv1258c_R226L	0	0.975	0	0	0.975	0	0	1	1	1	0	1440	7379	1	0.749587	0.03	0.05	1	0.05	Uncertain significance		3) Uncertain significance
Rv1258c_P361L	0	0.975	0	0	0.975	0	0	1	1	1	0	1440	7379	1	0.749587	0.03	0.05	1	0.05	Uncertain significance		3) Uncertain significance
Rv1258c_P15S	0	0.975	0	0	0.975	0	0	1	1	1	0	1440	7379	1	0.749587	0.03	0.05	1	0.05	Uncertain significance		3) Uncertain significance
Rv1258c_M265V	0	0.975	0	0	0.975	0	0	1	1	1	0	1440	7379	1	0.749587	0.03	0.05	1	0.05	Uncertain significance		3) Uncertain significance
Rv1258c_L364P	0	0.975	0	0	0.975	0	0	1	1	1	0	1440	7379	1	0.749587	0.03	0.05	1	0.05	Uncertain significance		3) Uncertain significance
Rv1258c_L193P	0	0.975	0	0	0.975	0	0	1	1	1	0	1440	7379	1	0.749587	0.03	0.05	1	0.05	Uncertain significance		3) Uncertain significance
Rv1258c_I336M	0	0.975	0	0	0.975	0	0	1	1	1	0	1440	7379	1	0.749587	0.03	0.05	1	0.05	Uncertain significance		3) Uncertain significance
Rv1258c_I149V	0	0.975	0	0	0.975	0	0	1	1	1	0	1440	7379	1	0.749587	0.03	0.05	1	0.05	Uncertain significance		3) Uncertain significance
Rv1258c_G169R	0	0.975	0	0	0.975	0	0	1	1	1	0	1440	7379	1	0.749587	0.03	0.05	1	0.05	Uncertain significance		3) Uncertain significance
Rv1258c_G161S	0	0.975	0	0	0.975	0	0	1	1	1	0	1440	7379	1	0.749587	0.03	0.05	1	0.05	Uncertain significance	3) Uncertain significance	3) Uncertain significance
Rv1258c_C318Y	0	0.975	0	0	0.975	0	0	1	1	1	0	1440	7379	1	0.749587	0.03	0.05	1	0.05	Uncertain significance		3) Uncertain significance
Rv1258c_A145S	0	0.975	0	0	0.975	0	0	1	1	1	0	1440	7379	1	0.749587	0.03	0.05	1	0.05	Uncertain significance		3) Uncertain significance
Rv1258c_-89_del_6_CTCATGC_A	0	0.975	0	0	0.975	0	0	1	1	1	0	1440	7379	1	0.749587	0.03	0.05	1	0.05	Uncertain significance		3) Uncertain significance
Rv1258c_470_ins_12_C_CCGACAATAAAGG	0	0.975	0	0	0.975	0	0	1	1	1	0	1440	7379	1	0.749587	0.03	0.05	1	0.05	Uncertain significance		3) Uncertain significance
Rv1258c_-40_del_13_GCCACCGAATTTCT_G	0	0.975	0	0	0.975	0	0	1	1	1	0	1440	7379	1	0.749587	0.03	0.05	1	0.05	Uncertain significance		3) Uncertain significance
Rv1258c_272_del_1_AG_A	0	0.975	0	0	0.975	0	0	1	1	1	0	1440	7379	1	0.749587	0.03	0.05	1	0.05	Uncertain significance	3) Uncertain significance	3) Uncertain significance
Rv1258c_1004_del_27_ACGTAGTTATAGATCGGCTGGATGGGTC_A	0	0.975	0	0	0.975	0	0	1	1	1	0	1440	7379	1	0.749587	0.03	0.05	1	0.05	Uncertain significance		3) Uncertain significance
ndh_Y314H	0	0.975	0	0	0.975	0	0	1	1	1	0	1440	7379	1	0.749587	0.03	0.05	1	0.05	Uncertain significance		3) Uncertain significance
ndh_V373I	0	0.975	0	0	0.975	0	0	1	1	1	0	1440	7379	1	0.749587	0.03	0.05	1	0.05	Uncertain significance		3) Uncertain significance
ndh_V303I	0	0.975	0	0	0.975	0	0	1	1	1	0	1440	7379	1	0.749587	0.03	0.05	1	0.05	Uncertain significance		3) Uncertain significance
ndh_R167Q	0	0.975	0	0	0.975	0	0	1	1	1	0	1440	7379	1	0.749587	0.03	0.05	1	0.05	Uncertain significance		3) Uncertain significance
ndh_Q453H	0	0.975	0	0	0.975	0	0	1	1	1	0	1440	7379	1	0.749587	0.03	0.05	1	0.05	Uncertain significance		3) Uncertain significance
ndh_P111S	0	0.975	0	0	0.975	0	0	1	1	1	0	1440	7379	1	0.749587	0.03	0.05	1	0.05	Uncertain significance		3) Uncertain significance
ndh_G-98A	0	0.975	0	0	0.975	0	0	1	1	1	0	1440	7379	1	0.749587	0.03	0.05	1	0.05	Uncertain significance		3) Uncertain significance
ndh_G-75C	0	0.975	0	0	0.975	0	0	1	1	1	0	1440	7379	1	0.749587	0.03	0.05	1	0.05	Uncertain significance		3) Uncertain significance
ndh_G-23A	0	0.975	0	0	0.975	0	0	1	1	1	0	1440	7379	1	0.749587	0.03	0.05	1	0.05	Uncertain significance	3) Uncertain significance	3) Uncertain significance
ndh_E6D	0	0.975	0	0	0.975	0	0	1	1	1	0	1440	7379	1	0.749587	0.03	0.05	1	0.05	Uncertain significance		3) Uncertain significance
ndh_A452V	0	0.975	0	0	0.975	0	0	1	1	1	0	1440	7379	1	0.749587	0.03	0.05	1	0.05	Uncertain significance	3) Uncertain significance	3) Uncertain significance
mshA_V267L	0	0.975	0	0	0.975	0	0	1	1	1	0	1440	7379	1	0.749587	0.03	0.05	1	0.05	Uncertain significance		3) Uncertain significance
mshA_V263F	0	0.975	0	0	0.975	0	0	1	1	1	0	1440	7379	1	0.749587	0.03	0.05	1	0.05	Uncertain significance		3) Uncertain significance
mshA_V103A	0	0.975	0	0	0.975	0	0	1	1	1	0	1440	7379	1	0.749587	0.03	0.05	1	0.05	Uncertain significance		3) Uncertain significance
mshA_T-244C	0	0.975	0	0	0.975	0	0	1	1	1	0	1440	7379	1	0.749587	0.03	0.05	1	0.05	Uncertain significance		3) Uncertain significance
mshA_S391C	0	0.975	0	0	0.975	0	0	1	1	1	0	1440	7379	1	0.749587	0.03	0.05	1	0.05	Uncertain significance		3) Uncertain significance
mshA_Q15R	0	0.975	0	0	0.975	0	0	1	1	1	0	1440	7379	1	0.749587	0.03	0.05	1	0.05	Uncertain significance		3) Uncertain significance
mshA_L406R	0	0.975	0	0	0.975	0	0	1	1	1	0	1440	7379	1	0.749587	0.03	0.05	1	0.05	Uncertain significance		3) Uncertain significance
mshA_L261R	0	0.975	0	0	0.975	0	0	1	1	1	0	1440	7379	1	0.749587	0.03	0.05	1	0.05	Uncertain significance		3) Uncertain significance
mshA_L188R	0	0.975	0	0	0.975	0	0	1	1	1	0	1440	7379	1	0.749587	0.03	0.05	1	0.05	Uncertain significance		3) Uncertain significance
mshA_I445L	0	0.975	0	0	0.975	0	0	1	1	1	0	1440	7379	1	0.749587	0.03	0.05	1	0.05	Uncertain significance		3) Uncertain significance
mshA_H78R	0	0.975	0	0	0.975	0	0	1	1	1	0	1440	7379	1	0.749587	0.03	0.05	1	0.05	Uncertain significance		3) Uncertain significance
mshA_G-591T	0	0.975	0	0	0.975	0	0	1	1	1	0	1440	7379	1	0.749587	0.03	0.05	1	0.05	Uncertain significance		3) Uncertain significance
mshA_G-227A	0	0.975	0	0	0.975	0	0	1	1	1	0	1440	7379	1	0.749587	0.03	0.05	1	0.05	Uncertain significance		3) Uncertain significance
mshA_G-136A	0	0.975	0	0	0.975	0	0	1	1	1	0	1440	7379	1	0.749587	0.03	0.05	1	0.05	Uncertain significance		3) Uncertain significance
mshA_E85A	0	0.975	0	0	0.975	0	0	1	1	1	0	1440	7379	1	0.749587	0.03	0.05	1	0.05	Uncertain significance		3) Uncertain significance
mshA_E209D	0	0.975	0	0	0.975	0	0	1	1	1	0	1440	7379	1	0.749587	0.03	0.05	1	0.05	Uncertain significance		3) Uncertain significance
mshA_C-634T	0	0.975	0	0	0.975	0	0	1	1	1	0	1440	7379	1	0.749587	0.03	0.05	1	0.05	Uncertain significance		3) Uncertain significance
mshA_C-564T	0	0.975	0	0	0.975	0	0	1	1	1	0	1440	7379	1	0.749587	0.03	0.05	1	0.05	Uncertain significance		3) Uncertain significance
mshA_C-480T	0	0.975	0	0	0.975	0	0	1	1	1	0	1440	7379	1	0.749587	0.03	0.05	1	0.05	Uncertain significance		3) Uncertain significance
mshA_C-464T	0	0.975	0	0	0.975	0	0	1	1	1	0	1440	7379	1	0.749587	0.03	0.05	1	0.05	Uncertain significance		3) Uncertain significance
mshA_C-429T	0	0.975	0	0	0.975	0	0	1	1	1	0	1440	7379	1	0.749587	0.03	0.05	1	0.05	Uncertain significance		3) Uncertain significance
mshA_C-391G	0	0.975	0	0	0.975	0	0	1	1	1	0	1440	7379	1	0.749587	0.03	0.05	1	0.05	Uncertain significance		3) Uncertain significance
mshA_C-330G	0	0.975	0	0	0.975	0	0	1	1	1	0	1440	7379	1	0.749587	0.03	0.05	1	0.05	Uncertain significance		3) Uncertain significance
mshA_C-201G	0	0.975	0	0	0.975	0	0	1	1	1	0	1440	7379	1	0.749587	0.03	0.05	1	0.05	Uncertain significance		3) Uncertain significance
mshA_A94V	0	0.975	0	0	0.975	0	0	1	1	1	0	1440	7379	1	0.749587	0.03	0.05	1	0.05	Uncertain significance		3) Uncertain significance
mshA_A-575G	0	0.975	0	0	0.975	0	0	1	1	1	0	1440	7379	1	0.749587	0.03	0.05	1	0.05	Uncertain significance		3) Uncertain significance
mshA_A51S	0	0.975	0	0	0.975	0	0	1	1	1	0	1440	7379	1	0.749587	0.03	0.05	1	0.05	Uncertain significance		3) Uncertain significance
mshA_A410V	0	0.975	0	0	0.975	0	0	1	1	1	0	1440	7379	1	0.749587	0.03	0.05	1	0.05	Uncertain significance	3) Uncertain significance	3) Uncertain significance
mshA_A-382C	0	0.975	0	0	0.975	0	0	1	1	1	0	1440	7379	1	0.749587	0.03	0.05	1	0.05	Uncertain significance		3) Uncertain significance
mshA_A337V	0	0.975	0	0	0.975	0	0	1	1	1	0	1440	7379	1	0.749587	0.03	0.05	1	0.05	Uncertain significance		3) Uncertain significance
mshA_A14V	0	0.975	0	0	0.975	0	0	1	1	1	0	1440	7379	1	0.749587	0.03	0.05	1	0.05	Uncertain significance		3) Uncertain significance
mshA_A131T	0	0.975	0	0	0.975	0	0	1	1	1	0	1440	7379	1	0.749587	0.03	0.05	1	0.05	Uncertain significance		3) Uncertain significance
mshA_1375_del_6_GTGATAT_G	0	0.975	0	0	0.975	0	0	1	1	1	0	1440	7379	1	0.749587	0.03	0.05	1	0.05	Uncertain significance		3) Uncertain significance
katG_T568P	0	0.975	0	0	0.975	0	0	1	1	1	0	1440	7379	1	0.749587	0.03	0.05	1	0.05	Uncertain significance	3) Uncertain significance	3) Uncertain significance
katG_T468P	0	0.975	0	0	0.975	0	0	1	1	1	0	1440	7379	1	0.749587	0.03	0.05	1	0.05	Uncertain significance	3) Uncertain significance	3) Uncertain significance
katG_Q295L	0	0.975	0	0	0.975	0	0	1	1	1	0	1440	7379	1	0.749587	0.03	0.05	1	0.05	Uncertain significance		3) Uncertain significance
katG_P286A	0	0.975	0	0	0.975	0	0	1	1	1	0	1440	7379	1	0.749587	0.03	0.05	1	0.05	Uncertain significance	3) Uncertain significance	3) Uncertain significance
katG_P150S	0	0.975	0	0	0.975	0	0	1	1	1	0	1440	7379	1	0.749587	0.03	0.05	1	0.05	Uncertain significance		3) Uncertain significance
katG_K590R	0	0.975	0	0	0.975	0	0	1	1	1	0	1440	7379	1	0.749587	0.03	0.05	1	0.05	Uncertain significance		3) Uncertain significance
katG_I389S	0	0.975	0	0	0.975	0	0	1	1	1	0	1440	7379	1	0.749587	0.03	0.05	1	0.05	Uncertain significance		3) Uncertain significance
katG_I317L	0	0.975	0	0	0.975	0	0	1	1	1	0	1440	7379	1	0.749587	0.03	0.05	1	0.05	Uncertain significance		3) Uncertain significance
katG_H146Q	0	0.975	0	0	0.975	0	0	1	1	1	0	1440	7379	1	0.749587	0.03	0.05	1	0.05	Uncertain significance		3) Uncertain significance
katG_G691A	0	0.975	0	0	0.975	0	0	1	1	1	0	1440	7379	1	0.749587	0.03	0.05	1	0.05	Uncertain significance		3) Uncertain significance
katG_G676R	0	0.975	0	0	0.975	0	0	1	1	1	0	1440	7379	1	0.749587	0.03	0.05	1	0.05	Uncertain significance		3) Uncertain significance
katG_G599E	0	0.975	0	0	0.975	0	0	1	1	1	0	1440	7379	1	0.749587	0.03	0.05	1	0.05	Uncertain significance		3) Uncertain significance
katG_G-446T	0	0.975	0	0	0.975	0	0	1	1	1	0	1440	7379	1	0.749587	0.03	0.05	1	0.05	Uncertain significance		3) Uncertain significance
katG_G-434A	0	0.975	0	0	0.975	0	0	1	1	1	0	1440	7379	1	0.749587	0.03	0.05	1	0.05	Uncertain significance		3) Uncertain significance
katG_G-247A	0	0.975	0	0	0.975	0	0	1	1	1	0	1440	7379	1	0.749587	0.03	0.05	1	0.05	Uncertain significance		3) Uncertain significance
katG_F567L	0	0.975	0	0	0.975	0	0	1	1	1	0	1440	7379	1	0.749587	0.03	0.05	1	0.05	Uncertain significance		3) Uncertain significance
katG_F528S	0	0.975	0	0	0.975	0	0	1	1	1	0	1440	7379	1	0.749587	0.03	0.05	1	0.05	Uncertain significance		3) Uncertain significance
katG_D675Y	0	0.975	0	0	0.975	0	0	1	1	1	0	1440	7379	1	0.749587	0.03	0.05	1	0.05	Uncertain significance	3) Uncertain significance	3) Uncertain significance
katG_D448N	0	0.975	0	0	0.975	0	0	1	1	1	0	1440	7379	1	0.749587	0.03	0.05	1	0.05	Uncertain significance		3) Uncertain significance
katG_C-477A	0	0.975	0	0	0.975	0	0	1	1	1	0	1440	7379	1	0.749587	0.03	0.05	1	0.05	Uncertain significance		3) Uncertain significance
katG_C-410G	0	0.975	0	0	0.975	0	0	1	1	1	0	1440	7379	1	0.749587	0.03	0.05	1	0.05	Uncertain significance		3) Uncertain significance
katG_C-399T	0	0.975	0	0	0.975	0	0	1	1	1	0	1440	7379	1	0.749587	0.03	0.05	1	0.05	Uncertain significance		3) Uncertain significance
katG_C-260A	0	0.975	0	0	0.975	0	0	1	1	1	0	1440	7379	1	0.749587	0.03	0.05	1	0.05	Uncertain significance		3) Uncertain significance
katG_A139V	0	0.975	0	0	0.975	0	0	1	1	1	0	1440	7379	1	0.749587	0.03	0.05	1	0.05	Uncertain significance		3) Uncertain significance
inhA_T-354C	0	0.975	0	0	0.975	0	0	1	1	1	0	1440	7379	1	0.749587	0.03	0.05	1	0.05	Uncertain significance		3) Uncertain significance
inhA_R27W	0	0.975	0	0	0.975	0	0	1	1	1	0	1440	7379	1	0.749587	0.03	0.05	1	0.05	Uncertain significance		3) Uncertain significance
inhA_G-508C	0	0.975	0	0	0.975	0	0	1	1	1	0	1440	7379	1	0.749587	0.03	0.05	1	0.05	Uncertain significance		3) Uncertain significance
inhA_G-214T	0	0.975	0	0	0.975	0	0	1	1	1	0	1440	7379	1	0.749587	0.03	0.05	1	0.05	Uncertain significance		3) Uncertain significance
inhA_G212S	0	0.975	0	0	0.975	0	0	1	1	1	0	1440	7379	1	0.749587	0.03	0.05	1	0.05	Uncertain significance	3) Uncertain significance	3) Uncertain significance
inhA_G212R	0	0.975	0	0	0.975	0	0	1	1	1	0	1440	7379	1	0.749587	0.03	0.05	1	0.05	Uncertain significance		3) Uncertain significance
inhA_G102A	0	0.975	0	0	0.975	0	0	1	1	1	0	1440	7379	1	0.749587	0.03	0.05	1	0.05	Uncertain significance		3) Uncertain significance
inhA_C-858T	0	0.975	0	0	0.975	0	0	1	1	1	0	1440	7379	1	0.749587	0.03	0.05	1	0.05	Uncertain significance		3) Uncertain significance
inhA_C-460T	0	0.975	0	0	0.975	0	0	1	1	1	0	1440	7379	1	0.749587	0.03	0.05	1	0.05	Uncertain significance		3) Uncertain significance
inhA_C-352T	0	0.975	0	0	0.975	0	0	1	1	1	0	1440	7379	1	0.749587	0.03	0.05	1	0.05	Uncertain significance		3) Uncertain significance
inhA_C-295T	0	0.975	0	0	0.975	0	0	1	1	1	0	1440	7379	1	0.749587	0.03	0.05	1	0.05	Uncertain significance		3) Uncertain significance
inhA_A-619G	0	0.975	0	0	0.975	0	0	1	1	1	0	1440	7379	1	0.749587	0.03	0.05	1	0.05	Uncertain significance		3) Uncertain significance
inhA_A-530G	0	0.975	0	0	0.975	0	0	1	1	1	0	1440	7379	1	0.749587	0.03	0.05	1	0.05	Uncertain significance		3) Uncertain significance
inhA_A213D	0	0.975	0	0	0.975	0	0	1	1	1	0	1440	7379	1	0.749587	0.03	0.05	1	0.05	Uncertain significance		3) Uncertain significance
inhA_A-17C	0	0.975	0	0	0.975	0	0	1	1	1	0	1440	7379	1	0.749587	0.03	0.05	1	0.05	Uncertain significance		3) Uncertain significance
inhA_A157G	0	0.975	0	0	0.975	0	0	1	1	1	0	1440	7379	1	0.749587	0.03	0.05	1	0.05	Uncertain significance		3) Uncertain significance
ahpC_V154E	0	0.975	0	0	0.975	0	0	1	1	1	0	1440	7379	1	0.749587	0.03	0.05	1	0.05	Uncertain significance		3) Uncertain significance
ahpC_V130M	0	0.975	0	0	0.975	0	0	1	1	1	0	1440	7379	1	0.749587	0.03	0.05	1	0.05	Uncertain significance	3) Uncertain significance	3) Uncertain significance
ahpC_T-44G	0	0.975	0	0	0.975	0	0	1	1	1	0	1440	7379	1	0.749587	0.03	0.05	1	0.05	Uncertain significance		3) Uncertain significance
ahpC_T105A	0	0.975	0	0	0.975	0	0	1	1	1	0	1440	7379	1	0.749587	0.03	0.05	1	0.05	Uncertain significance		3) Uncertain significance
ahpC_S194!	0	0.975	0	0	0.975	0	0	1	1	1	0	1440	7379	1	0.749587	0.03	0.05	1	0.05	Uncertain significance		3) Uncertain significance
ahpC_Q145L	0	0.975	0	0	0.975	0	0	1	1	1	0	1440	7379	1	0.749587	0.03	0.05	1	0.05	Uncertain significance		3) Uncertain significance
ahpC_L162M	0	0.975	0	0	0.975	0	0	1	1	1	0	1440	7379	1	0.749587	0.03	0.05	1	0.05	Uncertain significance		3) Uncertain significance
ahpC_I6N	0	0.975	0	0	0.975	0	0	1	1	1	0	1440	7379	1	0.749587	0.03	0.05	1	0.05	Uncertain significance		3) Uncertain significance
ahpC_G45D	0	0.975	0	0	0.975	0	0	1	1	1	0	1440	7379	1	0.749587	0.03	0.05	1	0.05	Uncertain significance		3) Uncertain significance
ahpC_E42D	0	0.975	0	0	0.975	0	0	1	1	1	0	1440	7379	1	0.749587	0.03	0.05	1	0.05	Uncertain significance		3) Uncertain significance
ahpC_D79E	0	0.975	0	0	0.975	0	0	1	1	1	0	1440	7379	1	0.749587	0.03	0.05	1	0.05	Uncertain significance		3) Uncertain significance
ahpC_D128G	0	0.975	0	0	0.975	0	0	1	1	1	0	1440	7379	1	0.749587	0.03	0.05	1	0.05	Uncertain significance		3) Uncertain significance
ahpC_C-73T	0	0.975	0	0	0.975	0	0	1	1	1	0	1440	7379	1	0.749587	0.03	0.05	1	0.05	Uncertain significance	3) Uncertain significance	3) Uncertain significance
ahpC_C-22T	0	0.975	0	0	0.975	0	0	1	1	1	0	1440	7379	1	0.749587	0.03	0.05	1	0.05	Uncertain significance		3) Uncertain significance
ahpC_A195P	0	0.975	0	0	0.975	0	0	1	1	1	0	1440	7379	1	0.749587	0.03	0.05	1	0.05	Uncertain significance		3) Uncertain significance
ahpC_A175V	0	0.975	0	0	0.975	0	0	1	1	1	0	1440	7379	1	0.749587	0.03	0.05	1	0.05	Uncertain significance		3) Uncertain significance
Rv2752c_A-981G	0	0.841886	0	0	0.841886	0	0	1	1	1	0	1440	7378	2	0.749609	0.03	0.05	1	0.05	Uncertain significance		3) Uncertain significance
Rv2752c_-45_ins_2_A_AGT	0	0.841886	0	0	0.841886	0	0	1	1	1	0	1440	7378	2	0.749609	0.03	0.05	1	0.05	Uncertain significance		3) Uncertain significance
Rv1258c_1085_ins_4_A_AACGG	0	0.841886	0	0	0.841886	0	0	1	1	1	0	1440	7378	2	0.749609	0.03	0.05	1	0.05	Uncertain significance		3) Uncertain significance
katG_A-502G	0	0.841886	0	0	0.841886	0	0	1	1	1	0	1440	7378	2	0.749609	0.03	0.05	1	0.05	Uncertain significance		3) Uncertain significance
ahpC_A-87G	0	0.841886	0	0	0.841886	0	0	1	1	1	0	1440	7378	2	0.749609	0.03	0.05	1	0.05	Uncertain significance	3) Uncertain significance	3) Uncertain significance
inhA_C-824G	0	0.707598	0	0	0.707598	0	0	1	1	1	0	1440	7377	3	0.749631	0.03	0.05	1	0.05	Uncertain significance		3) Uncertain significance
Rv2752c_G-955A	0.333333	0.905701	0.00840376	0	0.841886	0	0	1	1	1	0	1439	7378	2	0.749638	0.03	0.05	1	0.05	Uncertain significance		3) Uncertain significance
Rv1258c_A399V	0.571429	0.901012	0.184052	0	0.707598	0	0	1	3	3	0	1436	7377	3	0.778039	0.03	0.05	1	0.05	Uncertain significance	3) Uncertain significance	3) Uncertain significance
Rv2752c_C-964T	0	0.602365	0	0	0.602365	0	0	1	4	4	0	1440	7376	4	0.790659	0.0375	0.05	1	0.05	Uncertain significance		3) Uncertain significance
Rv2752c_R465W	0	0.521824	0	0	0.521824	0	0	1	5	5	0	1440	7375	5	0.794071	0.03	0.05	1	0.05	Uncertain significance	3) Uncertain significance	3) Uncertain significance
Rv1258c_L246R	0	0.521824	0	0	0.521824	0	0	1	5	5	0	1440	7375	5	0.794071	0.03	0.05	1	0.05	Uncertain significance		3) Uncertain significance
Rv2752c_S439F	0.111111	0.482497	0.00280914	0	0.369417	0	0	0.607622	7	7	0	1439	7372	8	0.804708	0.03	0.05	1	0.05	Uncertain significance	3) Uncertain significance	3) Uncertain significance
inhA_A-808G	0.333333	0.905701	0.00840376	0	0.841886	0	0	1	2	2	0	1439	7378	2	0.816835	0.0375	0.05	1	0.05	Uncertain significance		3) Uncertain significance
mshA_A-587C	0.333333	0.905701	0.00840376	0	0.841886	0	0	1	2	2	0	1439	7378	2	0.816835	0.0375	0.05	1	0.05	Uncertain significance		3) Uncertain significance
Rv2752c_L176F	0	0.841886	0	0	0.841886	0	0	1	2	2	0	1440	7378	2	0.816881	0.0375	0.05	1	0.05	Uncertain significance		3) Uncertain significance
Rv2752c_1628_del_1_TC_T	0	0.841886	0	0	0.841886	0	0	1	2	2	0	1440	7378	2	0.816881	0.0375	0.05	1	0.05	Uncertain significance		3) Uncertain significance
ndh_P7S	0	0.841886	0	0	0.841886	0	0	1	2	2	0	1440	7378	2	0.816881	0.0375	0.05	1	0.05	Uncertain significance		3) Uncertain significance
mshA_C-633G	0	0.841886	0	0	0.841886	0	0	1	2	2	0	1440	7378	2	0.816881	0.0375	0.05	1	0.05	Uncertain significance		3) Uncertain significance
inhA_G-603C	0	0.841886	0	0	0.841886	0	0	1	2	2	0	1440	7378	2	0.816881	0.0375	0.05	1	0.05	Uncertain significance		3) Uncertain significance
Rv2752c_289_ins_1_G_GA	0.25	0.80588	0.00630946	0	0.707598	0	0	1	2	2	0	1439	7377	3	0.829351	0.03	0.05	1	0.05	Uncertain significance		3) Uncertain significance
inhA_A-641T	0.5	0.932414	0.067586	0	0.841886	0	0	1	2	2	0	1438	7378	2	0.829352	0.03	0.05	1	0.05	Uncertain significance		3) Uncertain significance
Rv2752c_N30H	0.333333	0.905701	0.00840376	0	0.841886	0	0	1	2	2	0	1439	7378	2	0.829395	0.03	0.05	1	0.05	Uncertain significance		3) Uncertain significance
Rv1258c_966_ins_1_G_GC	0	0.602365	0	0	0.602365	0	0	1	2	2	0	1440	7376	4	0.829419	0.03	0.05	1	0.05	Uncertain significance		3) Uncertain significance
Rv2752c_L71R	0	0.841886	0	0	0.841886	0	0	1	2	2	0	1440	7378	2	0.829438	0.03	0.05	1	0.05	Uncertain significance		3) Uncertain significance
Rv2752c_I90M	0	0.841886	0	0	0.841886	0	0	1	2	2	0	1440	7378	2	0.829438	0.03	0.05	1	0.05	Uncertain significance		3) Uncertain significance
Rv2752c_E380K	0	0.841886	0	0	0.841886	0	0	1	2	2	0	1440	7378	2	0.829438	0.03	0.05	1	0.05	Uncertain significance		3) Uncertain significance
Rv2752c_782_del_5_AACGAC_A	0	0.841886	0	0	0.841886	0	0	1	2	2	0	1440	7378	2	0.829438	0.03	0.05	1	0.05	Uncertain significance		3) Uncertain significance
Rv1258c_G88D	0	0.841886	0	0	0.841886	0	0	1	2	2	0	1440	7378	2	0.829438	0.03	0.05	1	0.05	Uncertain significance		3) Uncertain significance
Rv1258c_A20V	0	0.841886	0	0	0.841886	0	0	1	2	2	0	1440	7378	2	0.829438	0.03	0.05	1	0.05	Uncertain significance		3) Uncertain significance
ndh_V266I	0	0.841886	0	0	0.841886	0	0	1	2	2	0	1440	7378	2	0.829438	0.03	0.05	1	0.05	Uncertain significance		3) Uncertain significance
ndh_G229S	0	0.841886	0	0	0.841886	0	0	1	2	2	0	1440	7378	2	0.829438	0.03	0.05	1	0.05	Uncertain significance		3) Uncertain significance
ndh_E327K	0	0.841886	0	0	0.841886	0	0	1	2	2	0	1440	7378	2	0.829438	0.03	0.05	1	0.05	Uncertain significance		3) Uncertain significance
mshA_T-469A	0	0.841886	0	0	0.841886	0	0	1	2	2	0	1440	7378	2	0.829438	0.03	0.05	1	0.05	Uncertain significance		3) Uncertain significance
mshA_G457R	0	0.841886	0	0	0.841886	0	0	1	2	2	0	1440	7378	2	0.829438	0.03	0.05	1	0.05	Uncertain significance		3) Uncertain significance
mshA_A342V	0	0.841886	0	0	0.841886	0	0	1	2	2	0	1440	7378	2	0.829438	0.03	0.05	1	0.05	Uncertain significance	3) Uncertain significance	3) Uncertain significance
katG_C-519G	0	0.841886	0	0	0.841886	0	0	1	2	2	0	1440	7378	2	0.829438	0.03	0.05	1	0.05	Uncertain significance		3) Uncertain significance
inhA_R9Q	0	0.841886	0	0	0.841886	0	0	1	2	2	0	1440	7378	2	0.829438	0.03	0.05	1	0.05	Uncertain significance		3) Uncertain significance
inhA_E69G	0	0.841886	0	0	0.841886	0	0	1	2	2	0	1440	7378	2	0.829438	0.03	0.05	1	0.05	Uncertain significance		3) Uncertain significance
inhA_A-751C	0	0.841886	0	0	0.841886	0	0	1	2	2	0	1440	7378	2	0.829438	0.03	0.05	1	0.05	Uncertain significance		3) Uncertain significance
inhA_A-2G	0	0.841886	0	0	0.841886	0	0	1	2	2	0	1440	7378	2	0.829438	0.03	0.05	1	0.05	Uncertain significance		3) Uncertain significance
inhA_C-611T	0	0.521824	0	0	0.521824	0	0	1	4	4	0	1440	7375	5	0.841489	0.03	0.05	1	0.05	Uncertain significance		3) Uncertain significance
katG_T380P	0.5	0.987421	0.0125791	0.5	0.987421	0.0125791	5.12787	0.299891	2	1	1	1439	7379	1	0.862088	0.025	0.05	1	0.0503415	Uncertain significance	3) Uncertain significance	3) Uncertain significance
mshA_C-667T	0.166667	0.641235	0.00421074	0	0.521824	0	0	1	5	5	0	1439	7375	5	0.86412	0.03	0.05	1	0.05	Uncertain significance		3) Uncertain significance
mshA_C-566T	0	0.707598	0	0	0.707598	0	0	1	3	3	0	1440	7377	3	0.869997	0.03	0.05	1	0.05	Uncertain significance		3) Uncertain significance
Rv2752c_V552G	0.25	0.80588	0.00630946	0	0.707598	0	0	1	3	3	0	1439	7377	3	0.878131	0.03	0.05	1	0.05	Uncertain significance	3) Uncertain significance	3) Uncertain significance
Rv2752c_R135W	0	0.707598	0	0	0.707598	0	0	1	3	3	0	1440	7377	3	0.878172	0.03	0.05	1	0.05	Uncertain significance		3) Uncertain significance
Rv2752c_G331S	0	0.707598	0	0	0.707598	0	0	1	3	3	0	1440	7377	3	0.878172	0.03	0.05	1	0.05	Uncertain significance		3) Uncertain significance
Rv1258c_582_ins_2_C_CCT	0	0.707598	0	0	0.707598	0	0	1	3	3	0	1440	7377	3	0.878172	0.03	0.05	1	0.05	Uncertain significance		3) Uncertain significance
Rv2752c_G161S	0.142857	0.578723	0.0036103	0	0.459258	0	0	1	3	3	0	1439	7374	6	0.878203	0.03	0.05	1	0.05	Uncertain significance	3) Uncertain significance	3) Uncertain significance
mshA_I295L	0	0.707598	0	0	0.707598	0	0	1	3	3	0	1440	7377	3	0.894552	0.025	0.05	1	0.05	Uncertain significance		3) Uncertain significance
katG_T625A	0.8	0.994949	0.283582	0	0.975	0	0	1	1	1	0	1436	7379	1	0.934758	0.025	0.05	1	0.05	Uncertain significance	3) Uncertain significance	3) Uncertain significance
Rv2752c_D430A	0.5	0.987421	0.0125791	0	0.975	0	0	1	1	1	0	1439	7379	1	0.934764	0.025	0.05	1	0.05	Uncertain significance		3) Uncertain significance
Rv2752c_V211G	0	0.975	0	0	0.975	0	0	1	1	1	0	1440	7379	1	0.934766	0.025	0.05	1	0.05	Uncertain significance		3) Uncertain significance
Rv2752c_T-22C	0	0.975	0	0	0.975	0	0	1	1	1	0	1440	7379	1	0.934766	0.025	0.05	1	0.05	Uncertain significance		3) Uncertain significance
Rv2752c_T150A	0	0.975	0	0	0.975	0	0	1	1	1	0	1440	7379	1	0.934766	0.025	0.05	1	0.05	Uncertain significance		3) Uncertain significance
Rv2752c_S469P	0	0.975	0	0	0.975	0	0	1	1	1	0	1440	7379	1	0.934766	0.025	0.05	1	0.05	Uncertain significance		3) Uncertain significance
Rv2752c_S260!	0	0.975	0	0	0.975	0	0	1	1	1	0	1440	7379	1	0.934766	0.025	0.05	1	0.05	Uncertain significance		3) Uncertain significance
Rv2752c_R320H	0	0.975	0	0	0.975	0	0	1	1	1	0	1440	7379	1	0.934766	0.025	0.05	1	0.05	Uncertain significance	3) Uncertain significance	3) Uncertain significance
Rv2752c_P553R	0	0.975	0	0	0.975	0	0	1	1	1	0	1440	7379	1	0.934766	0.025	0.05	1	0.05	Uncertain significance		3) Uncertain significance
Rv2752c_P220T	0	0.975	0	0	0.975	0	0	1	1	1	0	1440	7379	1	0.934766	0.025	0.05	1	0.05	Uncertain significance		3) Uncertain significance
Rv2752c_K446R	0	0.975	0	0	0.975	0	0	1	1	1	0	1440	7379	1	0.934766	0.025	0.05	1	0.05	Uncertain significance		3) Uncertain significance
Rv2752c_G56D	0	0.975	0	0	0.975	0	0	1	1	1	0	1440	7379	1	0.934766	0.025	0.05	1	0.05	Uncertain significance		3) Uncertain significance
Rv2752c_F448V	0	0.975	0	0	0.975	0	0	1	1	1	0	1440	7379	1	0.934766	0.025	0.05	1	0.05	Uncertain significance		3) Uncertain significance
Rv2752c_F139V	0	0.975	0	0	0.975	0	0	1	1	1	0	1440	7379	1	0.934766	0.025	0.05	1	0.05	Uncertain significance	3) Uncertain significance	3) Uncertain significance
Rv2752c_C-908T	0	0.975	0	0	0.975	0	0	1	1	1	0	1440	7379	1	0.934766	0.025	0.05	1	0.05	Uncertain significance		3) Uncertain significance
Rv2752c_C-18T	0	0.975	0	0	0.975	0	0	1	1	1	0	1440	7379	1	0.934766	0.025	0.05	1	0.05	Uncertain significance		3) Uncertain significance
Rv2752c_A354V	0	0.975	0	0	0.975	0	0	1	1	1	0	1440	7379	1	0.934766	0.025	0.05	1	0.05	Uncertain significance		3) Uncertain significance
Rv2752c_A157G	0	0.975	0	0	0.975	0	0	1	1	1	0	1440	7379	1	0.934766	0.025	0.05	1	0.05	Uncertain significance		3) Uncertain significance
Rv2752c_964_ins_1_C_CG	0	0.975	0	0	0.975	0	0	1	1	1	0	1440	7379	1	0.934766	0.025	0.05	1	0.05	Uncertain significance		3) Uncertain significance
Rv2752c_798_del_4_CATCG_C	0	0.975	0	0	0.975	0	0	1	1	1	0	1440	7379	1	0.934766	0.025	0.05	1	0.05	Uncertain significance		3) Uncertain significance
Rv2752c_42_del_1_GC_G	0	0.975	0	0	0.975	0	0	1	1	1	0	1440	7379	1	0.934766	0.025	0.05	1	0.05	Uncertain significance		3) Uncertain significance
Rv2752c_1018_del_3_GCGA_G	0	0.975	0	0	0.975	0	0	1	1	1	0	1440	7379	1	0.934766	0.025	0.05	1	0.05	Uncertain significance		3) Uncertain significance
Rv1258c_V61A	0	0.975	0	0	0.975	0	0	1	1	1	0	1440	7379	1	0.934766	0.025	0.05	1	0.05	Uncertain significance		3) Uncertain significance
Rv1258c_G346R	0	0.975	0	0	0.975	0	0	1	1	1	0	1440	7379	1	0.934766	0.025	0.05	1	0.05	Uncertain significance		3) Uncertain significance
Rv1258c_D410N	0	0.975	0	0	0.975	0	0	1	1	1	0	1440	7379	1	0.934766	0.025	0.05	1	0.05	Uncertain significance	3) Uncertain significance	3) Uncertain significance
Rv1258c_C-1T	0	0.975	0	0	0.975	0	0	1	1	1	0	1440	7379	1	0.934766	0.025	0.05	1	0.05	Uncertain significance		3) Uncertain significance
Rv1258c_A84G	0	0.975	0	0	0.975	0	0	1	1	1	0	1440	7379	1	0.934766	0.025	0.05	1	0.05	Uncertain significance		3) Uncertain significance
Rv1258c_A110G	0	0.975	0	0	0.975	0	0	1	1	1	0	1440	7379	1	0.934766	0.025	0.05	1	0.05	Uncertain significance		3) Uncertain significance
ndh_S345T	0	0.975	0	0	0.975	0	0	1	1	1	0	1440	7379	1	0.934766	0.025	0.05	1	0.05	Uncertain significance		3) Uncertain significance
ndh_A349G	0	0.975	0	0	0.975	0	0	1	1	1	0	1440	7379	1	0.934766	0.025	0.05	1	0.05	Uncertain significance	3) Uncertain significance	3) Uncertain significance
mshA_W169C	0	0.975	0	0	0.975	0	0	1	1	1	0	1440	7379	1	0.934766	0.025	0.05	1	0.05	Uncertain significance	3) Uncertain significance	3) Uncertain significance
mshA_V466M	0	0.975	0	0	0.975	0	0	1	1	1	0	1440	7379	1	0.934766	0.025	0.05	1	0.05	Uncertain significance		3) Uncertain significance
mshA_V109L	0	0.975	0	0	0.975	0	0	1	1	1	0	1440	7379	1	0.934766	0.025	0.05	1	0.05	Uncertain significance		3) Uncertain significance
mshA_T-172C	0	0.975	0	0	0.975	0	0	1	1	1	0	1440	7379	1	0.934766	0.025	0.05	1	0.05	Uncertain significance		3) Uncertain significance
mshA_S31F	0	0.975	0	0	0.975	0	0	1	1	1	0	1440	7379	1	0.934766	0.025	0.05	1	0.05	Uncertain significance	3) Uncertain significance	3) Uncertain significance
mshA_R81C	0	0.975	0	0	0.975	0	0	1	1	1	0	1440	7379	1	0.934766	0.025	0.05	1	0.05	Uncertain significance		3) Uncertain significance
mshA_R419Q	0	0.975	0	0	0.975	0	0	1	1	1	0	1440	7379	1	0.934766	0.025	0.05	1	0.05	Uncertain significance		3) Uncertain significance
mshA_R285G	0	0.975	0	0	0.975	0	0	1	1	1	0	1440	7379	1	0.934766	0.025	0.05	1	0.05	Uncertain significance		3) Uncertain significance
mshA_R26L	0	0.975	0	0	0.975	0	0	1	1	1	0	1440	7379	1	0.934766	0.025	0.05	1	0.05	Uncertain significance		3) Uncertain significance
mshA_L129F	0	0.975	0	0	0.975	0	0	1	1	1	0	1440	7379	1	0.934766	0.025	0.05	1	0.05	Uncertain significance	3) Uncertain significance	3) Uncertain significance
mshA_H404R	0	0.975	0	0	0.975	0	0	1	1	1	0	1440	7379	1	0.934766	0.025	0.05	1	0.05	Uncertain significance		3) Uncertain significance
mshA_G-557A	0	0.975	0	0	0.975	0	0	1	1	1	0	1440	7379	1	0.934766	0.025	0.05	1	0.05	Uncertain significance		3) Uncertain significance
mshA_G11R	0	0.975	0	0	0.975	0	0	1	1	1	0	1440	7379	1	0.934766	0.025	0.05	1	0.05	Uncertain significance	3) Uncertain significance	3) Uncertain significance
mshA_D124N	0	0.975	0	0	0.975	0	0	1	1	1	0	1440	7379	1	0.934766	0.025	0.05	1	0.05	Uncertain significance	3) Uncertain significance	3) Uncertain significance
mshA_C-462A	0	0.975	0	0	0.975	0	0	1	1	1	0	1440	7379	1	0.934766	0.025	0.05	1	0.05	Uncertain significance		3) Uncertain significance
mshA_C-427T	0	0.975	0	0	0.975	0	0	1	1	1	0	1440	7379	1	0.934766	0.025	0.05	1	0.05	Uncertain significance		3) Uncertain significance
mshA_C-303T	0	0.975	0	0	0.975	0	0	1	1	1	0	1440	7379	1	0.934766	0.025	0.05	1	0.05	Uncertain significance		3) Uncertain significance
mshA_A80G	0	0.975	0	0	0.975	0	0	1	1	1	0	1440	7379	1	0.934766	0.025	0.05	1	0.05	Uncertain significance		3) Uncertain significance
katG_Y130H	0	0.975	0	0	0.975	0	0	1	1	1	0	1440	7379	1	0.934766	0.025	0.05	1	0.05	Uncertain significance		3) Uncertain significance
katG_V626L	0	0.975	0	0	0.975	0	0	1	1	1	0	1440	7379	1	0.934766	0.025	0.05	1	0.05	Uncertain significance		3) Uncertain significance
katG_T324R	0	0.975	0	0	0.975	0	0	1	1	1	0	1440	7379	1	0.934766	0.025	0.05	1	0.05	Uncertain significance		3) Uncertain significance
katG_S140F	0	0.975	0	0	0.975	0	0	1	1	1	0	1440	7379	1	0.934766	0.025	0.05	1	0.05	Uncertain significance		3) Uncertain significance
katG_G644D	0	0.975	0	0	0.975	0	0	1	1	1	0	1440	7379	1	0.934766	0.025	0.05	1	0.05	Uncertain significance	3) Uncertain significance	3) Uncertain significance
katG_G-371A	0	0.975	0	0	0.975	0	0	1	1	1	0	1440	7379	1	0.934766	0.025	0.05	1	0.05	Uncertain significance		3) Uncertain significance
katG_C-354T	0	0.975	0	0	0.975	0	0	1	1	1	0	1440	7379	1	0.934766	0.025	0.05	1	0.05	Uncertain significance		3) Uncertain significance
katG_C-274A	0	0.975	0	0	0.975	0	0	1	1	1	0	1440	7379	1	0.934766	0.025	0.05	1	0.05	Uncertain significance		3) Uncertain significance
katG_A312V	0	0.975	0	0	0.975	0	0	1	1	1	0	1440	7379	1	0.934766	0.025	0.05	1	0.05	Uncertain significance		3) Uncertain significance
inhA_G-505A	0	0.975	0	0	0.975	0	0	1	1	1	0	1440	7379	1	0.934766	0.025	0.05	1	0.05	Uncertain significance		3) Uncertain significance
inhA_C-855T	0	0.975	0	0	0.975	0	0	1	1	1	0	1440	7379	1	0.934766	0.025	0.05	1	0.05	Uncertain significance		3) Uncertain significance
inhA_C-5T	0	0.975	0	0	0.975	0	0	1	1	1	0	1440	7379	1	0.934766	0.025	0.05	1	0.05	Uncertain significance		3) Uncertain significance
inhA_C-553T	0	0.975	0	0	0.975	0	0	1	1	1	0	1440	7379	1	0.934766	0.025	0.05	1	0.05	Uncertain significance		3) Uncertain significance
ahpC_V134A	0	0.975	0	0	0.975	0	0	1	1	1	0	1440	7379	1	0.934766	0.025	0.05	1	0.05	Uncertain significance		3) Uncertain significance
ahpC_K25T	0	0.975	0	0	0.975	0	0	1	1	1	0	1440	7379	1	0.934766	0.025	0.05	1	0.05	Uncertain significance		3) Uncertain significance
ahpC_G-25A	0	0.975	0	0	0.975	0	0	1	1	1	0	1440	7379	1	0.934766	0.025	0.05	1	0.05	Uncertain significance		3) Uncertain significance
ahpC_C176R	0	0.975	0	0	0.975	0	0	1	1	1	0	1440	7379	1	0.934766	0.025	0.05	1	0.05	Uncertain significance		3) Uncertain significance
ahpC_A-85G	0	0.975	0	0	0.975	0	0	1	1	1	0	1440	7379	1	0.934766	0.025	0.05	1	0.05	Uncertain significance		3) Uncertain significance
ahpC_A-80C	0	0.975	0	0	0.975	0	0	1	1	1	0	1440	7379	1	0.934766	0.025	0.05	1	0.05	Uncertain significance		3) Uncertain significance
ahpC_A195T	0	0.975	0	0	0.975	0	0	1	1	1	0	1440	7379	1	0.934766	0.025	0.05	1	0.05	Uncertain significance		3) Uncertain significance
ahpC_395_del_1_AC_A	0	0.975	0	0	0.975	0	0	1	1	1	0	1440	7379	1	0.934766	0.025	0.05	1	0.05	Uncertain significance		3) Uncertain significance
Rv1258c_P199L	0.5	0.932414	0.067586	0	0.841886	0	0	1	1	1	0	1438	7378	2	0.934785	0.025	0.05	1	0.05	Uncertain significance		3) Uncertain significance
Rv2752c_-944_del_1_GT_G	0	0.841886	0	0	0.841886	0	0	1	2	2	0	1440	7378	2	0.938862	0.0275	0.05	1	0.05	Uncertain significance		3) Uncertain significance
inhA_G-342A	0	0.841886	0	0	0.841886	0	0	1	2	2	0	1440	7378	2	0.938862	0.0275	0.05	1	0.05	Uncertain significance		3) Uncertain significance
Rv2752c_R232W	0	0.707598	0	0	0.707598	0	0	1	3	3	0	1440	7377	3	0.946396	0.025	0.05	1	0.05	Uncertain significance		3) Uncertain significance
Rv2752c_D456G	0	0.707598	0	0	0.707598	0	0	1	3	3	0	1440	7377	3	0.946396	0.025	0.05	1	0.05	Uncertain significance		3) Uncertain significance
Rv1258c_G195C	0	0.707598	0	0	0.707598	0	0	1	3	3	0	1440	7377	3	0.946396	0.025	0.05	1	0.05	Uncertain significance		3) Uncertain significance
Rv1258c_G195D	0.272727	0.609743	0.0602177	0	0.369417	0	0	0.5981	6	6	0	1437	7372	8	0.947339	0.03	0.05	1	0.05	Uncertain significance	3) Uncertain significance	3) Uncertain significance
inhA_K233N	0	0.707598	0	0	0.707598	0	0	1	3	3	0	1440	7377	3	0.950569	0.03	0.05	1	0.05	Uncertain significance		3) Uncertain significance
Rv2752c_1673_del_1_AC_A	0	0.602365	0	0	0.602365	0	0	1	3	3	0	1440	7376	4	0.950612	0.03	0.05	1	0.05	Uncertain significance	3) Uncertain significance	3) Uncertain significance
Rv1258c_G195A	0	0.602365	0	0	0.602365	0	0	1	4	4	0	1440	7376	4	0.961295	0.03	0.05	1	0.05	Uncertain significance		3) Uncertain significance
Rv2752c_A1676G	0	0.521824	0	0	0.521824	0	0	1	4	4	0	1440	7375	5	0.961302	0.03	0.05	1	0.05	Uncertain significance		3) Uncertain significance
katG_-497_del_1_TC_T	0	0.459258	0	0	0.459258	0	0	1	4	4	0	1440	7374	6	0.961309	0.03	0.05	1	0.05	Uncertain significance		3) Uncertain significance
Rv2752c_C-989A	0	0.521824	0	0	0.521824	0	0	1	5	5	0	1440	7375	5	0.965573	0.025	0.05	1	0.05	Uncertain significance		3) Uncertain significance
katG_T-1C	0	0.521824	0	0	0.521824	0	0	1	5	5	0	1440	7375	5	0.969987	0.03	0.05	1	0.05	Uncertain significance	3) Uncertain significance	3) Uncertain significance
Rv1258c_G70R	0.166667	0.484138	0.0208625	0.0909091	0.41278	0.00229897	0.512517	1	11	10	1	1438	7370	10	0.970867	0.03	0.05	1	0.0500199	Uncertain significance	3) Uncertain significance	3) Uncertain significance
katG_T306A	0.333333	0.905701	0.00840376	0	0.841886	0	0	1	2	2	0	1439	7378	2	0.983767	0.025	0.05	1	0.05	Uncertain significance		3) Uncertain significance
mshA_S34F	0	0.841886	0	0	0.841886	0	0	1	2	2	0	1440	7378	2	0.983768	0.025	0.05	1	0.05	Uncertain significance		3) Uncertain significance
inhA_G142S	0	0.841886	0	0	0.841886	0	0	1	2	2	0	1440	7378	2	0.983768	0.025	0.05	1	0.05	Uncertain significance	3) Uncertain significance	3) Uncertain significance
ahpC_287_ins_2_G_GGC	0	0.841886	0	0	0.841886	0	0	1	2	2	0	1440	7378	2	0.983768	0.025	0.05	1	0.05	Uncertain significance		3) Uncertain significance
ahpC_F94C	0	0.602365	0	0	0.602365	0	0	1	4	4	0	1440	7376	4	0.984273	0.025	0.05	1	0.05	Uncertain significance		3) Uncertain significance
Rv2752c_Q247P	0.0714286	0.338684	0.00180678	0	0.247053	0	0	0.235464	12	12	0	1439	7367	13	0.990167	0.03	0.05	1	0.05	Uncertain significance		3) Uncertain significance
Rv2752c_R361G	0	0.707598	0	0	0.707598	0	0	1	3	3	0	1440	7377	3	0.995595	0.025	0.05	1	0.05	Uncertain significance	3) Uncertain significance	3) Uncertain significance
katG_D448G	0	0.707598	0	0	0.707598	0	0	1	3	3	0	1440	7377	3	0.995595	0.025	0.05	1	0.05	Uncertain significance		3) Uncertain significance
ahpC_V26A	0	0.707598	0	0	0.707598	0	0	1	3	3	0	1440	7377	3	0.995595	0.025	0.05	1	0.05	Uncertain significance		3) Uncertain significance
mshA_C-620T	0	0.308497	0	0	0.308497	0	0	0.38331	10	10	0	1440	7370	10	0.9983	0.025	0.05	1	0.05	Uncertain significance		3) Uncertain significance
katG_C-441T	0.137255	0.262552	0.0570118	0.0222222	0.117704	0.00056246	0.176529	0.077085	30	29	1	1433	7336	44	0.998999	0.03	0.05	1	0.0500025	Uncertain significance		3) Uncertain significance
katG_G-412A	0	0.521824	0	0	0.521824	0	0	1	5	5	0	1440	7375	5	0.99964	0.025	0.05	1	0.05	Uncertain significance		3) Uncertain significance
Rv1258c_582_ins_1_C_CT	0.149254	0.206163	0.103022	0.0228571	0.0574867	0.00626211	0.144022	3.12181e-07	146	142	4	1410	7209	171	0.999998	0.03	0.05	4.64525e-05	0.0500267	Uncertain significance		3) Uncertain significance
Rv2752c_W540G	0	0.975	0	0	0.975	0	NaN	NaN	0	0	0	1440	7379	1	NaN	NaN	0.05	NaN	0.05	Uncertain significance		3) Uncertain significance
Rv2752c_V477A	0	0.975	0	0	0.975	0	NaN	NaN	0	0	0	1440	7379	1	NaN	NaN	0.05	NaN	0.05	Uncertain significance		3) Uncertain significance
Rv2752c_V259M	0	0.975	0	0	0.975	0	NaN	NaN	0	0	0	1440	7379	1	NaN	NaN	0.05	NaN	0.05	Uncertain significance		3) Uncertain significance
Rv2752c_V235G	1	1	0.025	NaN	1	0	NaN	NaN	0	0	0	1439	7380	0	NaN	NaN	0.05	NaN	0.05	Uncertain significance		3) Uncertain significance
Rv2752c_V18L	1	1	0.025	NaN	1	0	NaN	NaN	0	0	0	1439	7380	0	NaN	NaN	0.05	NaN	0.05	Uncertain significance		3) Uncertain significance
Rv2752c_T-992G	1	1	0.025	NaN	1	0	NaN	NaN	0	0	0	1439	7380	0	NaN	NaN	0.05	NaN	0.05	Uncertain significance		3) Uncertain significance
Rv2752c_T-918A	1	1	0.025	NaN	1	0	NaN	NaN	0	0	0	1439	7380	0	NaN	NaN	0.05	NaN	0.05	Uncertain significance		3) Uncertain significance
Rv2752c_T461P	1	1	0.397635	NaN	1	0	NaN	NaN	0	0	0	1436	7380	0	NaN	NaN	0.05	NaN	0.05	Uncertain significance	3) Uncertain significance	3) Uncertain significance
Rv2752c_T-30C	0	0.975	0	0	0.975	0	NaN	NaN	0	0	0	1440	7379	1	NaN	NaN	0.05	NaN	0.05	Uncertain significance		3) Uncertain significance
Rv2752c_T282R	1	1	0.025	NaN	1	0	NaN	NaN	0	0	0	1439	7380	0	NaN	NaN	0.05	NaN	0.05	Uncertain significance		3) Uncertain significance
Rv2752c_T183I	0	0.975	0	0	0.975	0	NaN	NaN	0	0	0	1440	7379	1	NaN	NaN	0.05	NaN	0.05	Uncertain significance	3) Uncertain significance	3) Uncertain significance
Rv2752c_T1664G	1	1	0.025	NaN	1	0	NaN	NaN	0	0	0	1439	7380	0	NaN	NaN	0.05	NaN	0.05	Uncertain significance		3) Uncertain significance
Rv2752c_T1664C	0	0.975	0	0	0.975	0	NaN	NaN	0	0	0	1440	7379	1	NaN	NaN	0.05	NaN	0.05	Uncertain significance		3) Uncertain significance
Rv2752c_T12I	1	1	0.025	NaN	1	0	NaN	NaN	0	0	0	1439	7380	0	NaN	NaN	0.05	NaN	0.05	Uncertain significance		3) Uncertain significance
Rv2752c_S498A	1	1	0.158114	NaN	1	0	NaN	NaN	0	0	0	1438	7380	0	NaN	NaN	0.05	NaN	0.05	Uncertain significance	3) Uncertain significance	3) Uncertain significance
Rv2752c_S339P	0	0.841886	0	0	0.841886	0	NaN	NaN	0	0	0	1440	7378	2	NaN	NaN	0.05	NaN	0.05	Uncertain significance		3) Uncertain significance
Rv2752c_S338P	1	1	0.025	NaN	1	0	NaN	NaN	0	0	0	1439	7380	0	NaN	NaN	0.05	NaN	0.05	Uncertain significance		3) Uncertain significance
Rv2752c_S240F	0	0.975	0	0	0.975	0	NaN	NaN	0	0	0	1440	7379	1	NaN	NaN	0.05	NaN	0.05	Uncertain significance	3) Uncertain significance	3) Uncertain significance
Rv2752c_S189P	0	0.975	0	0	0.975	0	NaN	NaN	0	0	0	1440	7379	1	NaN	NaN	0.05	NaN	0.05	Uncertain significance		3) Uncertain significance
Rv2752c_S13A	1	1	0.025	NaN	1	0	NaN	NaN	0	0	0	1439	7380	0	NaN	NaN	0.05	NaN	0.05	Uncertain significance		3) Uncertain significance
Rv2752c_R70G	1	1	0.025	NaN	1	0	NaN	NaN	0	0	0	1439	7380	0	NaN	NaN	0.05	NaN	0.05	Uncertain significance		3) Uncertain significance
Rv2752c_R361I	0	0.975	0	0	0.975	0	NaN	NaN	0	0	0	1440	7379	1	NaN	NaN	0.05	NaN	0.05	Uncertain significance		3) Uncertain significance
Rv2752c_R317!	1	1	0.025	NaN	1	0	NaN	NaN	0	0	0	1439	7380	0	NaN	NaN	0.05	NaN	0.05	Uncertain significance		3) Uncertain significance
Rv2752c_R280Q	1	1	0.025	NaN	1	0	NaN	NaN	0	0	0	1439	7380	0	NaN	NaN	0.05	NaN	0.05	Uncertain significance		3) Uncertain significance
Rv2752c_R274G	0.2	0.716418	0.00505076	0	0.602365	0	NaN	NaN	0	0	0	1439	7376	4	NaN	NaN	0.05	NaN	0.05	Uncertain significance		3) Uncertain significance
Rv2752c_Q485!	1	1	0.025	NaN	1	0	NaN	NaN	0	0	0	1439	7380	0	NaN	NaN	0.05	NaN	0.05	Uncertain significance		3) Uncertain significance
Rv2752c_Q308H	1	1	0.025	NaN	1	0	NaN	NaN	0	0	0	1439	7380	0	NaN	NaN	0.05	NaN	0.05	Uncertain significance		3) Uncertain significance
Rv2752c_P62R	0	0.975	0	0	0.975	0	NaN	NaN	0	0	0	1440	7379	1	NaN	NaN	0.05	NaN	0.05	Uncertain significance		3) Uncertain significance
Rv2752c_P390L	0.75	0.993691	0.19412	0	0.975	0	NaN	NaN	0	0	0	1437	7379	1	NaN	NaN	0.05	NaN	0.05	Uncertain significance	3) Uncertain significance	3) Uncertain significance
Rv2752c_P311S	1	1	0.025	NaN	1	0	NaN	NaN	0	0	0	1439	7380	0	NaN	NaN	0.05	NaN	0.05	Uncertain significance		3) Uncertain significance
Rv2752c_P151L	1	1	0.025	NaN	1	0	NaN	NaN	0	0	0	1439	7380	0	NaN	NaN	0.05	NaN	0.05	Uncertain significance		3) Uncertain significance
Rv2752c_P101T	1	1	0.025	NaN	1	0	NaN	NaN	0	0	0	1439	7380	0	NaN	NaN	0.05	NaN	0.05	Uncertain significance		3) Uncertain significance
Rv2752c_N386Q	0	0.975	0	0	0.975	0	NaN	NaN	0	0	0	1440	7379	1	NaN	NaN	0.05	NaN	0.05	Uncertain significance		3) Uncertain significance
Rv2752c_M394T	0.5	0.987421	0.0125791	0	0.975	0	NaN	NaN	0	0	0	1439	7379	1	NaN	NaN	0.05	NaN	0.05	Uncertain significance	3) Uncertain significance	3) Uncertain significance
Rv2752c_M312I	0.234375	0.356934	0.137515	0	0.0725193	0	NaN	NaN	0	0	0	1425	7331	49	NaN	NaN	0.05	NaN	0.05	Uncertain significance	3) Uncertain significance	3) Uncertain significance
Rv2752c_M295L	0	0.975	0	0	0.975	0	NaN	NaN	0	0	0	1440	7379	1	NaN	NaN	0.05	NaN	0.05	Uncertain significance		3) Uncertain significance
Rv2752c_L94P	0	0.459258	0	0	0.459258	0	NaN	NaN	0	0	0	1440	7374	6	NaN	NaN	0.05	NaN	0.05	Uncertain significance		3) Uncertain significance
Rv2752c_L94H	1	1	0.025	NaN	1	0	NaN	NaN	0	0	0	1439	7380	0	NaN	NaN	0.05	NaN	0.05	Uncertain significance		3) Uncertain significance
Rv2752c_L61R	0	0.975	0	0	0.975	0	NaN	NaN	0	0	0	1440	7379	1	NaN	NaN	0.05	NaN	0.05	Uncertain significance		3) Uncertain significance
Rv2752c_L59P	1	1	0.025	NaN	1	0	NaN	NaN	0	0	0	1439	7380	0	NaN	NaN	0.05	NaN	0.05	Uncertain significance		3) Uncertain significance
Rv2752c_L504F	0	0.975	0	0	0.975	0	NaN	NaN	0	0	0	1440	7379	1	NaN	NaN	0.05	NaN	0.05	Uncertain significance		3) Uncertain significance
Rv2752c_L492Q	1	1	0.025	NaN	1	0	NaN	NaN	0	0	0	1439	7380	0	NaN	NaN	0.05	NaN	0.05	Uncertain significance		3) Uncertain significance
Rv2752c_L452F	0	0.841886	0	0	0.841886	0	NaN	NaN	0	0	0	1440	7378	2	NaN	NaN	0.05	NaN	0.05	Uncertain significance		3) Uncertain significance
Rv2752c_L452!	0	0.841886	0	0	0.841886	0	NaN	NaN	0	0	0	1440	7378	2	NaN	NaN	0.05	NaN	0.05	Uncertain significance		3) Uncertain significance
Rv2752c_L222Q	0	0.975	0	0	0.975	0	NaN	NaN	0	0	0	1440	7379	1	NaN	NaN	0.05	NaN	0.05	Uncertain significance	3) Uncertain significance	3) Uncertain significance
Rv2752c_L176W	0	0.975	0	0	0.975	0	NaN	NaN	0	0	0	1440	7379	1	NaN	NaN	0.05	NaN	0.05	Uncertain significance		3) Uncertain significance
Rv2752c_L166R	1	1	0.025	NaN	1	0	NaN	NaN	0	0	0	1439	7380	0	NaN	NaN	0.05	NaN	0.05	Uncertain significance		3) Uncertain significance
Rv2752c_L11R	0	0.975	0	0	0.975	0	NaN	NaN	0	0	0	1440	7379	1	NaN	NaN	0.05	NaN	0.05	Uncertain significance	3) Uncertain significance	3) Uncertain significance
Rv2752c_K539N	0	0.975	0	0	0.975	0	NaN	NaN	0	0	0	1440	7379	1	NaN	NaN	0.05	NaN	0.05	Uncertain significance		3) Uncertain significance
Rv2752c_I527V	0.5	0.987421	0.0125791	0	0.975	0	NaN	NaN	0	0	0	1439	7379	1	NaN	NaN	0.05	NaN	0.05	Uncertain significance		3) Uncertain significance
Rv2752c_I43T	0	0.975	0	0	0.975	0	NaN	NaN	0	0	0	1440	7379	1	NaN	NaN	0.05	NaN	0.05	Uncertain significance		3) Uncertain significance
Rv2752c_I234R	1	1	0.025	NaN	1	0	NaN	NaN	0	0	0	1439	7380	0	NaN	NaN	0.05	NaN	0.05	Uncertain significance	3) Uncertain significance	3) Uncertain significance
Rv2752c_I121V	1	1	0.025	NaN	1	0	NaN	NaN	0	0	0	1439	7380	0	NaN	NaN	0.05	NaN	0.05	Uncertain significance		3) Uncertain significance
Rv2752c_H86Y	1	1	0.025	NaN	1	0	NaN	NaN	0	0	0	1439	7380	0	NaN	NaN	0.05	NaN	0.05	Uncertain significance	3) Uncertain significance	3) Uncertain significance
Rv2752c_H86P	0	0.975	0	0	0.975	0	NaN	NaN	0	0	0	1440	7379	1	NaN	NaN	0.05	NaN	0.05	Uncertain significance		3) Uncertain significance
Rv2752c_H493N	1	1	0.025	NaN	1	0	NaN	NaN	0	0	0	1439	7380	0	NaN	NaN	0.05	NaN	0.05	Uncertain significance		3) Uncertain significance
Rv2752c_H491R	1	1	0.158114	NaN	1	0	NaN	NaN	0	0	0	1438	7380	0	NaN	NaN	0.05	NaN	0.05	Uncertain significance		3) Uncertain significance
Rv2752c_H491Q	1	1	0.025	NaN	1	0	NaN	NaN	0	0	0	1439	7380	0	NaN	NaN	0.05	NaN	0.05	Uncertain significance		3) Uncertain significance
Rv2752c_H491P	0	0.975	0	0	0.975	0	NaN	NaN	0	0	0	1440	7379	1	NaN	NaN	0.05	NaN	0.05	Uncertain significance		3) Uncertain significance
Rv2752c_H371R	0.666667	0.991596	0.0942993	0	0.975	0	NaN	NaN	0	0	0	1438	7379	1	NaN	NaN	0.05	NaN	0.05	Uncertain significance		3) Uncertain significance
Rv2752c_H167Y	0	0.975	0	0	0.975	0	NaN	NaN	0	0	0	1440	7379	1	NaN	NaN	0.05	NaN	0.05	Uncertain significance		3) Uncertain significance
Rv2752c_G82R	1	1	0.025	NaN	1	0	NaN	NaN	0	0	0	1439	7380	0	NaN	NaN	0.05	NaN	0.05	Uncertain significance		3) Uncertain significance
Rv2752c_G82E	0	0.975	0	0	0.975	0	NaN	NaN	0	0	0	1440	7379	1	NaN	NaN	0.05	NaN	0.05	Uncertain significance	3) Uncertain significance	3) Uncertain significance
Rv2752c_G471R	1	1	0.025	NaN	1	0	NaN	NaN	0	0	0	1439	7380	0	NaN	NaN	0.05	NaN	0.05	Uncertain significance		3) Uncertain significance
Rv2752c_G46S	1	1	0.025	NaN	1	0	NaN	NaN	0	0	0	1439	7380	0	NaN	NaN	0.05	NaN	0.05	Uncertain significance		3) Uncertain significance
Rv2752c_G46C	1	1	0.025	NaN	1	0	NaN	NaN	0	0	0	1439	7380	0	NaN	NaN	0.05	NaN	0.05	Uncertain significance		3) Uncertain significance
Rv2752c_G458D	0	0.975	0	0	0.975	0	NaN	NaN	0	0	0	1440	7379	1	NaN	NaN	0.05	NaN	0.05	Uncertain significance		3) Uncertain significance
Rv2752c_G440D	0	0.975	0	0	0.975	0	NaN	NaN	0	0	0	1440	7379	1	NaN	NaN	0.05	NaN	0.05	Uncertain significance		3) Uncertain significance
Rv2752c_G38S	0	0.975	0	0	0.975	0	NaN	NaN	0	0	0	1440	7379	1	NaN	NaN	0.05	NaN	0.05	Uncertain significance	3) Uncertain significance	3) Uncertain significance
Rv2752c_G387E	0	0.707598	0	0	0.707598	0	NaN	NaN	0	0	0	1440	7377	3	NaN	NaN	0.05	NaN	0.05	Uncertain significance	3) Uncertain significance	3) Uncertain significance
Rv2752c_G309D	0	0.841886	0	0	0.841886	0	NaN	NaN	0	0	0	1440	7378	2	NaN	NaN	0.05	NaN	0.05	Uncertain significance		3) Uncertain significance
Rv2752c_G210D	0	0.975	0	0	0.975	0	NaN	NaN	0	0	0	1440	7379	1	NaN	NaN	0.05	NaN	0.05	Uncertain significance		3) Uncertain significance
Rv2752c_F497S	0	0.975	0	0	0.975	0	NaN	NaN	0	0	0	1440	7379	1	NaN	NaN	0.05	NaN	0.05	Uncertain significance		3) Uncertain significance
Rv2752c_F448C	0	0.975	0	0	0.975	0	NaN	NaN	0	0	0	1440	7379	1	NaN	NaN	0.05	NaN	0.05	Uncertain significance		3) Uncertain significance
Rv2752c_E505D	0	0.975	0	0	0.975	0	NaN	NaN	0	0	0	1440	7379	1	NaN	NaN	0.05	NaN	0.05	Uncertain significance		3) Uncertain significance
Rv2752c_E464G	1	1	0.025	NaN	1	0	NaN	NaN	0	0	0	1439	7380	0	NaN	NaN	0.05	NaN	0.05	Uncertain significance		3) Uncertain significance
Rv2752c_E310G	0	0.975	0	0	0.975	0	NaN	NaN	0	0	0	1440	7379	1	NaN	NaN	0.05	NaN	0.05	Uncertain significance		3) Uncertain significance
Rv2752c_E217Q	1	1	0.292402	NaN	1	0	NaN	NaN	0	0	0	1437	7380	0	NaN	NaN	0.05	NaN	0.05	Uncertain significance		3) Uncertain significance
Rv2752c_E217!	0.5	0.987421	0.0125791	0	0.975	0	NaN	NaN	0	0	0	1439	7379	1	NaN	NaN	0.05	NaN	0.05	Uncertain significance		3) Uncertain significance
Rv2752c_E127!	1	1	0.025	NaN	1	0	NaN	NaN	0	0	0	1439	7380	0	NaN	NaN	0.05	NaN	0.05	Uncertain significance		3) Uncertain significance
Rv2752c_D525N	1	1	0.025	NaN	1	0	NaN	NaN	0	0	0	1439	7380	0	NaN	NaN	0.05	NaN	0.05	Uncertain significance		3) Uncertain significance
Rv2752c_D525G	1	1	0.025	NaN	1	0	NaN	NaN	0	0	0	1439	7380	0	NaN	NaN	0.05	NaN	0.05	Uncertain significance		3) Uncertain significance
Rv2752c_D4A	0	0.975	0	0	0.975	0	NaN	NaN	0	0	0	1440	7379	1	NaN	NaN	0.05	NaN	0.05	Uncertain significance		3) Uncertain significance
Rv2752c_D450G	1	1	0.025	NaN	1	0	NaN	NaN	0	0	0	1439	7380	0	NaN	NaN	0.05	NaN	0.05	Uncertain significance	3) Uncertain significance	3) Uncertain significance
Rv2752c_D243E	0	0.841886	0	0	0.841886	0	NaN	NaN	0	0	0	1440	7378	2	NaN	NaN	0.05	NaN	0.05	Uncertain significance		3) Uncertain significance
Rv2752c_D202A	1	1	0.025	NaN	1	0	NaN	NaN	0	0	0	1439	7380	0	NaN	NaN	0.05	NaN	0.05	Uncertain significance	3) Uncertain significance	3) Uncertain significance
Rv2752c_D170A	0.5	0.987421	0.0125791	0	0.975	0	NaN	NaN	0	0	0	1439	7379	1	NaN	NaN	0.05	NaN	0.05	Uncertain significance		3) Uncertain significance
Rv2752c_C237R	1	1	0.158114	NaN	1	0	NaN	NaN	0	0	0	1438	7380	0	NaN	NaN	0.05	NaN	0.05	Uncertain significance		3) Uncertain significance
Rv2752c_C201G	0.4	0.737622	0.121552	0	0.459258	0	NaN	NaN	0	0	0	1436	7374	6	NaN	NaN	0.05	NaN	0.05	Uncertain significance		3) Uncertain significance
Rv2752c_C1665T	0	0.975	0	0	0.975	0	NaN	NaN	0	0	0	1440	7379	1	NaN	NaN	0.05	NaN	0.05	Uncertain significance		3) Uncertain significance
Rv2752c_C116R	1	1	0.025	NaN	1	0	NaN	NaN	0	0	0	1439	7380	0	NaN	NaN	0.05	NaN	0.05	Uncertain significance		3) Uncertain significance
Rv2752c_A-985C	0	0.975	0	0	0.975	0	NaN	NaN	0	0	0	1440	7379	1	NaN	NaN	0.05	NaN	0.05	Uncertain significance		3) Uncertain significance
Rv2752c_A-919G	0	0.975	0	0	0.975	0	NaN	NaN	0	0	0	1440	7379	1	NaN	NaN	0.05	NaN	0.05	Uncertain significance		3) Uncertain significance
Rv2752c_A513V	1	1	0.025	NaN	1	0	NaN	NaN	0	0	0	1439	7380	0	NaN	NaN	0.05	NaN	0.05	Uncertain significance		3) Uncertain significance
Rv2752c_A474T	1	1	0.025	NaN	1	0	NaN	NaN	0	0	0	1439	7380	0	NaN	NaN	0.05	NaN	0.05	Uncertain significance		3) Uncertain significance
Rv2752c_A405V	1	1	0.158114	NaN	1	0	NaN	NaN	0	0	0	1438	7380	0	NaN	NaN	0.05	NaN	0.05	Uncertain significance		3) Uncertain significance
Rv2752c_A378T	0	0.975	0	0	0.975	0	NaN	NaN	0	0	0	1440	7379	1	NaN	NaN	0.05	NaN	0.05	Uncertain significance	3) Uncertain significance	3) Uncertain significance
Rv2752c_A162V	1	1	0.025	NaN	1	0	NaN	NaN	0	0	0	1439	7380	0	NaN	NaN	0.05	NaN	0.05	Uncertain significance		3) Uncertain significance
Rv2752c_A153E	1	1	0.025	NaN	1	0	NaN	NaN	0	0	0	1439	7380	0	NaN	NaN	0.05	NaN	0.05	Uncertain significance		3) Uncertain significance
Rv2752c_A145V	1	1	0.025	NaN	1	0	NaN	NaN	0	0	0	1439	7380	0	NaN	NaN	0.05	NaN	0.05	Uncertain significance		3) Uncertain significance
Rv2752c_-996_ins_20_G_GCCGCCTCAGGCTTCGACACA	0	0.975	0	0	0.975	0	NaN	NaN	0	0	0	1440	7379	1	NaN	NaN	0.05	NaN	0.05	Uncertain significance		3) Uncertain significance
Rv2752c_-989_ins_20_G_GCGACACGCCGCCTCAGGCTT	0	0.975	0	0	0.975	0	NaN	NaN	0	0	0	1440	7379	1	NaN	NaN	0.05	NaN	0.05	Uncertain significance		3) Uncertain significance
Rv2752c_747_ins_1_G_GC	1	1	0.158114	NaN	1	0	NaN	NaN	0	0	0	1438	7380	0	NaN	NaN	0.05	NaN	0.05	Uncertain significance		3) Uncertain significance
Rv2752c_701_del_1_AT_A	1	1	0.025	NaN	1	0	NaN	NaN	0	0	0	1439	7380	0	NaN	NaN	0.05	NaN	0.05	Uncertain significance		3) Uncertain significance
Rv2752c_664_del_9_GCGTTGGGCC_G	0	0.975	0	0	0.975	0	NaN	NaN	0	0	0	1440	7379	1	NaN	NaN	0.05	NaN	0.05	Uncertain significance		3) Uncertain significance
Rv2752c_663_del_17_CGTTGGGCCCACTTCGCT_C	0	0.975	0	0	0.975	0	NaN	NaN	0	0	0	1440	7379	1	NaN	NaN	0.05	NaN	0.05	Uncertain significance		3) Uncertain significance
Rv2752c_653_del_8_ACTTCGCTT_A	0	0.975	0	0	0.975	0	NaN	NaN	0	0	0	1440	7379	1	NaN	NaN	0.05	NaN	0.05	Uncertain significance		3) Uncertain significance
Rv2752c_362_ins_1_A_AG	1	1	0.025	NaN	1	0	NaN	NaN	0	0	0	1439	7380	0	NaN	NaN	0.05	NaN	0.05	Uncertain significance		3) Uncertain significance
Rv2752c_345_ins_27_T_TTTCTCTGCAACCAGAGCCAAGGTGAAC	0	0.975	0	0	0.975	0	NaN	NaN	0	0	0	1440	7379	1	NaN	NaN	0.05	NaN	0.05	Uncertain significance		3) Uncertain significance
Rv2752c_344_ins_27_T_TTCTCTGCAACCAGAGCCAAGGTGAACG	0	0.975	0	0	0.975	0	NaN	NaN	0	0	0	1440	7379	1	NaN	NaN	0.05	NaN	0.05	Uncertain significance		3) Uncertain significance
Rv2752c_312_ins_1_G_GC	0	0.975	0	0	0.975	0	NaN	NaN	0	0	0	1440	7379	1	NaN	NaN	0.05	NaN	0.05	Uncertain significance		3) Uncertain significance
Rv2752c_310_ins_1_C_CT	0	0.975	0	0	0.975	0	NaN	NaN	0	0	0	1440	7379	1	NaN	NaN	0.05	NaN	0.05	Uncertain significance		3) Uncertain significance
Rv2752c_282_ins_1_G_GC	1	1	0.025	NaN	1	0	NaN	NaN	0	0	0	1439	7380	0	NaN	NaN	0.05	NaN	0.05	Uncertain significance		3) Uncertain significance
Rv2752c_267_del_1_CG_C	1	1	0.025	NaN	1	0	NaN	NaN	0	0	0	1439	7380	0	NaN	NaN	0.05	NaN	0.05	Uncertain significance		3) Uncertain significance
Rv2752c_257_ins_2_T_TGG	1	1	0.025	NaN	1	0	NaN	NaN	0	0	0	1439	7380	0	NaN	NaN	0.05	NaN	0.05	Uncertain significance		3) Uncertain significance
Rv2752c_178_ins_1_T_TC	1	1	0.025	NaN	1	0	NaN	NaN	0	0	0	1439	7380	0	NaN	NaN	0.05	NaN	0.05	Uncertain significance		3) Uncertain significance
Rv2752c_1671_del_1_CT_C	0	0.975	0	0	0.975	0	NaN	NaN	0	0	0	1440	7379	1	NaN	NaN	0.05	NaN	0.05	Uncertain significance		3) Uncertain significance
Rv2752c_166_del_1_CG_C	1	1	0.630583	NaN	1	0	NaN	NaN	0	0	0	1432	7380	0	NaN	NaN	0.05	NaN	0.05	Uncertain significance	3) Uncertain significance	3) Uncertain significance
Rv2752c_1631_del_1_GT_G	1	1	0.025	NaN	1	0	NaN	NaN	0	0	0	1439	7380	0	NaN	NaN	0.05	NaN	0.05	Uncertain significance		3) Uncertain significance
Rv2752c_16_ins_1_G_GA	1	1	0.025	NaN	1	0	NaN	NaN	0	0	0	1439	7380	0	NaN	NaN	0.05	NaN	0.05	Uncertain significance		3) Uncertain significance
Rv2752c_1596_del_64_CCCTTGAGCGATCCGGATCGGATCGGTGACGTTGGCGGCCACCAACGATTCCAGCTCTGCCTCCA_C	0	0.975	0	0	0.975	0	NaN	NaN	0	0	0	1440	7379	1	NaN	NaN	0.05	NaN	0.05	Uncertain significance		3) Uncertain significance
Rv2752c_1518_del_1142_GGGTTCGAGCGCCTTGGGATCTTCGGAGAAACCCCGCGAGTGTAGATGTGGCGCAGCCAACGGCTGGCCGGTGCCACGTCTGACCACGACGGTCACCGCGACAAAGCCCGACGACAAAATGAGCCGCTCGCCCAGGGTGATATCGCCGACGTCGCCGGCGATCAAGCCGTCGACGAACATCTTGCCCACCGGCACCGCACCGGAGATACTGGCTTTGCCGGCAACCAGGTCGACGCTGACACCGTTCTCGGCCAACAGAATTGACTCTTGCGGTACGCCGGTACTGGCGGCCAGCTTGGCATTGGCGCGCAGCATCCGCCAGGTTCCGTGCACCGGCATCACGTTGCGCGGCCGCACCCCGTTGTAGAGGAACAGCA…	0	0.975	0	0	0.975	0	NaN	NaN	0	0	0	1440	7379	1	NaN	NaN	0.05	NaN	0.05	Uncertain significance		3) Uncertain significance
Rv2752c_1456_del_1_GC_G	1	1	0.025	NaN	1	0	NaN	NaN	0	0	0	1439	7380	0	NaN	NaN	0.05	NaN	0.05	Uncertain significance		3) Uncertain significance
Rv2752c_1396_ins_26_G_GCCGCTCGCCCAGGGTGATATCGCCGA	0	0.975	0	0	0.975	0	NaN	NaN	0	0	0	1440	7379	1	NaN	NaN	0.05	NaN	0.05	Uncertain significance		3) Uncertain significance
Rv2752c_1284_ins_4_G_GCTGA	0	0.975	0	0	0.975	0	NaN	NaN	0	0	0	1440	7379	1	NaN	NaN	0.05	NaN	0.05	Uncertain significance		3) Uncertain significance
Rv2752c_1281_ins_4_G_GACTT	0	0.975	0	0	0.975	0	NaN	NaN	0	0	0	1440	7379	1	NaN	NaN	0.05	NaN	0.05	Uncertain significance		3) Uncertain significance
Rv2752c_1280_ins_4_A_ACTGC	0	0.975	0	0	0.975	0	NaN	NaN	0	0	0	1440	7379	1	NaN	NaN	0.05	NaN	0.05	Uncertain significance		3) Uncertain significance
Rv2752c_1170_del_1_CG_C	1	1	0.025	NaN	1	0	NaN	NaN	0	0	0	1439	7380	0	NaN	NaN	0.05	NaN	0.05	Uncertain significance		3) Uncertain significance
Rv2752c_1135_del_18_CGGCGTACGCGTGGCCGGA_C	0	0.975	0	0	0.975	0	NaN	NaN	0	0	0	1440	7379	1	NaN	NaN	0.05	NaN	0.05	Uncertain significance		3) Uncertain significance
Rv2752c_1125_del_1_GT_G	1	1	0.025	NaN	1	0	NaN	NaN	0	0	0	1439	7380	0	NaN	NaN	0.05	NaN	0.05	Uncertain significance		3) Uncertain significance
Rv2752c_1115_del_45_ACATGCACCCTTGCTTGGGCGTTGGTGACGACTCTGGCGCCGATCT_A	0	0.975	0	0	0.975	0	NaN	NaN	0	0	0	1440	7379	1	NaN	NaN	0.05	NaN	0.05	Uncertain significance		3) Uncertain significance
Rv2752c_1044_ins_1_G_GA	1	1	0.025	NaN	1	0	NaN	NaN	0	0	0	1439	7380	0	NaN	NaN	0.05	NaN	0.05	Uncertain significance		3) Uncertain significance
Rv1258c_Y325S	0	0.975	0	0	0.975	0	NaN	NaN	0	0	0	1440	7379	1	NaN	NaN	0.05	NaN	0.05	Uncertain significance		3) Uncertain significance
Rv1258c_V89I	1	1	0.025	NaN	1	0	NaN	NaN	0	0	0	1439	7380	0	NaN	NaN	0.05	NaN	0.05	Uncertain significance		3) Uncertain significance
Rv1258c_V77L	1	1	0.025	NaN	1	0	NaN	NaN	0	0	0	1439	7380	0	NaN	NaN	0.05	NaN	0.05	Uncertain significance		3) Uncertain significance
Rv1258c_V320L	0.333333	0.905701	0.00840376	0	0.841886	0	NaN	NaN	0	0	0	1439	7378	2	NaN	NaN	0.05	NaN	0.05	Uncertain significance		3) Uncertain significance
Rv1258c_V313I	0	0.975	0	0	0.975	0	NaN	NaN	0	0	0	1440	7379	1	NaN	NaN	0.05	NaN	0.05	Uncertain significance		3) Uncertain significance
Rv1258c_V285I	1	1	0.025	NaN	1	0	NaN	NaN	0	0	0	1439	7380	0	NaN	NaN	0.05	NaN	0.05	Uncertain significance	3) Uncertain significance	3) Uncertain significance
Rv1258c_V245L	1	1	0.025	NaN	1	0	NaN	NaN	0	0	0	1439	7380	0	NaN	NaN	0.05	NaN	0.05	Uncertain significance		3) Uncertain significance
Rv1258c_V105M	0.428571	0.815948	0.0989883	0	0.602365	0	NaN	NaN	0	0	0	1437	7376	4	NaN	NaN	0.05	NaN	0.05	Uncertain significance		3) Uncertain significance
Rv1258c_V105A	0	0.975	0	0	0.975	0	NaN	NaN	0	0	0	1440	7379	1	NaN	NaN	0.05	NaN	0.05	Uncertain significance		3) Uncertain significance
Rv1258c_T202P	0	0.975	0	0	0.975	0	NaN	NaN	0	0	0	1440	7379	1	NaN	NaN	0.05	NaN	0.05	Uncertain significance		3) Uncertain significance
Rv1258c_S75L	0	0.841886	0	0	0.841886	0	NaN	NaN	0	0	0	1440	7378	2	NaN	NaN	0.05	NaN	0.05	Uncertain significance		3) Uncertain significance
Rv1258c_S292!	0	0.975	0	0	0.975	0	NaN	NaN	0	0	0	1440	7379	1	NaN	NaN	0.05	NaN	0.05	Uncertain significance		3) Uncertain significance
Rv1258c_R6H	1	1	0.025	NaN	1	0	NaN	NaN	0	0	0	1439	7380	0	NaN	NaN	0.05	NaN	0.05	Uncertain significance		3) Uncertain significance
Rv1258c_R413W	0	0.975	0	0	0.975	0	NaN	NaN	0	0	0	1440	7379	1	NaN	NaN	0.05	NaN	0.05	Uncertain significance		3) Uncertain significance
Rv1258c_R401C	0	0.841886	0	0	0.841886	0	NaN	NaN	0	0	0	1440	7378	2	NaN	NaN	0.05	NaN	0.05	Uncertain significance		3) Uncertain significance
Rv1258c_R24G	0.8	0.994949	0.283582	0	0.975	0	NaN	NaN	0	0	0	1436	7379	1	NaN	NaN	0.05	NaN	0.05	Uncertain significance		3) Uncertain significance
Rv1258c_R226C	0	0.841886	0	0	0.841886	0	NaN	NaN	0	0	0	1440	7378	2	NaN	NaN	0.05	NaN	0.05	Uncertain significance		3) Uncertain significance
Rv1258c_R134W	0	0.975	0	0	0.975	0	NaN	NaN	0	0	0	1440	7379	1	NaN	NaN	0.05	NaN	0.05	Uncertain significance		3) Uncertain significance
Rv1258c_Q337!	1	1	0.025	NaN	1	0	NaN	NaN	0	0	0	1439	7380	0	NaN	NaN	0.05	NaN	0.05	Uncertain significance		3) Uncertain significance
Rv1258c_P90S	0	0.975	0	0	0.975	0	NaN	NaN	0	0	0	1440	7379	1	NaN	NaN	0.05	NaN	0.05	Uncertain significance	3) Uncertain significance	3) Uncertain significance
Rv1258c_P312L	0	0.975	0	0	0.975	0	NaN	NaN	0	0	0	1440	7379	1	NaN	NaN	0.05	NaN	0.05	Uncertain significance		3) Uncertain significance
Rv1258c_P257A	1	1	0.025	NaN	1	0	NaN	NaN	0	0	0	1439	7380	0	NaN	NaN	0.05	NaN	0.05	Uncertain significance		3) Uncertain significance
Rv1258c_P15L	1	1	0.292402	NaN	1	0	NaN	NaN	0	0	0	1437	7380	0	NaN	NaN	0.05	NaN	0.05	Uncertain significance		3) Uncertain significance
Rv1258c_M315T	0	0.975	0	0	0.975	0	NaN	NaN	0	0	0	1440	7379	1	NaN	NaN	0.05	NaN	0.05	Uncertain significance	3) Uncertain significance	3) Uncertain significance
Rv1258c_M315I	1	1	0.025	NaN	1	0	NaN	NaN	0	0	0	1439	7380	0	NaN	NaN	0.05	NaN	0.05	Uncertain significance	3) Uncertain significance	3) Uncertain significance
Rv1258c_M291I	0	0.975	0	0	0.975	0	NaN	NaN	0	0	0	1440	7379	1	NaN	NaN	0.05	NaN	0.05	Uncertain significance		3) Uncertain significance
Rv1258c_M265T	0	0.975	0	0	0.975	0	NaN	NaN	0	0	0	1440	7379	1	NaN	NaN	0.05	NaN	0.05	Uncertain significance		3) Uncertain significance
Rv1258c_M18I	1	1	0.025	NaN	1	0	NaN	NaN	0	0	0	1439	7380	0	NaN	NaN	0.05	NaN	0.05	Uncertain significance		3) Uncertain significance
Rv1258c_L81R	0	0.975	0	0	0.975	0	NaN	NaN	0	0	0	1440	7379	1	NaN	NaN	0.05	NaN	0.05	Uncertain significance		3) Uncertain significance
Rv1258c_L365S	0	0.975	0	0	0.975	0	NaN	NaN	0	0	0	1440	7379	1	NaN	NaN	0.05	NaN	0.05	Uncertain significance	3) Uncertain significance	3) Uncertain significance
Rv1258c_L13P	0	0.841886	0	0	0.841886	0	NaN	NaN	0	0	0	1440	7378	2	NaN	NaN	0.05	NaN	0.05	Uncertain significance		3) Uncertain significance
Rv1258c_K249R	0	0.975	0	0	0.975	0	NaN	NaN	0	0	0	1440	7379	1	NaN	NaN	0.05	NaN	0.05	Uncertain significance		3) Uncertain significance
Rv1258c_I142M	1	1	0.025	NaN	1	0	NaN	NaN	0	0	0	1439	7380	0	NaN	NaN	0.05	NaN	0.05	Uncertain significance		3) Uncertain significance
Rv1258c_H200Q	0	0.975	0	0	0.975	0	NaN	NaN	0	0	0	1440	7379	1	NaN	NaN	0.05	NaN	0.05	Uncertain significance		3) Uncertain significance
Rv1258c_G88S	1	1	0.025	NaN	1	0	NaN	NaN	0	0	0	1439	7380	0	NaN	NaN	0.05	NaN	0.05	Uncertain significance		3) Uncertain significance
Rv1258c_G375R	1	1	0.025	NaN	1	0	NaN	NaN	0	0	0	1439	7380	0	NaN	NaN	0.05	NaN	0.05	Uncertain significance	3) Uncertain significance	3) Uncertain significance
Rv1258c_G211A	0	0.975	0	0	0.975	0	NaN	NaN	0	0	0	1440	7379	1	NaN	NaN	0.05	NaN	0.05	Uncertain significance		3) Uncertain significance
Rv1258c_G182V	0	0.975	0	0	0.975	0	NaN	NaN	0	0	0	1440	7379	1	NaN	NaN	0.05	NaN	0.05	Uncertain significance		3) Uncertain significance
Rv1258c_G144C	1	1	0.025	NaN	1	0	NaN	NaN	0	0	0	1439	7380	0	NaN	NaN	0.05	NaN	0.05	Uncertain significance		3) Uncertain significance
Rv1258c_G117S	0	0.841886	0	0	0.841886	0	NaN	NaN	0	0	0	1440	7378	2	NaN	NaN	0.05	NaN	0.05	Uncertain significance		3) Uncertain significance
Rv1258c_F380C	0	0.975	0	0	0.975	0	NaN	NaN	0	0	0	1440	7379	1	NaN	NaN	0.05	NaN	0.05	Uncertain significance		3) Uncertain significance
Rv1258c_F247S	1	1	0.025	NaN	1	0	NaN	NaN	0	0	0	1439	7380	0	NaN	NaN	0.05	NaN	0.05	Uncertain significance		3) Uncertain significance
Rv1258c_D23N	0	0.975	0	0	0.975	0	NaN	NaN	0	0	0	1440	7379	1	NaN	NaN	0.05	NaN	0.05	Uncertain significance		3) Uncertain significance
Rv1258c_A9V	0	0.975	0	0	0.975	0	NaN	NaN	0	0	0	1440	7379	1	NaN	NaN	0.05	NaN	0.05	Uncertain significance		3) Uncertain significance
Rv1258c_A9T	1	1	0.292402	NaN	1	0	NaN	NaN	0	0	0	1437	7380	0	NaN	NaN	0.05	NaN	0.05	Uncertain significance		3) Uncertain significance
Rv1258c_A84S	1	1	0.025	NaN	1	0	NaN	NaN	0	0	0	1439	7380	0	NaN	NaN	0.05	NaN	0.05	Uncertain significance		3) Uncertain significance
Rv1258c_A394S	0.333333	0.905701	0.00840376	0	0.841886	0	NaN	NaN	0	0	0	1439	7378	2	NaN	NaN	0.05	NaN	0.05	Uncertain significance		3) Uncertain significance
Rv1258c_A1C	1	1	0.025	NaN	1	0	NaN	NaN	0	0	0	1439	7380	0	NaN	NaN	0.05	NaN	0.05	Uncertain significance		3) Uncertain significance
Rv1258c_994_del_6_AGATCGG_A	0	0.975	0	0	0.975	0	NaN	NaN	0	0	0	1440	7379	1	NaN	NaN	0.05	NaN	0.05	Uncertain significance		3) Uncertain significance
Rv1258c_965_ins_1_C_CG	0	0.975	0	0	0.975	0	NaN	NaN	0	0	0	1440	7379	1	NaN	NaN	0.05	NaN	0.05	Uncertain significance		3) Uncertain significance
Rv1258c_964_ins_1_C_CA	0	0.975	0	0	0.975	0	NaN	NaN	0	0	0	1440	7379	1	NaN	NaN	0.05	NaN	0.05	Uncertain significance		3) Uncertain significance
Rv1258c_900_del_1_CA_C	0	0.975	0	0	0.975	0	NaN	NaN	0	0	0	1440	7379	1	NaN	NaN	0.05	NaN	0.05	Uncertain significance		3) Uncertain significance
Rv1258c_897_ins_1_A_AC	1	1	0.025	NaN	1	0	NaN	NaN	0	0	0	1439	7380	0	NaN	NaN	0.05	NaN	0.05	Uncertain significance		3) Uncertain significance
Rv1258c_771_del_1_CG_C	0	0.707598	0	0	0.707598	0	NaN	NaN	0	0	0	1440	7377	3	NaN	NaN	0.05	NaN	0.05	Uncertain significance		3) Uncertain significance
Rv1258c_730_ins_3_T_TCTC	0	0.975	0	0	0.975	0	NaN	NaN	0	0	0	1440	7379	1	NaN	NaN	0.05	NaN	0.05	Uncertain significance		3) Uncertain significance
Rv1258c_728_ins_3_T_TCCC	0	0.975	0	0	0.975	0	NaN	NaN	0	0	0	1440	7379	1	NaN	NaN	0.05	NaN	0.05	Uncertain significance		3) Uncertain significance
Rv1258c_727_ins_3_C_CCTA	0	0.975	0	0	0.975	0	NaN	NaN	0	0	0	1440	7379	1	NaN	NaN	0.05	NaN	0.05	Uncertain significance		3) Uncertain significance
Rv1258c_585_ins_1_A_AC	0	0.975	0	0	0.975	0	NaN	NaN	0	0	0	1440	7379	1	NaN	NaN	0.05	NaN	0.05	Uncertain significance		3) Uncertain significance
Rv1258c_-42_del_4_CACCG_C	0	0.975	0	0	0.975	0	NaN	NaN	0	0	0	1440	7379	1	NaN	NaN	0.05	NaN	0.05	Uncertain significance		3) Uncertain significance
Rv1258c_332_del_1_GC_G	1	1	0.025	NaN	1	0	NaN	NaN	0	0	0	1439	7380	0	NaN	NaN	0.05	NaN	0.05	Uncertain significance		3) Uncertain significance
Rv1258c_259_del_2_CCA_C	0	0.975	0	0	0.975	0	NaN	NaN	0	0	0	1440	7379	1	NaN	NaN	0.05	NaN	0.05	Uncertain significance		3) Uncertain significance
Rv1258c_176_del_1_GT_G	0	0.975	0	0	0.975	0	NaN	NaN	0	0	0	1440	7379	1	NaN	NaN	0.05	NaN	0.05	Uncertain significance		3) Uncertain significance
Rv1258c_1200_ins_1_C_CA	0	0.975	0	0	0.975	0	NaN	NaN	0	0	0	1440	7379	1	NaN	NaN	0.05	NaN	0.05	Uncertain significance		3) Uncertain significance
Rv1258c_1149_del_9_CAACGCGAGA_C	1	1	0.025	NaN	1	0	NaN	NaN	0	0	0	1439	7380	0	NaN	NaN	0.05	NaN	0.05	Uncertain significance		3) Uncertain significance
Rv1258c_1084_ins_4_A_ACGGT	0	0.975	0	0	0.975	0	NaN	NaN	0	0	0	1440	7379	1	NaN	NaN	0.05	NaN	0.05	Uncertain significance		3) Uncertain significance
ndh_W396C	0	0.975	0	0	0.975	0	NaN	NaN	0	0	0	1440	7379	1	NaN	NaN	0.05	NaN	0.05	Uncertain significance		3) Uncertain significance
ndh_V280I	0	0.975	0	0	0.975	0	NaN	NaN	0	0	0	1440	7379	1	NaN	NaN	0.05	NaN	0.05	Uncertain significance		3) Uncertain significance
ndh_T90S	0	0.975	0	0	0.975	0	NaN	NaN	0	0	0	1440	7379	1	NaN	NaN	0.05	NaN	0.05	Uncertain significance		3) Uncertain significance
ndh_T46N	0	0.975	0	0	0.975	0	NaN	NaN	0	0	0	1440	7379	1	NaN	NaN	0.05	NaN	0.05	Uncertain significance		3) Uncertain significance
ndh_T409N	0	0.975	0	0	0.975	0	NaN	NaN	0	0	0	1440	7379	1	NaN	NaN	0.05	NaN	0.05	Uncertain significance		3) Uncertain significance
ndh_T-37C	1	1	0.025	NaN	1	0	NaN	NaN	0	0	0	1439	7380	0	NaN	NaN	0.05	NaN	0.05	Uncertain significance		3) Uncertain significance
ndh_T-33A	0	0.975	0	0	0.975	0	NaN	NaN	0	0	0	1440	7379	1	NaN	NaN	0.05	NaN	0.05	Uncertain significance		3) Uncertain significance
ndh_T1390C	1	1	0.025	NaN	1	0	NaN	NaN	0	0	0	1439	7380	0	NaN	NaN	0.05	NaN	0.05	Uncertain significance		3) Uncertain significance
ndh_T110A	0.5	0.881883	0.118117	0	0.707598	0	NaN	NaN	0	0	0	1437	7377	3	NaN	NaN	0.05	NaN	0.05	Uncertain significance		3) Uncertain significance
ndh_S2R	0	0.975	0	0	0.975	0	NaN	NaN	0	0	0	1440	7379	1	NaN	NaN	0.05	NaN	0.05	Uncertain significance		3) Uncertain significance
ndh_R235W	1	1	0.025	NaN	1	0	NaN	NaN	0	0	0	1439	7380	0	NaN	NaN	0.05	NaN	0.05	Uncertain significance		3) Uncertain significance
ndh_R160L	0	0.975	0	0	0.975	0	NaN	NaN	0	0	0	1440	7379	1	NaN	NaN	0.05	NaN	0.05	Uncertain significance		3) Uncertain significance
ndh_P307R	0	0.975	0	0	0.975	0	NaN	NaN	0	0	0	1440	7379	1	NaN	NaN	0.05	NaN	0.05	Uncertain significance		3) Uncertain significance
ndh_P180A	1	1	0.025	NaN	1	0	NaN	NaN	0	0	0	1439	7380	0	NaN	NaN	0.05	NaN	0.05	Uncertain significance		3) Uncertain significance
ndh_N88I	1	1	0.025	NaN	1	0	NaN	NaN	0	0	0	1439	7380	0	NaN	NaN	0.05	NaN	0.05	Uncertain significance		3) Uncertain significance
ndh_I411T	0	0.975	0	0	0.975	0	NaN	NaN	0	0	0	1440	7379	1	NaN	NaN	0.05	NaN	0.05	Uncertain significance		3) Uncertain significance
ndh_G-79A	0	0.975	0	0	0.975	0	NaN	NaN	0	0	0	1440	7379	1	NaN	NaN	0.05	NaN	0.05	Uncertain significance	3) Uncertain significance	3) Uncertain significance
ndh_G-65A	0	0.975	0	0	0.975	0	NaN	NaN	0	0	0	1440	7379	1	NaN	NaN	0.05	NaN	0.05	Uncertain significance	3) Uncertain significance	3) Uncertain significance
ndh_G-4A	0	0.975	0	0	0.975	0	NaN	NaN	0	0	0	1440	7379	1	NaN	NaN	0.05	NaN	0.05	Uncertain significance		3) Uncertain significance
ndh_G105S	0	0.975	0	0	0.975	0	NaN	NaN	0	0	0	1440	7379	1	NaN	NaN	0.05	NaN	0.05	Uncertain significance		3) Uncertain significance
ndh_F387L	0	0.975	0	0	0.975	0	NaN	NaN	0	0	0	1440	7379	1	NaN	NaN	0.05	NaN	0.05	Uncertain significance		3) Uncertain significance
ndh_F318L	0	0.975	0	0	0.975	0	NaN	NaN	0	0	0	1440	7379	1	NaN	NaN	0.05	NaN	0.05	Uncertain significance		3) Uncertain significance
ndh_E358A	0	0.975	0	0	0.975	0	NaN	NaN	0	0	0	1440	7379	1	NaN	NaN	0.05	NaN	0.05	Uncertain significance		3) Uncertain significance
ndh_E165G	1	1	0.025	NaN	1	0	NaN	NaN	0	0	0	1439	7380	0	NaN	NaN	0.05	NaN	0.05	Uncertain significance		3) Uncertain significance
ndh_D163A	0	0.975	0	0	0.975	0	NaN	NaN	0	0	0	1440	7379	1	NaN	NaN	0.05	NaN	0.05	Uncertain significance		3) Uncertain significance
ndh_D113H	0.2	0.716418	0.00505076	0	0.602365	0	NaN	NaN	0	0	0	1439	7376	4	NaN	NaN	0.05	NaN	0.05	Uncertain significance		3) Uncertain significance
ndh_D113E	0	0.975	0	0	0.975	0	NaN	NaN	0	0	0	1440	7379	1	NaN	NaN	0.05	NaN	0.05	Uncertain significance		3) Uncertain significance
ndh_C-83A	1	1	0.025	NaN	1	0	NaN	NaN	0	0	0	1439	7380	0	NaN	NaN	0.05	NaN	0.05	Uncertain significance		3) Uncertain significance
ndh_C-21T	0.333333	0.905701	0.00840376	0	0.841886	0	NaN	NaN	0	0	0	1439	7378	2	NaN	NaN	0.05	NaN	0.05	Uncertain significance		3) Uncertain significance
ndh_A9T	0	0.975	0	0	0.975	0	NaN	NaN	0	0	0	1440	7379	1	NaN	NaN	0.05	NaN	0.05	Uncertain significance	3) Uncertain significance	3) Uncertain significance
ndh_A-95G	0.5	0.987421	0.0125791	0	0.975	0	NaN	NaN	0	0	0	1439	7379	1	NaN	NaN	0.05	NaN	0.05	Uncertain significance		3) Uncertain significance
ndh_A-84G	0	0.975	0	0	0.975	0	NaN	NaN	0	0	0	1440	7379	1	NaN	NaN	0.05	NaN	0.05	Uncertain significance		3) Uncertain significance
ndh_A452E	1	1	0.025	NaN	1	0	NaN	NaN	0	0	0	1439	7380	0	NaN	NaN	0.05	NaN	0.05	Uncertain significance		3) Uncertain significance
ndh_A300D	0	0.975	0	0	0.975	0	NaN	NaN	0	0	0	1440	7379	1	NaN	NaN	0.05	NaN	0.05	Uncertain significance	3) Uncertain significance	3) Uncertain significance
ndh_A154V	1	1	0.025	NaN	1	0	NaN	NaN	0	0	0	1439	7380	0	NaN	NaN	0.05	NaN	0.05	Uncertain significance		3) Uncertain significance
ndh_198_ins_1_T_TC	1	1	0.158114	NaN	1	0	NaN	NaN	0	0	0	1438	7380	0	NaN	NaN	0.05	NaN	0.05	Uncertain significance		3) Uncertain significance
mshA_W163G	1	1	0.025	NaN	1	0	NaN	NaN	0	0	0	1439	7380	0	NaN	NaN	0.05	NaN	0.05	Uncertain significance		3) Uncertain significance
mshA_V379L	0	0.975	0	0	0.975	0	NaN	NaN	0	0	0	1440	7379	1	NaN	NaN	0.05	NaN	0.05	Uncertain significance		3) Uncertain significance
mshA_V267G	1	1	0.025	NaN	1	0	NaN	NaN	0	0	0	1439	7380	0	NaN	NaN	0.05	NaN	0.05	Uncertain significance		3) Uncertain significance
mshA_T432A	0	0.975	0	0	0.975	0	NaN	NaN	0	0	0	1440	7379	1	NaN	NaN	0.05	NaN	0.05	Uncertain significance		3) Uncertain significance
mshA_T-387A	0	0.975	0	0	0.975	0	NaN	NaN	0	0	0	1440	7379	1	NaN	NaN	0.05	NaN	0.05	Uncertain significance		3) Uncertain significance
mshA_T-339C	1	1	0.025	NaN	1	0	NaN	NaN	0	0	0	1439	7380	0	NaN	NaN	0.05	NaN	0.05	Uncertain significance		3) Uncertain significance
mshA_R455Q	0	0.841886	0	0	0.841886	0	NaN	NaN	0	0	0	1440	7378	2	NaN	NaN	0.05	NaN	0.05	Uncertain significance		3) Uncertain significance
mshA_R452L	0	0.975	0	0	0.975	0	NaN	NaN	0	0	0	1440	7379	1	NaN	NaN	0.05	NaN	0.05	Uncertain significance		3) Uncertain significance
mshA_R413W	0	0.975	0	0	0.975	0	NaN	NaN	0	0	0	1440	7379	1	NaN	NaN	0.05	NaN	0.05	Uncertain significance	3) Uncertain significance	3) Uncertain significance
mshA_R253S	1	1	0.025	NaN	1	0	NaN	NaN	0	0	0	1439	7380	0	NaN	NaN	0.05	NaN	0.05	Uncertain significance		3) Uncertain significance
mshA_R252P	1	1	0.025	NaN	1	0	NaN	NaN	0	0	0	1439	7380	0	NaN	NaN	0.05	NaN	0.05	Uncertain significance		3) Uncertain significance
mshA_R222W	1	1	0.025	NaN	1	0	NaN	NaN	0	0	0	1439	7380	0	NaN	NaN	0.05	NaN	0.05	Uncertain significance		3) Uncertain significance
mshA_R102W	0	0.975	0	0	0.975	0	NaN	NaN	0	0	0	1440	7379	1	NaN	NaN	0.05	NaN	0.05	Uncertain significance		3) Uncertain significance
mshA_P194L	0	0.975	0	0	0.975	0	NaN	NaN	0	0	0	1440	7379	1	NaN	NaN	0.05	NaN	0.05	Uncertain significance		3) Uncertain significance
mshA_P105S	0	0.975	0	0	0.975	0	NaN	NaN	0	0	0	1440	7379	1	NaN	NaN	0.05	NaN	0.05	Uncertain significance		3) Uncertain significance
mshA_M417V	1	1	0.158114	NaN	1	0	NaN	NaN	0	0	0	1438	7380	0	NaN	NaN	0.05	NaN	0.05	Uncertain significance		3) Uncertain significance
mshA_L389Q	0	0.975	0	0	0.975	0	NaN	NaN	0	0	0	1440	7379	1	NaN	NaN	0.05	NaN	0.05	Uncertain significance		3) Uncertain significance
mshA_L357R	0	0.975	0	0	0.975	0	NaN	NaN	0	0	0	1440	7379	1	NaN	NaN	0.05	NaN	0.05	Uncertain significance		3) Uncertain significance
mshA_L306V	0	0.975	0	0	0.975	0	NaN	NaN	0	0	0	1440	7379	1	NaN	NaN	0.05	NaN	0.05	Uncertain significance		3) Uncertain significance
mshA_L259R	1	1	0.025	NaN	1	0	NaN	NaN	0	0	0	1439	7380	0	NaN	NaN	0.05	NaN	0.05	Uncertain significance		3) Uncertain significance
mshA_L173F	1	1	0.025	NaN	1	0	NaN	NaN	0	0	0	1439	7380	0	NaN	NaN	0.05	NaN	0.05	Uncertain significance		3) Uncertain significance
mshA_K122E	1	1	0.025	NaN	1	0	NaN	NaN	0	0	0	1439	7380	0	NaN	NaN	0.05	NaN	0.05	Uncertain significance		3) Uncertain significance
mshA_I402T	0	0.975	0	0	0.975	0	NaN	NaN	0	0	0	1440	7379	1	NaN	NaN	0.05	NaN	0.05	Uncertain significance		3) Uncertain significance
mshA_I225F	1	1	0.025	NaN	1	0	NaN	NaN	0	0	0	1439	7380	0	NaN	NaN	0.05	NaN	0.05	Uncertain significance		3) Uncertain significance
mshA_H78Y	1	1	0.025	NaN	1	0	NaN	NaN	0	0	0	1439	7380	0	NaN	NaN	0.05	NaN	0.05	Uncertain significance		3) Uncertain significance
mshA_H6D	1	1	0.025	NaN	1	0	NaN	NaN	0	0	0	1439	7380	0	NaN	NaN	0.05	NaN	0.05	Uncertain significance		3) Uncertain significance
mshA_G-632A	0	0.975	0	0	0.975	0	NaN	NaN	0	0	0	1440	7379	1	NaN	NaN	0.05	NaN	0.05	Uncertain significance		3) Uncertain significance
mshA_G-628C	0	0.602365	0	0	0.602365	0	NaN	NaN	0	0	0	1440	7376	4	NaN	NaN	0.05	NaN	0.05	Uncertain significance		3) Uncertain significance
mshA_G-603C	1	1	0.025	NaN	1	0	NaN	NaN	0	0	0	1439	7380	0	NaN	NaN	0.05	NaN	0.05	Uncertain significance		3) Uncertain significance
mshA_G-525A	1	1	0.025	NaN	1	0	NaN	NaN	0	0	0	1439	7380	0	NaN	NaN	0.05	NaN	0.05	Uncertain significance		3) Uncertain significance
mshA_G467V	1	1	0.025	NaN	1	0	NaN	NaN	0	0	0	1439	7380	0	NaN	NaN	0.05	NaN	0.05	Uncertain significance		3) Uncertain significance
mshA_G-433C	0	0.975	0	0	0.975	0	NaN	NaN	0	0	0	1440	7379	1	NaN	NaN	0.05	NaN	0.05	Uncertain significance		3) Uncertain significance
mshA_G3R	0	0.975	0	0	0.975	0	NaN	NaN	0	0	0	1440	7379	1	NaN	NaN	0.05	NaN	0.05	Uncertain significance		3) Uncertain significance
mshA_G-249C	0	0.602365	0	0	0.602365	0	NaN	NaN	0	0	0	1440	7376	4	NaN	NaN	0.05	NaN	0.05	Uncertain significance		3) Uncertain significance
mshA_G-164A	1	1	0.025	NaN	1	0	NaN	NaN	0	0	0	1439	7380	0	NaN	NaN	0.05	NaN	0.05	Uncertain significance		3) Uncertain significance
mshA_G106A	0	0.975	0	0	0.975	0	NaN	NaN	0	0	0	1440	7379	1	NaN	NaN	0.05	NaN	0.05	Uncertain significance	3) Uncertain significance	3) Uncertain significance
mshA_F270V	1	1	0.025	NaN	1	0	NaN	NaN	0	0	0	1439	7380	0	NaN	NaN	0.05	NaN	0.05	Uncertain significance		3) Uncertain significance
mshA_F132V	1	1	0.025	NaN	1	0	NaN	NaN	0	0	0	1439	7380	0	NaN	NaN	0.05	NaN	0.05	Uncertain significance		3) Uncertain significance
mshA_E85K	0	0.841886	0	0	0.841886	0	NaN	NaN	0	0	0	1440	7378	2	NaN	NaN	0.05	NaN	0.05	Uncertain significance	3) Uncertain significance	3) Uncertain significance
mshA_D317E	0	0.975	0	0	0.975	0	NaN	NaN	0	0	0	1440	7379	1	NaN	NaN	0.05	NaN	0.05	Uncertain significance		3) Uncertain significance
mshA_D251E	0	0.975	0	0	0.975	0	NaN	NaN	0	0	0	1440	7379	1	NaN	NaN	0.05	NaN	0.05	Uncertain significance		3) Uncertain significance
mshA_D251A	1	1	0.025	NaN	1	0	NaN	NaN	0	0	0	1439	7380	0	NaN	NaN	0.05	NaN	0.05	Uncertain significance		3) Uncertain significance
mshA_D219G	0	0.975	0	0	0.975	0	NaN	NaN	0	0	0	1440	7379	1	NaN	NaN	0.05	NaN	0.05	Uncertain significance		3) Uncertain significance
mshA_C-594T	0	0.975	0	0	0.975	0	NaN	NaN	0	0	0	1440	7379	1	NaN	NaN	0.05	NaN	0.05	Uncertain significance		3) Uncertain significance
mshA_C-555T	1	1	0.025	NaN	1	0	NaN	NaN	0	0	0	1439	7380	0	NaN	NaN	0.05	NaN	0.05	Uncertain significance		3) Uncertain significance
mshA_C-483A	0	0.975	0	0	0.975	0	NaN	NaN	0	0	0	1440	7379	1	NaN	NaN	0.05	NaN	0.05	Uncertain significance		3) Uncertain significance
mshA_C-417T	1	1	0.025	NaN	1	0	NaN	NaN	0	0	0	1439	7380	0	NaN	NaN	0.05	NaN	0.05	Uncertain significance		3) Uncertain significance
mshA_C-376T	0	0.975	0	0	0.975	0	NaN	NaN	0	0	0	1440	7379	1	NaN	NaN	0.05	NaN	0.05	Uncertain significance		3) Uncertain significance
mshA_A-520G	0	0.975	0	0	0.975	0	NaN	NaN	0	0	0	1440	7379	1	NaN	NaN	0.05	NaN	0.05	Uncertain significance		3) Uncertain significance
mshA_A465V	0	0.975	0	0	0.975	0	NaN	NaN	0	0	0	1440	7379	1	NaN	NaN	0.05	NaN	0.05	Uncertain significance		3) Uncertain significance
mshA_A-378G	1	1	0.025	NaN	1	0	NaN	NaN	0	0	0	1439	7380	0	NaN	NaN	0.05	NaN	0.05	Uncertain significance		3) Uncertain significance
mshA_A-225G	1	1	0.025	NaN	1	0	NaN	NaN	0	0	0	1439	7380	0	NaN	NaN	0.05	NaN	0.05	Uncertain significance		3) Uncertain significance
mshA_-432_del_14_GTCCGCTACCGCCAT_G	0	0.841886	0	0	0.841886	0	NaN	NaN	0	0	0	1440	7378	2	NaN	NaN	0.05	NaN	0.05	Uncertain significance		3) Uncertain significance
mshA_1428_del_1_CG_C	0	0.975	0	0	0.975	0	NaN	NaN	0	0	0	1440	7379	1	NaN	NaN	0.05	NaN	0.05	Uncertain significance		3) Uncertain significance
mshA_1404_del_1_GC_G	0	0.975	0	0	0.975	0	NaN	NaN	0	0	0	1440	7379	1	NaN	NaN	0.05	NaN	0.05	Uncertain significance		3) Uncertain significance
katG_Y98H	1	1	0.025	NaN	1	0	NaN	NaN	0	0	0	1439	7380	0	NaN	NaN	0.05	NaN	0.05	Uncertain significance		3) Uncertain significance
katG_Y678C	0	0.975	0	0	0.975	0	NaN	NaN	0	0	0	1440	7379	1	NaN	NaN	0.05	NaN	0.05	Uncertain significance		3) Uncertain significance
katG_Y608N	0	0.975	0	0	0.975	0	NaN	NaN	0	0	0	1440	7379	1	NaN	NaN	0.05	NaN	0.05	Uncertain significance		3) Uncertain significance
katG_Y426D	0	0.975	0	0	0.975	0	NaN	NaN	0	0	0	1440	7379	1	NaN	NaN	0.05	NaN	0.05	Uncertain significance		3) Uncertain significance
katG_Y413H	1	1	0.025	NaN	1	0	NaN	NaN	0	0	0	1439	7380	0	NaN	NaN	0.05	NaN	0.05	Uncertain significance	3) Uncertain significance	3) Uncertain significance
katG_Y337H	1	1	0.025	NaN	1	0	NaN	NaN	0	0	0	1439	7380	0	NaN	NaN	0.05	NaN	0.05	Uncertain significance		3) Uncertain significance
katG_Y155C	1	1	0.590384	NaN	1	0	NaN	NaN	0	0	0	1433	7380	0	NaN	NaN	0.05	NaN	0.05	Uncertain significance	3) Uncertain significance	3) Uncertain significance
katG_W91R	1	1	0.025	NaN	1	0	NaN	NaN	0	0	0	1439	7380	0	NaN	NaN	0.05	NaN	0.05	Uncertain significance	3) Uncertain significance	3) Uncertain significance
katG_W90C	1	1	0.025	NaN	1	0	NaN	NaN	0	0	0	1439	7380	0	NaN	NaN	0.05	NaN	0.05	Uncertain significance		3) Uncertain significance
katG_W689G	1	1	0.025	NaN	1	0	NaN	NaN	0	0	0	1439	7380	0	NaN	NaN	0.05	NaN	0.05	Uncertain significance	3) Uncertain significance	3) Uncertain significance
katG_W505C	1	1	0.025	NaN	1	0	NaN	NaN	0	0	0	1439	7380	0	NaN	NaN	0.05	NaN	0.05	Uncertain significance		3) Uncertain significance
katG_W477S	1	1	0.025	NaN	1	0	NaN	NaN	0	0	0	1439	7380	0	NaN	NaN	0.05	NaN	0.05	Uncertain significance		3) Uncertain significance
katG_W438C	1	1	0.025	NaN	1	0	NaN	NaN	0	0	0	1439	7380	0	NaN	NaN	0.05	NaN	0.05	Uncertain significance		3) Uncertain significance
katG_W149S	1	1	0.025	NaN	1	0	NaN	NaN	0	0	0	1439	7380	0	NaN	NaN	0.05	NaN	0.05	Uncertain significance		3) Uncertain significance
katG_W149R	1	1	0.158114	NaN	1	0	NaN	NaN	0	0	0	1438	7380	0	NaN	NaN	0.05	NaN	0.05	Uncertain significance	3) Uncertain significance	3) Uncertain significance
katG_V68G	1	1	0.158114	NaN	1	0	NaN	NaN	0	0	0	1438	7380	0	NaN	NaN	0.05	NaN	0.05	Uncertain significance	3) Uncertain significance	3) Uncertain significance
katG_V626E	0	0.975	0	0	0.975	0	NaN	NaN	0	0	0	1440	7379	1	NaN	NaN	0.05	NaN	0.05	Uncertain significance		3) Uncertain significance
katG_V23A	0	0.602365	0	0	0.602365	0	NaN	NaN	0	0	0	1440	7376	4	NaN	NaN	0.05	NaN	0.05	Uncertain significance		3) Uncertain significance
katG_V1A	1	1	0.478176	NaN	1	0	NaN	NaN	0	0	0	1435	7380	0	NaN	NaN	0.05	NaN	0.05	Uncertain significance	3) Uncertain significance	3) Uncertain significance
katG_V196A	1	1	0.025	NaN	1	0	NaN	NaN	0	0	0	1439	7380	0	NaN	NaN	0.05	NaN	0.05	Uncertain significance		3) Uncertain significance
katG_V128A	1	1	0.025	NaN	1	0	NaN	NaN	0	0	0	1439	7380	0	NaN	NaN	0.05	NaN	0.05	Uncertain significance		3) Uncertain significance
katG_T86P	1	1	0.025	NaN	1	0	NaN	NaN	0	0	0	1439	7380	0	NaN	NaN	0.05	NaN	0.05	Uncertain significance		3) Uncertain significance
katG_T690A	0	0.975	0	0	0.975	0	NaN	NaN	0	0	0	1440	7379	1	NaN	NaN	0.05	NaN	0.05	Uncertain significance		3) Uncertain significance
katG_T677N	0	0.975	0	0	0.975	0	NaN	NaN	0	0	0	1440	7379	1	NaN	NaN	0.05	NaN	0.05	Uncertain significance		3) Uncertain significance
katG_T667P	1	1	0.025	NaN	1	0	NaN	NaN	0	0	0	1439	7380	0	NaN	NaN	0.05	NaN	0.05	Uncertain significance		3) Uncertain significance
katG_T667A	1	1	0.025	NaN	1	0	NaN	NaN	0	0	0	1439	7380	0	NaN	NaN	0.05	NaN	0.05	Uncertain significance		3) Uncertain significance
katG_T647P	1	1	0.025	NaN	1	0	NaN	NaN	0	0	0	1439	7380	0	NaN	NaN	0.05	NaN	0.05	Uncertain significance	3) Uncertain significance	3) Uncertain significance
katG_T-537C	0	0.841886	0	0	0.841886	0	NaN	NaN	0	0	0	1440	7378	2	NaN	NaN	0.05	NaN	0.05	Uncertain significance		3) Uncertain significance
katG_T-495G	0	0.707598	0	0	0.707598	0	NaN	NaN	0	0	0	1440	7377	3	NaN	NaN	0.05	NaN	0.05	Uncertain significance		3) Uncertain significance
katG_T-490A	0	0.841886	0	0	0.841886	0	NaN	NaN	0	0	0	1440	7378	2	NaN	NaN	0.05	NaN	0.05	Uncertain significance		3) Uncertain significance
katG_T-487C	1	1	0.025	NaN	1	0	NaN	NaN	0	0	0	1439	7380	0	NaN	NaN	0.05	NaN	0.05	Uncertain significance		3) Uncertain significance
katG_T-475C	1	1	0.025	NaN	1	0	NaN	NaN	0	0	0	1439	7380	0	NaN	NaN	0.05	NaN	0.05	Uncertain significance		3) Uncertain significance
katG_T-40C	0	0.975	0	0	0.975	0	NaN	NaN	0	0	0	1440	7379	1	NaN	NaN	0.05	NaN	0.05	Uncertain significance		3) Uncertain significance
katG_T-396G	1	1	0.025	NaN	1	0	NaN	NaN	0	0	0	1439	7380	0	NaN	NaN	0.05	NaN	0.05	Uncertain significance		3) Uncertain significance
katG_T394M	0	0.975	0	0	0.975	0	NaN	NaN	0	0	0	1440	7379	1	NaN	NaN	0.05	NaN	0.05	Uncertain significance		3) Uncertain significance
katG_T380I	1	1	0.158114	NaN	1	0	NaN	NaN	0	0	0	1438	7380	0	NaN	NaN	0.05	NaN	0.05	Uncertain significance	3) Uncertain significance	3) Uncertain significance
katG_T-363C	1	1	0.025	NaN	1	0	NaN	NaN	0	0	0	1439	7380	0	NaN	NaN	0.05	NaN	0.05	Uncertain significance		3) Uncertain significance
katG_T344P	1	1	0.025	NaN	1	0	NaN	NaN	0	0	0	1439	7380	0	NaN	NaN	0.05	NaN	0.05	Uncertain significance	3) Uncertain significance	3) Uncertain significance
katG_T326P	1	1	0.025	NaN	1	0	NaN	NaN	0	0	0	1439	7380	0	NaN	NaN	0.05	NaN	0.05	Uncertain significance	3) Uncertain significance	3) Uncertain significance
katG_T326A	1	1	0.025	NaN	1	0	NaN	NaN	0	0	0	1439	7380	0	NaN	NaN	0.05	NaN	0.05	Uncertain significance		3) Uncertain significance
katG_T324A	0	0.602365	0	0	0.602365	0	NaN	NaN	0	0	0	1440	7376	4	NaN	NaN	0.05	NaN	0.05	Uncertain significance		3) Uncertain significance
katG_T322A	0	0.975	0	0	0.975	0	NaN	NaN	0	0	0	1440	7379	1	NaN	NaN	0.05	NaN	0.05	Uncertain significance	3) Uncertain significance	3) Uncertain significance
katG_T308P	1	1	0.025	NaN	1	0	NaN	NaN	0	0	0	1439	7380	0	NaN	NaN	0.05	NaN	0.05	Uncertain significance		3) Uncertain significance
katG_T262P	1	1	0.025	NaN	1	0	NaN	NaN	0	0	0	1439	7380	0	NaN	NaN	0.05	NaN	0.05	Uncertain significance		3) Uncertain significance
katG_T-253G	0	0.975	0	0	0.975	0	NaN	NaN	0	0	0	1440	7379	1	NaN	NaN	0.05	NaN	0.05	Uncertain significance		3) Uncertain significance
katG_T2221C	1	1	0.025	NaN	1	0	NaN	NaN	0	0	0	1439	7380	0	NaN	NaN	0.05	NaN	0.05	Uncertain significance		3) Uncertain significance
katG_T-204C	1	1	0.025	NaN	1	0	NaN	NaN	0	0	0	1439	7380	0	NaN	NaN	0.05	NaN	0.05	Uncertain significance		3) Uncertain significance
katG_T180R	1	1	0.025	NaN	1	0	NaN	NaN	0	0	0	1439	7380	0	NaN	NaN	0.05	NaN	0.05	Uncertain significance		3) Uncertain significance
katG_T180M	0	0.975	0	0	0.975	0	NaN	NaN	0	0	0	1440	7379	1	NaN	NaN	0.05	NaN	0.05	Uncertain significance	3) Uncertain significance	3) Uncertain significance
katG_T-120G	1	1	0.025	NaN	1	0	NaN	NaN	0	0	0	1439	7380	0	NaN	NaN	0.05	NaN	0.05	Uncertain significance		3) Uncertain significance
katG_T11S	0	0.975	0	0	0.975	0	NaN	NaN	0	0	0	1440	7379	1	NaN	NaN	0.05	NaN	0.05	Uncertain significance	3) Uncertain significance	3) Uncertain significance
katG_S700A	0	0.975	0	0	0.975	0	NaN	NaN	0	0	0	1440	7379	1	NaN	NaN	0.05	NaN	0.05	Uncertain significance		3) Uncertain significance
katG_S652L	0	0.975	0	0	0.975	0	NaN	NaN	0	0	0	1440	7379	1	NaN	NaN	0.05	NaN	0.05	Uncertain significance		3) Uncertain significance
katG_S527P	0	0.975	0	0	0.975	0	NaN	NaN	0	0	0	1440	7379	1	NaN	NaN	0.05	NaN	0.05	Uncertain significance		3) Uncertain significance
katG_S302R	1	1	0.025	NaN	1	0	NaN	NaN	0	0	0	1439	7380	0	NaN	NaN	0.05	NaN	0.05	Uncertain significance	3) Uncertain significance	3) Uncertain significance
katG_S140N	1	1	0.158114	NaN	1	0	NaN	NaN	0	0	0	1438	7380	0	NaN	NaN	0.05	NaN	0.05	Uncertain significance	3) Uncertain significance	3) Uncertain significance
katG_S134G	1	1	0.025	NaN	1	0	NaN	NaN	0	0	0	1439	7380	0	NaN	NaN	0.05	NaN	0.05	Uncertain significance		3) Uncertain significance
katG_R78P	1	1	0.025	NaN	1	0	NaN	NaN	0	0	0	1439	7380	0	NaN	NaN	0.05	NaN	0.05	Uncertain significance		3) Uncertain significance
katG_R640H	0	0.841886	0	0	0.841886	0	NaN	NaN	0	0	0	1440	7378	2	NaN	NaN	0.05	NaN	0.05	Uncertain significance		3) Uncertain significance
katG_R632C	1	1	0.025	NaN	1	0	NaN	NaN	0	0	0	1439	7380	0	NaN	NaN	0.05	NaN	0.05	Uncertain significance	3) Uncertain significance	3) Uncertain significance
katG_R498S	1	1	0.025	NaN	1	0	NaN	NaN	0	0	0	1439	7380	0	NaN	NaN	0.05	NaN	0.05	Uncertain significance		3) Uncertain significance
katG_R489S	1	1	0.025	NaN	1	0	NaN	NaN	0	0	0	1439	7380	0	NaN	NaN	0.05	NaN	0.05	Uncertain significance	3) Uncertain significance	3) Uncertain significance
katG_R254H	1	1	0.025	NaN	1	0	NaN	NaN	0	0	0	1439	7380	0	NaN	NaN	0.05	NaN	0.05	Uncertain significance		3) Uncertain significance
katG_R249S	1	1	0.025	NaN	1	0	NaN	NaN	0	0	0	1439	7380	0	NaN	NaN	0.05	NaN	0.05	Uncertain significance	3) Uncertain significance	3) Uncertain significance
katG_R249G	0.75	0.993691	0.19412	0	0.975	0	NaN	NaN	0	0	0	1437	7379	1	NaN	NaN	0.05	NaN	0.05	Uncertain significance	3) Uncertain significance	3) Uncertain significance
katG_R145H	1	1	0.158114	NaN	1	0	NaN	NaN	0	0	0	1438	7380	0	NaN	NaN	0.05	NaN	0.05	Uncertain significance		3) Uncertain significance
katG_R128W	1	1	0.158114	NaN	1	0	NaN	NaN	0	0	0	1438	7380	0	NaN	NaN	0.05	NaN	0.05	Uncertain significance		3) Uncertain significance
katG_R128Q	1	1	0.025	NaN	1	0	NaN	NaN	0	0	0	1439	7380	0	NaN	NaN	0.05	NaN	0.05	Uncertain significance		3) Uncertain significance
katG_Q525P	1	1	0.025	NaN	1	0	NaN	NaN	0	0	0	1439	7380	0	NaN	NaN	0.05	NaN	0.05	Uncertain significance	3) Uncertain significance	3) Uncertain significance
katG_Q50P	0	0.975	0	0	0.975	0	NaN	NaN	0	0	0	1440	7379	1	NaN	NaN	0.05	NaN	0.05	Uncertain significance	3) Uncertain significance	3) Uncertain significance
katG_Q439R	0	0.975	0	0	0.975	0	NaN	NaN	0	0	0	1440	7379	1	NaN	NaN	0.05	NaN	0.05	Uncertain significance	3) Uncertain significance	3) Uncertain significance
katG_Q434H	1	1	0.025	NaN	1	0	NaN	NaN	0	0	0	1439	7380	0	NaN	NaN	0.05	NaN	0.05	Uncertain significance	3) Uncertain significance	3) Uncertain significance
katG_Q36H	1	1	0.292402	NaN	1	0	NaN	NaN	0	0	0	1437	7380	0	NaN	NaN	0.05	NaN	0.05	Uncertain significance		3) Uncertain significance
katG_Q190P	0	0.975	0	0	0.975	0	NaN	NaN	0	0	0	1440	7379	1	NaN	NaN	0.05	NaN	0.05	Uncertain significance		3) Uncertain significance
katG_Q127H	1	1	0.025	NaN	1	0	NaN	NaN	0	0	0	1439	7380	0	NaN	NaN	0.05	NaN	0.05	Uncertain significance		3) Uncertain significance
katG_P670L	0	0.975	0	0	0.975	0	NaN	NaN	0	0	0	1440	7379	1	NaN	NaN	0.05	NaN	0.05	Uncertain significance		3) Uncertain significance
katG_P622T	0	0.975	0	0	0.975	0	NaN	NaN	0	0	0	1440	7379	1	NaN	NaN	0.05	NaN	0.05	Uncertain significance	3) Uncertain significance	3) Uncertain significance
katG_P52L	0	0.975	0	0	0.975	0	NaN	NaN	0	0	0	1440	7379	1	NaN	NaN	0.05	NaN	0.05	Uncertain significance		3) Uncertain significance
katG_P429S	1	1	0.025	NaN	1	0	NaN	NaN	0	0	0	1439	7380	0	NaN	NaN	0.05	NaN	0.05	Uncertain significance		3) Uncertain significance
katG_P292L	1	1	0.025	NaN	1	0	NaN	NaN	0	0	0	1439	7380	0	NaN	NaN	0.05	NaN	0.05	Uncertain significance		3) Uncertain significance
katG_P286H	1	1	0.025	NaN	1	0	NaN	NaN	0	0	0	1439	7380	0	NaN	NaN	0.05	NaN	0.05	Uncertain significance		3) Uncertain significance
katG_P241R	1	1	0.025	NaN	1	0	NaN	NaN	0	0	0	1439	7380	0	NaN	NaN	0.05	NaN	0.05	Uncertain significance		3) Uncertain significance
katG_P239A	1	1	0.025	NaN	1	0	NaN	NaN	0	0	0	1439	7380	0	NaN	NaN	0.05	NaN	0.05	Uncertain significance		3) Uncertain significance
katG_P235L	1	1	0.025	NaN	1	0	NaN	NaN	0	0	0	1439	7380	0	NaN	NaN	0.05	NaN	0.05	Uncertain significance		3) Uncertain significance
katG_P232R	1	1	0.025	NaN	1	0	NaN	NaN	0	0	0	1439	7380	0	NaN	NaN	0.05	NaN	0.05	Uncertain significance	3) Uncertain significance	3) Uncertain significance
katG_P232L	0.5	0.987421	0.0125791	0	0.975	0	NaN	NaN	0	0	0	1439	7379	1	NaN	NaN	0.05	NaN	0.05	Uncertain significance		3) Uncertain significance
katG_P150Q	0	0.975	0	0	0.975	0	NaN	NaN	0	0	0	1440	7379	1	NaN	NaN	0.05	NaN	0.05	Uncertain significance		3) Uncertain significance
katG_N615H	0	0.975	0	0	0.975	0	NaN	NaN	0	0	0	1440	7379	1	NaN	NaN	0.05	NaN	0.05	Uncertain significance		3) Uncertain significance
katG_N35S	0.5	0.987421	0.0125791	0	0.975	0	NaN	NaN	0	0	0	1439	7379	1	NaN	NaN	0.05	NaN	0.05	Uncertain significance		3) Uncertain significance
katG_N170S	1	1	0.025	NaN	1	0	NaN	NaN	0	0	0	1439	7380	0	NaN	NaN	0.05	NaN	0.05	Uncertain significance		3) Uncertain significance
katG_N138S	1	1	0.025	NaN	1	0	NaN	NaN	0	0	0	1439	7380	0	NaN	NaN	0.05	NaN	0.05	Uncertain significance	3) Uncertain significance	3) Uncertain significance
katG_M420T	0.666667	0.991596	0.0942993	0	0.975	0	NaN	NaN	0	0	0	1438	7379	1	NaN	NaN	0.05	NaN	0.05	Uncertain significance		3) Uncertain significance
katG_M377I	1	1	0.025	NaN	1	0	NaN	NaN	0	0	0	1439	7380	0	NaN	NaN	0.05	NaN	0.05	Uncertain significance		3) Uncertain significance
katG_M257I	1	1	0.025	NaN	1	0	NaN	NaN	0	0	0	1439	7380	0	NaN	NaN	0.05	NaN	0.05	Uncertain significance	3) Uncertain significance	3) Uncertain significance
katG_M126I	1	1	0.158114	NaN	1	0	NaN	NaN	0	0	0	1438	7380	0	NaN	NaN	0.05	NaN	0.05	Uncertain significance	3) Uncertain significance	3) Uncertain significance
katG_L734R	1	1	0.025	NaN	1	0	NaN	NaN	0	0	0	1439	7380	0	NaN	NaN	0.05	NaN	0.05	Uncertain significance	3) Uncertain significance	3) Uncertain significance
katG_L707F	1	1	0.025	NaN	1	0	NaN	NaN	0	0	0	1439	7380	0	NaN	NaN	0.05	NaN	0.05	Uncertain significance	3) Uncertain significance	3) Uncertain significance
katG_L661R	0	0.975	0	0	0.975	0	NaN	NaN	0	0	0	1440	7379	1	NaN	NaN	0.05	NaN	0.05	Uncertain significance	3) Uncertain significance	3) Uncertain significance
katG_L404S	1	1	0.025	NaN	1	0	NaN	NaN	0	0	0	1439	7380	0	NaN	NaN	0.05	NaN	0.05	Uncertain significance		3) Uncertain significance
katG_L164R	1	1	0.025	NaN	1	0	NaN	NaN	0	0	0	1439	7380	0	NaN	NaN	0.05	NaN	0.05	Uncertain significance	3) Uncertain significance	3) Uncertain significance
katG_L159F	1	1	0.025	NaN	1	0	NaN	NaN	0	0	0	1439	7380	0	NaN	NaN	0.05	NaN	0.05	Uncertain significance	3) Uncertain significance	3) Uncertain significance
katG_K414N	1	1	0.025	NaN	1	0	NaN	NaN	0	0	0	1439	7380	0	NaN	NaN	0.05	NaN	0.05	Uncertain significance		3) Uncertain significance
katG_K345!	1	1	0.025	NaN	1	0	NaN	NaN	0	0	0	1439	7380	0	NaN	NaN	0.05	NaN	0.05	Uncertain significance		3) Uncertain significance
katG_K327T	1	1	0.025	NaN	1	0	NaN	NaN	0	0	0	1439	7380	0	NaN	NaN	0.05	NaN	0.05	Uncertain significance		3) Uncertain significance
katG_K158T	1	1	0.025	NaN	1	0	NaN	NaN	0	0	0	1439	7380	0	NaN	NaN	0.05	NaN	0.05	Uncertain significance		3) Uncertain significance
katG_K154T	1	1	0.025	NaN	1	0	NaN	NaN	0	0	0	1439	7380	0	NaN	NaN	0.05	NaN	0.05	Uncertain significance		3) Uncertain significance
katG_K154Q	1	1	0.025	NaN	1	0	NaN	NaN	0	0	0	1439	7380	0	NaN	NaN	0.05	NaN	0.05	Uncertain significance		3) Uncertain significance
katG_I80T	1	1	0.158114	NaN	1	0	NaN	NaN	0	0	0	1438	7380	0	NaN	NaN	0.05	NaN	0.05	Uncertain significance	3) Uncertain significance	3) Uncertain significance
katG_I389L	1	1	0.025	NaN	1	0	NaN	NaN	0	0	0	1439	7380	0	NaN	NaN	0.05	NaN	0.05	Uncertain significance		3) Uncertain significance
katG_I317V	1	1	0.590384	NaN	1	0	NaN	NaN	0	0	0	1433	7380	0	NaN	NaN	0.05	NaN	0.05	Uncertain significance	3) Uncertain significance	3) Uncertain significance
katG_H49Y	0	0.975	0	0	0.975	0	NaN	NaN	0	0	0	1440	7379	1	NaN	NaN	0.05	NaN	0.05	Uncertain significance	3) Uncertain significance	3) Uncertain significance
katG_H49P	1	1	0.025	NaN	1	0	NaN	NaN	0	0	0	1439	7380	0	NaN	NaN	0.05	NaN	0.05	Uncertain significance		3) Uncertain significance
katG_H417Y	1	1	0.025	NaN	1	0	NaN	NaN	0	0	0	1439	7380	0	NaN	NaN	0.05	NaN	0.05	Uncertain significance		3) Uncertain significance
katG_H270P	1	1	0.025	NaN	1	0	NaN	NaN	0	0	0	1439	7380	0	NaN	NaN	0.05	NaN	0.05	Uncertain significance	3) Uncertain significance	3) Uncertain significance
katG_H25Y	0	0.841886	0	0	0.841886	0	NaN	NaN	0	0	0	1440	7378	2	NaN	NaN	0.05	NaN	0.05	Uncertain significance		3) Uncertain significance
katG_G-8A	0.5	0.987421	0.0125791	0	0.975	0	NaN	NaN	0	0	0	1439	7379	1	NaN	NaN	0.05	NaN	0.05	Uncertain significance	3) Uncertain significance	3) Uncertain significance
katG_G691V	1	1	0.025	NaN	1	0	NaN	NaN	0	0	0	1439	7380	0	NaN	NaN	0.05	NaN	0.05	Uncertain significance		3) Uncertain significance
katG_G691R	0	0.975	0	0	0.975	0	NaN	NaN	0	0	0	1440	7379	1	NaN	NaN	0.05	NaN	0.05	Uncertain significance		3) Uncertain significance
katG_G685D	0	0.841886	0	0	0.841886	0	NaN	NaN	0	0	0	1440	7378	2	NaN	NaN	0.05	NaN	0.05	Uncertain significance	3) Uncertain significance	3) Uncertain significance
katG_G680D	0	0.975	0	0	0.975	0	NaN	NaN	0	0	0	1440	7379	1	NaN	NaN	0.05	NaN	0.05	Uncertain significance		3) Uncertain significance
katG_G630S	1	1	0.158114	NaN	1	0	NaN	NaN	0	0	0	1438	7380	0	NaN	NaN	0.05	NaN	0.05	Uncertain significance	3) Uncertain significance	3) Uncertain significance
katG_G-516C	0	0.975	0	0	0.975	0	NaN	NaN	0	0	0	1440	7379	1	NaN	NaN	0.05	NaN	0.05	Uncertain significance		3) Uncertain significance
katG_G-500T	1	1	0.025	NaN	1	0	NaN	NaN	0	0	0	1439	7380	0	NaN	NaN	0.05	NaN	0.05	Uncertain significance		3) Uncertain significance
katG_G-499T	0	0.841886	0	0	0.841886	0	NaN	NaN	0	0	0	1440	7378	2	NaN	NaN	0.05	NaN	0.05	Uncertain significance		3) Uncertain significance
katG_G495S	1	1	0.025	NaN	1	0	NaN	NaN	0	0	0	1439	7380	0	NaN	NaN	0.05	NaN	0.05	Uncertain significance	3) Uncertain significance	3) Uncertain significance
katG_G491S	1	1	0.025	NaN	1	0	NaN	NaN	0	0	0	1439	7380	0	NaN	NaN	0.05	NaN	0.05	Uncertain significance	3) Uncertain significance	3) Uncertain significance
katG_G-430C	1	1	0.025	NaN	1	0	NaN	NaN	0	0	0	1439	7380	0	NaN	NaN	0.05	NaN	0.05	Uncertain significance		3) Uncertain significance
katG_G-430A	0	0.975	0	0	0.975	0	NaN	NaN	0	0	0	1440	7379	1	NaN	NaN	0.05	NaN	0.05	Uncertain significance		3) Uncertain significance
katG_G-423A	0	0.975	0	0	0.975	0	NaN	NaN	0	0	0	1440	7379	1	NaN	NaN	0.05	NaN	0.05	Uncertain significance		3) Uncertain significance
katG_G-417A	1	1	0.025	NaN	1	0	NaN	NaN	0	0	0	1439	7380	0	NaN	NaN	0.05	NaN	0.05	Uncertain significance		3) Uncertain significance
katG_G-403A	1	1	0.025	NaN	1	0	NaN	NaN	0	0	0	1439	7380	0	NaN	NaN	0.05	NaN	0.05	Uncertain significance		3) Uncertain significance
katG_G370R	1	1	0.025	NaN	1	0	NaN	NaN	0	0	0	1439	7380	0	NaN	NaN	0.05	NaN	0.05	Uncertain significance		3) Uncertain significance
katG_G34R	0	0.975	0	0	0.975	0	NaN	NaN	0	0	0	1440	7379	1	NaN	NaN	0.05	NaN	0.05	Uncertain significance	3) Uncertain significance	3) Uncertain significance
katG_G349D	1	1	0.025	NaN	1	0	NaN	NaN	0	0	0	1439	7380	0	NaN	NaN	0.05	NaN	0.05	Uncertain significance		3) Uncertain significance
katG_G-348A	0	0.975	0	0	0.975	0	NaN	NaN	0	0	0	1440	7379	1	NaN	NaN	0.05	NaN	0.05	Uncertain significance		3) Uncertain significance
katG_G-302A	0.5	0.987421	0.0125791	0	0.975	0	NaN	NaN	0	0	0	1439	7379	1	NaN	NaN	0.05	NaN	0.05	Uncertain significance		3) Uncertain significance
katG_G299V	1	1	0.025	NaN	1	0	NaN	NaN	0	0	0	1439	7380	0	NaN	NaN	0.05	NaN	0.05	Uncertain significance		3) Uncertain significance
katG_G285R	1	1	0.025	NaN	1	0	NaN	NaN	0	0	0	1439	7380	0	NaN	NaN	0.05	NaN	0.05	Uncertain significance	3) Uncertain significance	3) Uncertain significance
katG_G285D	1	1	0.025	NaN	1	0	NaN	NaN	0	0	0	1439	7380	0	NaN	NaN	0.05	NaN	0.05	Uncertain significance	3) Uncertain significance	3) Uncertain significance
katG_G-282A	1	1	0.025	NaN	1	0	NaN	NaN	0	0	0	1439	7380	0	NaN	NaN	0.05	NaN	0.05	Uncertain significance		3) Uncertain significance
katG_G268V	1	1	0.025	NaN	1	0	NaN	NaN	0	0	0	1439	7380	0	NaN	NaN	0.05	NaN	0.05	Uncertain significance		3) Uncertain significance
katG_G268S	1	1	0.025	NaN	1	0	NaN	NaN	0	0	0	1439	7380	0	NaN	NaN	0.05	NaN	0.05	Uncertain significance	3) Uncertain significance	3) Uncertain significance
katG_G-236C	0	0.975	0	0	0.975	0	NaN	NaN	0	0	0	1440	7379	1	NaN	NaN	0.05	NaN	0.05	Uncertain significance		3) Uncertain significance
katG_G234E	1	1	0.158114	NaN	1	0	NaN	NaN	0	0	0	1438	7380	0	NaN	NaN	0.05	NaN	0.05	Uncertain significance		3) Uncertain significance
katG_G186S	1	1	0.025	NaN	1	0	NaN	NaN	0	0	0	1439	7380	0	NaN	NaN	0.05	NaN	0.05	Uncertain significance		3) Uncertain significance
katG_G-168C	1	1	0.025	NaN	1	0	NaN	NaN	0	0	0	1439	7380	0	NaN	NaN	0.05	NaN	0.05	Uncertain significance		3) Uncertain significance
katG_G156D	1	1	0.025	NaN	1	0	NaN	NaN	0	0	0	1439	7380	0	NaN	NaN	0.05	NaN	0.05	Uncertain significance	3) Uncertain significance	3) Uncertain significance
katG_G-109C	0	0.975	0	0	0.975	0	NaN	NaN	0	0	0	1440	7379	1	NaN	NaN	0.05	NaN	0.05	Uncertain significance		3) Uncertain significance
katG_F646Y	0.333333	0.905701	0.00840376	0	0.841886	0	NaN	NaN	0	0	0	1439	7378	2	NaN	NaN	0.05	NaN	0.05	Uncertain significance		3) Uncertain significance
katG_F646C	1	1	0.025	NaN	1	0	NaN	NaN	0	0	0	1439	7380	0	NaN	NaN	0.05	NaN	0.05	Uncertain significance		3) Uncertain significance
katG_F62C	1	1	0.025	NaN	1	0	NaN	NaN	0	0	0	1439	7380	0	NaN	NaN	0.05	NaN	0.05	Uncertain significance		3) Uncertain significance
katG_F528V	0	0.975	0	0	0.975	0	NaN	NaN	0	0	0	1440	7379	1	NaN	NaN	0.05	NaN	0.05	Uncertain significance		3) Uncertain significance
katG_F408S	1	1	0.025	NaN	1	0	NaN	NaN	0	0	0	1439	7380	0	NaN	NaN	0.05	NaN	0.05	Uncertain significance	3) Uncertain significance	3) Uncertain significance
katG_F408C	0	0.975	0	0	0.975	0	NaN	NaN	0	0	0	1440	7379	1	NaN	NaN	0.05	NaN	0.05	Uncertain significance		3) Uncertain significance
katG_F332C	0	0.975	0	0	0.975	0	NaN	NaN	0	0	0	1440	7379	1	NaN	NaN	0.05	NaN	0.05	Uncertain significance		3) Uncertain significance
katG_F183L	0	0.975	0	0	0.975	0	NaN	NaN	0	0	0	1440	7379	1	NaN	NaN	0.05	NaN	0.05	Uncertain significance	3) Uncertain significance	3) Uncertain significance
katG_F167C	1	1	0.025	NaN	1	0	NaN	NaN	0	0	0	1439	7380	0	NaN	NaN	0.05	NaN	0.05	Uncertain significance	3) Uncertain significance	3) Uncertain significance
katG_F129S	0	0.975	0	0	0.975	0	NaN	NaN	0	0	0	1440	7379	1	NaN	NaN	0.05	NaN	0.05	Uncertain significance	3) Uncertain significance	3) Uncertain significance
katG_E709A	1	1	0.025	NaN	1	0	NaN	NaN	0	0	0	1439	7380	0	NaN	NaN	0.05	NaN	0.05	Uncertain significance	3) Uncertain significance	3) Uncertain significance
katG_E703A	0	0.975	0	0	0.975	0	NaN	NaN	0	0	0	1440	7379	1	NaN	NaN	0.05	NaN	0.05	Uncertain significance		3) Uncertain significance
katG_E648Q	0	0.975	0	0	0.975	0	NaN	NaN	0	0	0	1440	7379	1	NaN	NaN	0.05	NaN	0.05	Uncertain significance		3) Uncertain significance
katG_E523K	0	0.975	0	0	0.975	0	NaN	NaN	0	0	0	1440	7379	1	NaN	NaN	0.05	NaN	0.05	Uncertain significance		3) Uncertain significance
katG_E402K	0	0.975	0	0	0.975	0	NaN	NaN	0	0	0	1440	7379	1	NaN	NaN	0.05	NaN	0.05	Uncertain significance	3) Uncertain significance	3) Uncertain significance
katG_E3Q	1	1	0.025	NaN	1	0	NaN	NaN	0	0	0	1439	7380	0	NaN	NaN	0.05	NaN	0.05	Uncertain significance		3) Uncertain significance
katG_E294G	1	1	0.025	NaN	1	0	NaN	NaN	0	0	0	1439	7380	0	NaN	NaN	0.05	NaN	0.05	Uncertain significance	3) Uncertain significance	3) Uncertain significance
katG_E289Q	1	1	0.025	NaN	1	0	NaN	NaN	0	0	0	1439	7380	0	NaN	NaN	0.05	NaN	0.05	Uncertain significance		3) Uncertain significance
katG_E289D	1	1	0.025	NaN	1	0	NaN	NaN	0	0	0	1439	7380	0	NaN	NaN	0.05	NaN	0.05	Uncertain significance		3) Uncertain significance
katG_D94G	1	1	0.397635	NaN	1	0	NaN	NaN	0	0	0	1436	7380	0	NaN	NaN	0.05	NaN	0.05	Uncertain significance		3) Uncertain significance
katG_D94E	0	0.975	0	0	0.975	0	NaN	NaN	0	0	0	1440	7379	1	NaN	NaN	0.05	NaN	0.05	Uncertain significance		3) Uncertain significance
katG_D674Y	1	1	0.025	NaN	1	0	NaN	NaN	0	0	0	1439	7380	0	NaN	NaN	0.05	NaN	0.05	Uncertain significance		3) Uncertain significance
katG_D674H	1	1	0.397635	NaN	1	0	NaN	NaN	0	0	0	1436	7380	0	NaN	NaN	0.05	NaN	0.05	Uncertain significance		3) Uncertain significance
katG_D656G	1	1	0.025	NaN	1	0	NaN	NaN	0	0	0	1439	7380	0	NaN	NaN	0.05	NaN	0.05	Uncertain significance	3) Uncertain significance	3) Uncertain significance
katG_D513G	0	0.975	0	0	0.975	0	NaN	NaN	0	0	0	1440	7379	1	NaN	NaN	0.05	NaN	0.05	Uncertain significance		3) Uncertain significance
katG_D419Y	1	1	0.025	NaN	1	0	NaN	NaN	0	0	0	1439	7380	0	NaN	NaN	0.05	NaN	0.05	Uncertain significance	3) Uncertain significance	3) Uncertain significance
katG_D419E	1	1	0.025	NaN	1	0	NaN	NaN	0	0	0	1439	7380	0	NaN	NaN	0.05	NaN	0.05	Uncertain significance		3) Uncertain significance
katG_D419A	1	1	0.025	NaN	1	0	NaN	NaN	0	0	0	1439	7380	0	NaN	NaN	0.05	NaN	0.05	Uncertain significance	3) Uncertain significance	3) Uncertain significance
katG_D37N	1	1	0.025	NaN	1	0	NaN	NaN	0	0	0	1439	7380	0	NaN	NaN	0.05	NaN	0.05	Uncertain significance	3) Uncertain significance	3) Uncertain significance
katG_D259Y	1	1	0.025	NaN	1	0	NaN	NaN	0	0	0	1439	7380	0	NaN	NaN	0.05	NaN	0.05	Uncertain significance		3) Uncertain significance
katG_D247Y	0	0.975	0	0	0.975	0	NaN	NaN	0	0	0	1440	7379	1	NaN	NaN	0.05	NaN	0.05	Uncertain significance		3) Uncertain significance
katG_D189H	1	1	0.025	NaN	1	0	NaN	NaN	0	0	0	1439	7380	0	NaN	NaN	0.05	NaN	0.05	Uncertain significance		3) Uncertain significance
katG_D142Y	1	1	0.025	NaN	1	0	NaN	NaN	0	0	0	1439	7380	0	NaN	NaN	0.05	NaN	0.05	Uncertain significance		3) Uncertain significance
katG_D142G	1	1	0.292402	NaN	1	0	NaN	NaN	0	0	0	1437	7380	0	NaN	NaN	0.05	NaN	0.05	Uncertain significance	3) Uncertain significance	3) Uncertain significance
katG_C-459T	1	1	0.025	NaN	1	0	NaN	NaN	0	0	0	1439	7380	0	NaN	NaN	0.05	NaN	0.05	Uncertain significance		3) Uncertain significance
katG_C-301T	1	1	0.025	NaN	1	0	NaN	NaN	0	0	0	1439	7380	0	NaN	NaN	0.05	NaN	0.05	Uncertain significance		3) Uncertain significance
katG_C-274T	1	1	0.025	NaN	1	0	NaN	NaN	0	0	0	1439	7380	0	NaN	NaN	0.05	NaN	0.05	Uncertain significance		3) Uncertain significance
katG_C-265T	1	1	0.025	NaN	1	0	NaN	NaN	0	0	0	1439	7380	0	NaN	NaN	0.05	NaN	0.05	Uncertain significance		3) Uncertain significance
katG_C-261G	1	1	0.025	NaN	1	0	NaN	NaN	0	0	0	1439	7380	0	NaN	NaN	0.05	NaN	0.05	Uncertain significance		3) Uncertain significance
katG_C-254T	0	0.975	0	0	0.975	0	NaN	NaN	0	0	0	1440	7379	1	NaN	NaN	0.05	NaN	0.05	Uncertain significance		3) Uncertain significance
katG_C-244A	1	1	0.025	NaN	1	0	NaN	NaN	0	0	0	1439	7380	0	NaN	NaN	0.05	NaN	0.05	Uncertain significance		3) Uncertain significance
katG_C-23A	0	0.841886	0	0	0.841886	0	NaN	NaN	0	0	0	1440	7378	2	NaN	NaN	0.05	NaN	0.05	Uncertain significance		3) Uncertain significance
katG_C-21G	1	1	0.025	NaN	1	0	NaN	NaN	0	0	0	1439	7380	0	NaN	NaN	0.05	NaN	0.05	Uncertain significance	3) Uncertain significance	3) Uncertain significance
katG_C-211A	1	1	0.025	NaN	1	0	NaN	NaN	0	0	0	1439	7380	0	NaN	NaN	0.05	NaN	0.05	Uncertain significance		3) Uncertain significance
katG_C-20G	1	1	0.025	NaN	1	0	NaN	NaN	0	0	0	1439	7380	0	NaN	NaN	0.05	NaN	0.05	Uncertain significance		3) Uncertain significance
katG_C-180G	1	1	0.025	NaN	1	0	NaN	NaN	0	0	0	1439	7380	0	NaN	NaN	0.05	NaN	0.05	Uncertain significance		3) Uncertain significance
katG_C-179A	0	0.975	0	0	0.975	0	NaN	NaN	0	0	0	1440	7379	1	NaN	NaN	0.05	NaN	0.05	Uncertain significance		3) Uncertain significance
katG_C-150G	0	0.975	0	0	0.975	0	NaN	NaN	0	0	0	1440	7379	1	NaN	NaN	0.05	NaN	0.05	Uncertain significance		3) Uncertain significance
katG_C-135T	1	1	0.025	NaN	1	0	NaN	NaN	0	0	0	1439	7380	0	NaN	NaN	0.05	NaN	0.05	Uncertain significance		3) Uncertain significance
katG_A-9G	0	0.975	0	0	0.975	0	NaN	NaN	0	0	0	1440	7379	1	NaN	NaN	0.05	NaN	0.05	Uncertain significance		3) Uncertain significance
katG_A716T	1	1	0.025	NaN	1	0	NaN	NaN	0	0	0	1439	7380	0	NaN	NaN	0.05	NaN	0.05	Uncertain significance	3) Uncertain significance	3) Uncertain significance
katG_A-6G	1	1	0.158114	NaN	1	0	NaN	NaN	0	0	0	1438	7380	0	NaN	NaN	0.05	NaN	0.05	Uncertain significance	3) Uncertain significance	3) Uncertain significance
katG_A551V	1	1	0.025	NaN	1	0	NaN	NaN	0	0	0	1439	7380	0	NaN	NaN	0.05	NaN	0.05	Uncertain significance		3) Uncertain significance
katG_A541T	0	0.975	0	0	0.975	0	NaN	NaN	0	0	0	1440	7379	1	NaN	NaN	0.05	NaN	0.05	Uncertain significance	3) Uncertain significance	3) Uncertain significance
katG_A-528C	0	0.975	0	0	0.975	0	NaN	NaN	0	0	0	1440	7379	1	NaN	NaN	0.05	NaN	0.05	Uncertain significance		3) Uncertain significance
katG_A-522C	0	0.975	0	0	0.975	0	NaN	NaN	0	0	0	1440	7379	1	NaN	NaN	0.05	NaN	0.05	Uncertain significance		3) Uncertain significance
katG_A492D	1	1	0.025	NaN	1	0	NaN	NaN	0	0	0	1439	7380	0	NaN	NaN	0.05	NaN	0.05	Uncertain significance	3) Uncertain significance	3) Uncertain significance
katG_A405P	1	1	0.025	NaN	1	0	NaN	NaN	0	0	0	1439	7380	0	NaN	NaN	0.05	NaN	0.05	Uncertain significance		3) Uncertain significance
katG_A379V	0.5	0.987421	0.0125791	0	0.975	0	NaN	NaN	0	0	0	1439	7379	1	NaN	NaN	0.05	NaN	0.05	Uncertain significance	3) Uncertain significance	3) Uncertain significance
katG_A-373G	1	1	0.025	NaN	1	0	NaN	NaN	0	0	0	1439	7380	0	NaN	NaN	0.05	NaN	0.05	Uncertain significance		3) Uncertain significance
katG_A312S	0	0.975	0	0	0.975	0	NaN	NaN	0	0	0	1440	7379	1	NaN	NaN	0.05	NaN	0.05	Uncertain significance		3) Uncertain significance
katG_A290V	0	0.975	0	0	0.975	0	NaN	NaN	0	0	0	1440	7379	1	NaN	NaN	0.05	NaN	0.05	Uncertain significance		3) Uncertain significance
katG_A278T	1	1	0.025	NaN	1	0	NaN	NaN	0	0	0	1439	7380	0	NaN	NaN	0.05	NaN	0.05	Uncertain significance		3) Uncertain significance
katG_A264V	1	1	0.025	NaN	1	0	NaN	NaN	0	0	0	1439	7380	0	NaN	NaN	0.05	NaN	0.05	Uncertain significance	3) Uncertain significance	3) Uncertain significance
katG_A263T	0	0.975	0	0	0.975	0	NaN	NaN	0	0	0	1440	7379	1	NaN	NaN	0.05	NaN	0.05	Uncertain significance		3) Uncertain significance
katG_A256T	1	1	0.025	NaN	1	0	NaN	NaN	0	0	0	1439	7380	0	NaN	NaN	0.05	NaN	0.05	Uncertain significance	3) Uncertain significance	3) Uncertain significance
katG_A-213G	0	0.975	0	0	0.975	0	NaN	NaN	0	0	0	1440	7379	1	NaN	NaN	0.05	NaN	0.05	Uncertain significance		3) Uncertain significance
katG_A172T	1	1	0.025	NaN	1	0	NaN	NaN	0	0	0	1439	7380	0	NaN	NaN	0.05	NaN	0.05	Uncertain significance	3) Uncertain significance	3) Uncertain significance
katG_A168V	1	1	0.025	NaN	1	0	NaN	NaN	0	0	0	1439	7380	0	NaN	NaN	0.05	NaN	0.05	Uncertain significance		3) Uncertain significance
katG_A144T	1	1	0.158114	NaN	1	0	NaN	NaN	0	0	0	1438	7380	0	NaN	NaN	0.05	NaN	0.05	Uncertain significance		3) Uncertain significance
katG_A110T	1	1	0.292402	NaN	1	0	NaN	NaN	0	0	0	1437	7380	0	NaN	NaN	0.05	NaN	0.05	Uncertain significance	3) Uncertain significance	3) Uncertain significance
katG_A-10C	1	1	0.397635	NaN	1	0	NaN	NaN	0	0	0	1436	7380	0	NaN	NaN	0.05	NaN	0.05	Uncertain significance	3) Uncertain significance	3) Uncertain significance
katG_-509_del_7_AATCAGTC_A	1	1	0.025	NaN	1	0	NaN	NaN	0	0	0	1439	7380	0	NaN	NaN	0.05	NaN	0.05	Uncertain significance		3) Uncertain significance
katG_-40_del_12_ACGGATGTGATCG_A	1	1	0.025	NaN	1	0	NaN	NaN	0	0	0	1439	7380	0	NaN	NaN	0.05	NaN	0.05	Uncertain significance		3) Uncertain significance
katG_-29_del_12_GGGCTGTGATCAC_G	0.5	0.987421	0.0125791	0	0.975	0	NaN	NaN	0	0	0	1439	7379	1	NaN	NaN	0.05	NaN	0.05	Uncertain significance		3) Uncertain significance
katG_-278_del_1_CA_C	0	0.975	0	0	0.975	0	NaN	NaN	0	0	0	1440	7379	1	NaN	NaN	0.05	NaN	0.05	Uncertain significance		3) Uncertain significance
katG_-252_ins_1_G_GA	1	1	0.025	NaN	1	0	NaN	NaN	0	0	0	1439	7380	0	NaN	NaN	0.05	NaN	0.05	Uncertain significance		3) Uncertain significance
inhA_V175A	0	0.975	0	0	0.975	0	NaN	NaN	0	0	0	1440	7379	1	NaN	NaN	0.05	NaN	0.05	Uncertain significance		3) Uncertain significance
inhA_T-761G	0	0.975	0	0	0.975	0	NaN	NaN	0	0	0	1440	7379	1	NaN	NaN	0.05	NaN	0.05	Uncertain significance		3) Uncertain significance
inhA_T-104C	1	1	0.025	NaN	1	0	NaN	NaN	0	0	0	1439	7380	0	NaN	NaN	0.05	NaN	0.05	Uncertain significance		3) Uncertain significance
inhA_T-101C	1	1	0.025	NaN	1	0	NaN	NaN	0	0	0	1439	7380	0	NaN	NaN	0.05	NaN	0.05	Uncertain significance		3) Uncertain significance
inhA_S170!	0	0.975	0	0	0.975	0	NaN	NaN	0	0	0	1440	7379	1	NaN	NaN	0.05	NaN	0.05	Uncertain significance		3) Uncertain significance
inhA_R9W	1	1	0.025	NaN	1	0	NaN	NaN	0	0	0	1439	7380	0	NaN	NaN	0.05	NaN	0.05	Uncertain significance		3) Uncertain significance
inhA_N139S	1	1	0.025	NaN	1	0	NaN	NaN	0	0	0	1439	7380	0	NaN	NaN	0.05	NaN	0.05	Uncertain significance	3) Uncertain significance	3) Uncertain significance
inhA_I95L	1	1	0.025	NaN	1	0	NaN	NaN	0	0	0	1439	7380	0	NaN	NaN	0.05	NaN	0.05	Uncertain significance	3) Uncertain significance	3) Uncertain significance
inhA_I82V	1	1	0.025	NaN	1	0	NaN	NaN	0	0	0	1439	7380	0	NaN	NaN	0.05	NaN	0.05	Uncertain significance		3) Uncertain significance
inhA_I25T	0	0.975	0	0	0.975	0	NaN	NaN	0	0	0	1440	7379	1	NaN	NaN	0.05	NaN	0.05	Uncertain significance		3) Uncertain significance
inhA_I21V	1	1	0.025	NaN	1	0	NaN	NaN	0	0	0	1439	7380	0	NaN	NaN	0.05	NaN	0.05	Uncertain significance	3) Uncertain significance	3) Uncertain significance
inhA_I21T	1	1	0.292402	NaN	1	0	NaN	NaN	0	0	0	1437	7380	0	NaN	NaN	0.05	NaN	0.05	Uncertain significance	3) Uncertain significance	3) Uncertain significance
inhA_I194T	1	1	0.025	NaN	1	0	NaN	NaN	0	0	0	1439	7380	0	NaN	NaN	0.05	NaN	0.05	Uncertain significance	3) Uncertain significance	3) Uncertain significance
inhA_I16V	1	1	0.025	NaN	1	0	NaN	NaN	0	0	0	1439	7380	0	NaN	NaN	0.05	NaN	0.05	Uncertain significance	3) Uncertain significance	3) Uncertain significance
inhA_I137V	0	0.975	0	0	0.975	0	NaN	NaN	0	0	0	1440	7379	1	NaN	NaN	0.05	NaN	0.05	Uncertain significance	3) Uncertain significance	3) Uncertain significance
inhA_G-801A	0	0.975	0	0	0.975	0	NaN	NaN	0	0	0	1440	7379	1	NaN	NaN	0.05	NaN	0.05	Uncertain significance		3) Uncertain significance
inhA_G7C	0	0.975	0	0	0.975	0	NaN	NaN	0	0	0	1440	7379	1	NaN	NaN	0.05	NaN	0.05	Uncertain significance		3) Uncertain significance
inhA_G-779T	1	1	0.292402	NaN	1	0	NaN	NaN	0	0	0	1437	7380	0	NaN	NaN	0.05	NaN	0.05	Uncertain significance		3) Uncertain significance
inhA_G-764A	0	0.975	0	0	0.975	0	NaN	NaN	0	0	0	1440	7379	1	NaN	NaN	0.05	NaN	0.05	Uncertain significance		3) Uncertain significance
inhA_G-762T	0	0.975	0	0	0.975	0	NaN	NaN	0	0	0	1440	7379	1	NaN	NaN	0.05	NaN	0.05	Uncertain significance		3) Uncertain significance
inhA_G-696T	0	0.975	0	0	0.975	0	NaN	NaN	0	0	0	1440	7379	1	NaN	NaN	0.05	NaN	0.05	Uncertain significance		3) Uncertain significance
inhA_G-676A	1	1	0.025	NaN	1	0	NaN	NaN	0	0	0	1439	7380	0	NaN	NaN	0.05	NaN	0.05	Uncertain significance		3) Uncertain significance
inhA_G-648A	1	1	0.025	NaN	1	0	NaN	NaN	0	0	0	1439	7380	0	NaN	NaN	0.05	NaN	0.05	Uncertain significance		3) Uncertain significance
inhA_G-637C	1	1	0.025	NaN	1	0	NaN	NaN	0	0	0	1439	7380	0	NaN	NaN	0.05	NaN	0.05	Uncertain significance		3) Uncertain significance
inhA_G-594C	0	0.841886	0	0	0.841886	0	NaN	NaN	0	0	0	1440	7378	2	NaN	NaN	0.05	NaN	0.05	Uncertain significance		3) Uncertain significance
inhA_G-498T	0	0.975	0	0	0.975	0	NaN	NaN	0	0	0	1440	7379	1	NaN	NaN	0.05	NaN	0.05	Uncertain significance		3) Uncertain significance
inhA_G-20A	1	1	0.025	NaN	1	0	NaN	NaN	0	0	0	1439	7380	0	NaN	NaN	0.05	NaN	0.05	Uncertain significance		3) Uncertain significance
inhA_G-186A	1	1	0.397635	NaN	1	0	NaN	NaN	0	0	0	1436	7380	0	NaN	NaN	0.05	NaN	0.05	Uncertain significance		3) Uncertain significance
inhA_G-160A	1	1	0.025	NaN	1	0	NaN	NaN	0	0	0	1439	7380	0	NaN	NaN	0.05	NaN	0.05	Uncertain significance		3) Uncertain significance
inhA_G-107C	1	1	0.025	NaN	1	0	NaN	NaN	0	0	0	1439	7380	0	NaN	NaN	0.05	NaN	0.05	Uncertain significance		3) Uncertain significance
inhA_G-102A	0	0.459258	0	0	0.459258	0	NaN	NaN	0	0	0	1440	7374	6	NaN	NaN	0.05	NaN	0.05	Uncertain significance		3) Uncertain significance
inhA_E227G	0	0.975	0	0	0.975	0	NaN	NaN	0	0	0	1440	7379	1	NaN	NaN	0.05	NaN	0.05	Uncertain significance		3) Uncertain significance
inhA_E220V	0	0.975	0	0	0.975	0	NaN	NaN	0	0	0	1440	7379	1	NaN	NaN	0.05	NaN	0.05	Uncertain significance		3) Uncertain significance
inhA_C-856T	0	0.975	0	0	0.975	0	NaN	NaN	0	0	0	1440	7379	1	NaN	NaN	0.05	NaN	0.05	Uncertain significance		3) Uncertain significance
inhA_C-815G	1	1	0.025	NaN	1	0	NaN	NaN	0	0	0	1439	7380	0	NaN	NaN	0.05	NaN	0.05	Uncertain significance		3) Uncertain significance
inhA_C-793T	0	0.975	0	0	0.975	0	NaN	NaN	0	0	0	1440	7379	1	NaN	NaN	0.05	NaN	0.05	Uncertain significance		3) Uncertain significance
inhA_C-792T	0	0.975	0	0	0.975	0	NaN	NaN	0	0	0	1440	7379	1	NaN	NaN	0.05	NaN	0.05	Uncertain significance		3) Uncertain significance
inhA_C-729A	0	0.975	0	0	0.975	0	NaN	NaN	0	0	0	1440	7379	1	NaN	NaN	0.05	NaN	0.05	Uncertain significance		3) Uncertain significance
inhA_C-691T	0	0.975	0	0	0.975	0	NaN	NaN	0	0	0	1440	7379	1	NaN	NaN	0.05	NaN	0.05	Uncertain significance		3) Uncertain significance
inhA_C-649G	1	1	0.025	NaN	1	0	NaN	NaN	0	0	0	1439	7380	0	NaN	NaN	0.05	NaN	0.05	Uncertain significance		3) Uncertain significance
inhA_C-646T	1	1	0.025	NaN	1	0	NaN	NaN	0	0	0	1439	7380	0	NaN	NaN	0.05	NaN	0.05	Uncertain significance		3) Uncertain significance
inhA_C-616T	1	1	0.025	NaN	1	0	NaN	NaN	0	0	0	1439	7380	0	NaN	NaN	0.05	NaN	0.05	Uncertain significance		3) Uncertain significance
inhA_C-517T	0	0.975	0	0	0.975	0	NaN	NaN	0	0	0	1440	7379	1	NaN	NaN	0.05	NaN	0.05	Uncertain significance		3) Uncertain significance
inhA_C-487A	1	1	0.025	NaN	1	0	NaN	NaN	0	0	0	1439	7380	0	NaN	NaN	0.05	NaN	0.05	Uncertain significance		3) Uncertain significance
inhA_C-436T	0	0.841886	0	0	0.841886	0	NaN	NaN	0	0	0	1440	7378	2	NaN	NaN	0.05	NaN	0.05	Uncertain significance		3) Uncertain significance
inhA_C-367T	0	0.975	0	0	0.975	0	NaN	NaN	0	0	0	1440	7379	1	NaN	NaN	0.05	NaN	0.05	Uncertain significance		3) Uncertain significance
inhA_C-256G	0	0.707598	0	0	0.707598	0	NaN	NaN	0	0	0	1440	7377	3	NaN	NaN	0.05	NaN	0.05	Uncertain significance		3) Uncertain significance
inhA_C-230T	0	0.975	0	0	0.975	0	NaN	NaN	0	0	0	1440	7379	1	NaN	NaN	0.05	NaN	0.05	Uncertain significance		3) Uncertain significance
inhA_C-140A	1	1	0.025	NaN	1	0	NaN	NaN	0	0	0	1439	7380	0	NaN	NaN	0.05	NaN	0.05	Uncertain significance		3) Uncertain significance
inhA_C-112T	0.234375	0.356934	0.137515	0	0.0725193	0	NaN	NaN	0	0	0	1425	7331	49	NaN	NaN	0.05	NaN	0.05	Uncertain significance		3) Uncertain significance
inhA_C-110T	1	1	0.025	NaN	1	0	NaN	NaN	0	0	0	1439	7380	0	NaN	NaN	0.05	NaN	0.05	Uncertain significance		3) Uncertain significance
inhA_A179V	0	0.975	0	0	0.975	0	NaN	NaN	0	0	0	1440	7379	1	NaN	NaN	0.05	NaN	0.05	Uncertain significance		3) Uncertain significance
inhA_A133T	0.666667	0.991596	0.0942993	0	0.975	0	NaN	NaN	0	0	0	1438	7379	1	NaN	NaN	0.05	NaN	0.05	Uncertain significance	3) Uncertain significance	3) Uncertain significance
inhA_A133S	0	0.841886	0	0	0.841886	0	NaN	NaN	0	0	0	1440	7378	2	NaN	NaN	0.05	NaN	0.05	Uncertain significance		3) Uncertain significance
inhA_-864_del_8_GCGTAACCC_G	1	1	0.025	NaN	1	0	NaN	NaN	0	0	0	1439	7380	0	NaN	NaN	0.05	NaN	0.05	Uncertain significance		3) Uncertain significance
inhA_-862_del_8_GTAACCCCA_G	1	1	0.025	NaN	1	0	NaN	NaN	0	0	0	1439	7380	0	NaN	NaN	0.05	NaN	0.05	Uncertain significance		3) Uncertain significance
inhA_702_ins_3_T_TGCG	1	1	0.025	NaN	1	0	NaN	NaN	0	0	0	1439	7380	0	NaN	NaN	0.05	NaN	0.05	Uncertain significance		3) Uncertain significance
ahpC_V164L	0	0.975	0	0	0.975	0	NaN	NaN	0	0	0	1440	7379	1	NaN	NaN	0.05	NaN	0.05	Uncertain significance		3) Uncertain significance
ahpC_V161A	1	1	0.025	NaN	1	0	NaN	NaN	0	0	0	1439	7380	0	NaN	NaN	0.05	NaN	0.05	Uncertain significance		3) Uncertain significance
ahpC_T-77A	1	1	0.158114	NaN	1	0	NaN	NaN	0	0	0	1438	7380	0	NaN	NaN	0.05	NaN	0.05	Uncertain significance	3) Uncertain significance	3) Uncertain significance
ahpC_T-76A	1	1	0.025	NaN	1	0	NaN	NaN	0	0	0	1439	7380	0	NaN	NaN	0.05	NaN	0.05	Uncertain significance	3) Uncertain significance	3) Uncertain significance
ahpC_T-42G	1	1	0.025	NaN	1	0	NaN	NaN	0	0	0	1439	7380	0	NaN	NaN	0.05	NaN	0.05	Uncertain significance	3) Uncertain significance	3) Uncertain significance
ahpC_T-42C	0	0.975	0	0	0.975	0	NaN	NaN	0	0	0	1440	7379	1	NaN	NaN	0.05	NaN	0.05	Uncertain significance	3) Uncertain significance	3) Uncertain significance
ahpC_S40R	0	0.975	0	0	0.975	0	NaN	NaN	0	0	0	1440	7379	1	NaN	NaN	0.05	NaN	0.05	Uncertain significance		3) Uncertain significance
ahpC_R97H	0	0.975	0	0	0.975	0	NaN	NaN	0	0	0	1440	7379	1	NaN	NaN	0.05	NaN	0.05	Uncertain significance		3) Uncertain significance
ahpC_N177D	1	1	0.025	NaN	1	0	NaN	NaN	0	0	0	1439	7380	0	NaN	NaN	0.05	NaN	0.05	Uncertain significance		3) Uncertain significance
ahpC_L191P	1	1	0.025	NaN	1	0	NaN	NaN	0	0	0	1439	7380	0	NaN	NaN	0.05	NaN	0.05	Uncertain significance		3) Uncertain significance
ahpC_K25E	0	0.975	0	0	0.975	0	NaN	NaN	0	0	0	1440	7379	1	NaN	NaN	0.05	NaN	0.05	Uncertain significance		3) Uncertain significance
ahpC_K192E	1	1	0.025	NaN	1	0	NaN	NaN	0	0	0	1439	7380	0	NaN	NaN	0.05	NaN	0.05	Uncertain significance		3) Uncertain significance
ahpC_G-93C	0	0.975	0	0	0.975	0	NaN	NaN	0	0	0	1440	7379	1	NaN	NaN	0.05	NaN	0.05	Uncertain significance	3) Uncertain significance	3) Uncertain significance
ahpC_G84W	1	1	0.025	NaN	1	0	NaN	NaN	0	0	0	1439	7380	0	NaN	NaN	0.05	NaN	0.05	Uncertain significance		3) Uncertain significance
ahpC_G-74A	0.857143	0.99639	0.421277	0	0.975	0	NaN	NaN	0	0	0	1434	7379	1	NaN	NaN	0.05	NaN	0.05	Uncertain significance	3) Uncertain significance	3) Uncertain significance
ahpC_G-43T	1	1	0.025	NaN	1	0	NaN	NaN	0	0	0	1439	7380	0	NaN	NaN	0.05	NaN	0.05	Uncertain significance		3) Uncertain significance
ahpC_G-43A	1	1	0.025	NaN	1	0	NaN	NaN	0	0	0	1439	7380	0	NaN	NaN	0.05	NaN	0.05	Uncertain significance		3) Uncertain significance
ahpC_G-40A	1	1	0.025	NaN	1	0	NaN	NaN	0	0	0	1439	7380	0	NaN	NaN	0.05	NaN	0.05	Uncertain significance	3) Uncertain significance	3) Uncertain significance
ahpC_G20C	1	1	0.158114	NaN	1	0	NaN	NaN	0	0	0	1438	7380	0	NaN	NaN	0.05	NaN	0.05	Uncertain significance		3) Uncertain significance
ahpC_G-137A	1	1	0.025	NaN	1	0	NaN	NaN	0	0	0	1439	7380	0	NaN	NaN	0.05	NaN	0.05	Uncertain significance		3) Uncertain significance
ahpC_G123S	0	0.975	0	0	0.975	0	NaN	NaN	0	0	0	1440	7379	1	NaN	NaN	0.05	NaN	0.05	Uncertain significance		3) Uncertain significance
ahpC_E189A	1	1	0.025	NaN	1	0	NaN	NaN	0	0	0	1439	7380	0	NaN	NaN	0.05	NaN	0.05	Uncertain significance		3) Uncertain significance
ahpC_D77H	1	1	0.025	NaN	1	0	NaN	NaN	0	0	0	1439	7380	0	NaN	NaN	0.05	NaN	0.05	Uncertain significance		3) Uncertain significance
ahpC_C-78A	1	1	0.025	NaN	1	0	NaN	NaN	0	0	0	1439	7380	0	NaN	NaN	0.05	NaN	0.05	Uncertain significance	3) Uncertain significance	3) Uncertain significance
ahpC_C-68T	1	1	0.158114	NaN	1	0	NaN	NaN	0	0	0	1438	7380	0	NaN	NaN	0.05	NaN	0.05	Uncertain significance		3) Uncertain significance
ahpC_C-57T	1	1	0.478176	NaN	1	0	NaN	NaN	0	0	0	1435	7380	0	NaN	NaN	0.05	NaN	0.05	Uncertain significance	3) Uncertain significance	3) Uncertain significance
ahpC_C-54T	1	1	0.663733	NaN	1	0	NaN	NaN	0	0	0	1431	7380	0	NaN	NaN	0.05	NaN	0.05	Uncertain significance	3) Uncertain significance	3) Uncertain significance
ahpC_C-39T	1	1	0.025	NaN	1	0	NaN	NaN	0	0	0	1439	7380	0	NaN	NaN	0.05	NaN	0.05	Uncertain significance		3) Uncertain significance
ahpC_C174G	0	0.975	0	0	0.975	0	NaN	NaN	0	0	0	1440	7379	1	NaN	NaN	0.05	NaN	0.05	Uncertain significance		3) Uncertain significance
ahpC_A66V	1	1	0.025	NaN	1	0	NaN	NaN	0	0	0	1439	7380	0	NaN	NaN	0.05	NaN	0.05	Uncertain significance		3) Uncertain significance
ahpC_A195V	1	1	0.025	NaN	1	0	NaN	NaN	0	0	0	1439	7380	0	NaN	NaN	0.05	NaN	0.05	Uncertain significance		3) Uncertain significance
ahpC_A167V	0	0.975	0	0	0.975	0	NaN	NaN	0	0	0	1440	7379	1	NaN	NaN	0.05	NaN	0.05	Uncertain significance		3) Uncertain significance
ahpC_A-12G	0	0.841886	0	0	0.841886	0	NaN	NaN	0	0	0	1440	7378	2	NaN	NaN	0.05	NaN	0.05	Uncertain significance		3) Uncertain significance
ahpC_-78_del_1_CT_C	1	1	0.025	NaN	1	0	NaN	NaN	0	0	0	1439	7380	0	NaN	NaN	0.05	NaN	0.05	Uncertain significance		3) Uncertain significance
ahpC_565_ins_1_G_GA	1	1	0.158114	NaN	1	0	NaN	NaN	0	0	0	1438	7380	0	NaN	NaN	0.05	NaN	0.05	Uncertain significance		3) Uncertain significance
ahpC_-47_ins_1_G_GT	1	1	0.158114	NaN	1	0	NaN	NaN	0	0	0	1438	7380	0	NaN	NaN	0.05	NaN	0.05	Uncertain significance	3) Uncertain significance	3) Uncertain significance
ahpC_463_ins_1_G_GC	0	0.975	0	0	0.975	0	NaN	NaN	0	0	0	1440	7379	1	NaN	NaN	0.05	NaN	0.05	Uncertain significance		3) Uncertain significance
ahpC_461_ins_1_T_TC	0	0.975	0	0	0.975	0	NaN	NaN	0	0	0	1440	7379	1	NaN	NaN	0.05	NaN	0.05	Uncertain significance		3) Uncertain significance
ahpC_-42_del_167_TCGCAACCAAATGCATTGTCCGCTTTGATGATGAGGAGAGTCATGCCACTGCTAACCATTGGCGATCAATTCCCCGCCTACCAGCTCACCGCTCTCATCGGCGGTGACCTGTCCAAGGTCGACGCCAAGCAGCCCGGCGACTACTTCACCACTATCACCAGTGACGAA_T	0	0.975	0	0	0.975	0	NaN	NaN	0	0	0	1440	7379	1	NaN	NaN	0.05	NaN	0.05	Uncertain significance		3) Uncertain significance
ahpC_-136_del_476_CCACGGCCGGCTAGCACCTCTTGGCGGCGATGCCGATAAATATGGTGTGATATATCACCTTTGCCTGACAGCGACTTCACGGCACGATGGAATGTCGCAACCAAATGCATTGTCCGCTTTGATGATGAGGAGAGTCATGCCACTGCTAACCATTGGCGATCAATTCCCCGCCTACCAGCTCACCGCTCTCATCGGCGGTGACCTGTCCAAGGTCGACGCCAAGCAGCCCGGCGACTACTTCACCACTATCACCAGTGACGAACACCCAGGCAAGTGGCGGGTGGTGTTCTTTTGGCCGAAAGACTTCACGTTCGTGTGCCCTACCGAGATCGCGGCGTTCAGCAAGCTCAATGACGAGTTCGAGGACCGCGACGCCCAGAT…	0	0.975	0	0	0.975	0	NaN	NaN	0	0	0	1440	7379	1	NaN	NaN	0.05	NaN	0.05	Uncertain significance		3) Uncertain significance
ahpC_-134_del_267_ACGGCCGGCTAGCACCTCTTGGCGGCGATGCCGATAAATATGGTGTGATATATCACCTTTGCCTGACAGCGACTTCACGGCACGATGGAATGTCGCAACCAAATGCATTGTCCGCTTTGATGATGAGGAGAGTCATGCCACTGCTAACCATTGGCGATCAATTCCCCGCCTACCAGCTCACCGCTCTCATCGGCGGTGACCTGTCCAAGGTCGACGCCAAGCAGCCCGGCGACTACTTCACCACTATCACCAGTGACGAACACCCAGG_A	0	0.975	0	0	0.975	0	NaN	NaN	0	0	0	1440	7379	1	NaN	NaN	0.05	NaN	0.05	Uncertain significance		3) Uncertain significance
ndh_V18A	0.1	0.445016	0.00252858	0.1	0.445016	0.00252858	0.569145	1	10	9	1	1439	7371	9	0.00953002	0.06	0.05	1	0.0500242	Uncertain significance	5) Not assoc w R	4) Not assoc w R - Interim
katG_V469L	0	0.975	0	0	0.975	0	0	1	1	1	0	1440	7379	1	0.195614	0.06	0.05	1	0.05	Uncertain significance	5) Not assoc w R	4) Not assoc w R - Interim
Rv2752c_P123L	0	0.707598	0	0	0.707598	0	0	1	1	1	0	1440	7377	3	0.407344	0.05	0.05	1	0.05	Uncertain significance	5) Not assoc w R	4) Not assoc w R - Interim
Rv1258c_E243A	0	0.975	0	0	0.975	0	0	1	1	1	0	1440	7379	1	0.407365	0.05	0.05	1	0.05	Uncertain significance	5) Not assoc w R	4) Not assoc w R - Interim
mshA_N111S	0.5	0.932414	0.067586	0.333333	0.905701	0.00840376	2.56537	0.414021	3	2	1	1438	7378	2	0.500881	0.03	0.05	1	0.0502295	Uncertain significance	5) Not assoc w R	4) Not assoc w R - Interim
ndh_R268H	0	0.975	0	0	0.975	0	0	1	1	1	0	1440	7379	1	0.749587	0.03	0.05	1	0.05	Uncertain significance	4) Not assoc w R - Interim	4) Not assoc w R - Interim
Rv2752c_A296V	0	0.975	0	0	0.975	0	NaN	NaN	0	0	0	1440	7379	1	NaN	NaN	0.05	NaN	0.05	Uncertain significance	5) Not assoc w R	4) Not assoc w R - Interim
mshA_D218A	0	0.975	0	0	0.975	0	NaN	NaN	0	0	0	1440	7379	1	NaN	NaN	0.05	NaN	0.05	Uncertain significance	5) Not assoc w R	4) Not assoc w R - Interim
mshA_R413Q	0.0526316	0.260281	0.00133163	0	0.185302	0	0	0.0587362	18	18	0	1439	7362	18	0.0193323	0.06	0.05	0.134254	0.05	3) Uncertain significance	3) Uncertain significance	3) Uncertain significance
katG_S17G	0	0.521824	0	0	0.521824	0	0	1	5	5	0	1440	7375	5	0.108727	0.06	0.05	1	0.05	3) Uncertain significance	3) Uncertain significance	3) Uncertain significance
Rv2752c_M31I	0.146835	0.173464	0.122876	0.0302158	0.0458186	0.0187994	0.240099	1.10544e-14	464	443	21	1324	6706	674	4.61898e-16	0.06	0.05	4.42175e-14	0.0521077	Not associated w R	5) Not assoc w R	5) Not assoc w R
Rv2752c_T282I	0.153392	0.19624	0.116731	0.0238095	0.0484393	0.00962504	0.147208	1.62669e-11	250	243	7	1388	7093	287	0.02779	0.05	0.05	5.20542e-11	0.0500864	Not associated w R		5) Not assoc w R
inhA_A81E	0.538462	0.807768	0.251345	0	0.459258	0	0	1	5	5	0	1433	7374	6	0.107968	0.06	0.05	1	0.05	3) Uncertain significance		3) Uncertain significance
Rv1258c_V219I	0	0.459258	0	0	0.459258	0	0	0.598085	6	6	0	1440	7374	6	0.197355	0.06	0.05	0.829311	0.05	3) Uncertain significance		3) Uncertain significance
inhA_G-250A	0	0.459258	0	0	0.459258	0	0	1	5	5	0	1440	7374	6	0.345456	0.05	0.05	1	0.05	3) Uncertain significance		3) Uncertain significance
katG_A-398C	0	0.521824	0	0	0.521824	0	0	1	5	5	0	1440	7375	5	0.660812	0.03	0.05	1	0.05	3) Uncertain significance		3) Uncertain significance
mshA_A254G	0.193548	0.374732	0.0745199	0	0.137185	0	0	0.598098	6	6	0	1434	7355	25	0.69478	0.05	0.05	0.829311	0.05	3) Uncertain significance		3) Uncertain significance
mshA_A187V	0.185831	0.197468	0.1746	0	0.000999468	0	0	0.621983	9	9	0	598	3691	3689	0.886303	0.03	0.05	0.829311	0.05	Not associated w R	5) Not assoc w R	5) Not assoc w R
ahpC_G-88A	0.108586	0.143469	0.0797064	0.0167131	0.0360207	0.00615748	0.103005	6.14926e-16	299	293	6	1397	7027	353	0.939395	0.05	0.05	4.91941e-15	0.050031	Not associated w R	5) Not assoc w R	5) Not assoc w R
inhA_G-214A	0	0.459258	0	0	0.459258	0	0	0.598085	6	6	0	1440	7374	6	0.989455	0.0275	0.05	0.829311	0.05	3) Uncertain significance		3) Uncertain significance
ahpC_M110I	0	0.459258	0	0	0.459258	0	0	0.598085	6	6	0	1440	7374	6	0.998613	0.025	0.05	0.829311	0.05	3) Uncertain significance		3) Uncertain significance
katG_R463L	0.176211	0.185805	0.166916	0.000954016	0.00222494	0.000309837	0.149554	3.14654e-08	229	224	5	320	2144	5236	1	0.03	0.05	8.39077e-08	0.0501933	Not associated w R	5) Not assoc w R	5) Not assoc w R
Rv1258c_P414S	0.0916905	0.126973	0.063563	0.0124611	0.0315962	0.00340537	0.0771744	1.39822e-15	264	260	4	1408	7063	317	1	0.05	0.05	7.45717e-15	0.0500077	Not associated w R	5) Not assoc w R	5) Not assoc w R
Rv1258c_581_ins_1_T_TG	0.179496	0.189804	0.169524	0.00433463	0.00668659	0.00264966	0.181433	1.6133e-20	726	706	20	435	2786	4594	1	0.03	0.05	2.58129e-19	0.277626	Not associated w R	5) Not assoc w R	5) Not assoc w R

## Sheet: MFX
The diagnostic values for mutations of MFX
INFO	PPV_all	PPV_all_ub	PPV_all_lb	PPV_solo_all	PPV_solo_all_ub	PPV_solo_all_lb	OR_solo_all	OR_solo_sig_all	Present_solo_sr_all	Present_solo_s_all	Present_solo_r_all	Absent_r_all	Absent_s_all（8451）	N	sig_MIC_all	med_MIC_all_Present_solo	med_MIC_all_Absent	fdr_OR_solo_sig_all	Power	original_lable	WHO_label	final_label
gyrA_A90V	0.742574	0.824444	0.645987	0.648649	0.756095	0.528901	73.9035	1.18094e-53	66	18	48	304	8425	26	1.59743e-39	2	0.25	2.40322e-51	1	Associated w R -Interim	1) Assoc w R	1) Assoc w R
gyrA_D94A	0.642857	0.784492	0.480261	0.583333	0.744859	0.407565	45.7531	6.86953e-22	32	11	21	352	8436	15	1.51159e-22	2	0.25	4.65983e-20	0.999747	Associated w R -Interim	1) Assoc w R	1) Assoc w R
gyrA_D94N	0.909091	0.980845	0.756684	0.888889	0.976473	0.708413	290.476	1.5476e-31	26	2	24	349	8448	3	8.11892e-19	6	0.25	2.09957e-29	0.999993	Associated w R -Interim	1) Assoc w R	1) Assoc w R
gyrA_D94G	0.943548	0.977005	0.887145	0.93	0.971395	0.86108	1498.65	2.55039e-132	95	2	93	262	8444	7	3.43291e-68	4	0.25	1.03801e-129	1	Associated w R -Interim	1) Assoc w R	1) Assoc w R
gyrA_D94H	1	1	0.590384	1	1	0.478176	Inf	1.38459e-07	5	0	5	372	8451	0	3.59183e-05	4	0.25	8.0504e-06	0.235122	Associated w R -Interim	1) Assoc w R	1) Assoc w R
gyrA_D94Y	0.827586	0.941544	0.642252	0.791667	0.928681	0.578487	113.01	4.00641e-23	23	4	19	355	8446	5	3.64787e-16	2	0.25	3.26122e-21	0.998418	Associated w R -Interim	1) Assoc w R	1) Assoc w R
gyrA_S91P	0.958333	0.998946	0.788798	0.944444	0.998594	0.727056	Inf	3.08699e-24	17	0	17	356	8450	1	7.11219e-14	4	0.25	3.14101e-22	0.992443	Associated w R -Interim	1) Assoc w R	1) Assoc w R
gyrA_G88A	1	1	0.158114	1	1	0.158114	Inf	0.00183763	2	0	2	377	8451	0	0.00437146	8	0.25	0.0679924	0.0776628	Uncertain significance	2) Assoc w R - Interim	2) Assoc w R - Interim
gyrB_N499D	0	0.975	0	0	0.975	0	0	1	1	1	0	379	8450	1	0.0459786	1	0.25	1	0.05	Uncertain significance	2) Assoc w R - Interim	2) Assoc w R - Interim
gyrB_D461N	0.428571	0.711391	0.176611	0.2	0.556095	0.0252107	6.46725	0.0531936	9	7	2	373	8443	8	8.4649e-07	1	0.25	0.865992	0.0681415	Uncertain significance	2) Assoc w R - Interim	2) Assoc w R - Interim
gyrB_E501D	1	1	0.397635	1	1	0.158114	Inf	0.00181909	2	0	2	375	8451	0	0.00617093	3	0.25	0.0679924	0.0779628	Uncertain significance	1) Assoc w R	2) Assoc w R - Interim
gyrA_A288D	0.625	0.914767	0.244863	0.5	0.881883	0.118117	33.8824	0.000724835	5	2	3	374	8448	3	0.000155584	2	0.25	0.0327787	0.1129	Uncertain significance	3) Uncertain significance	2) Assoc w R - Interim
gyrB_A504V	0.111111	0.482497	0.00280914	0	0.369417	0	0	1	8	8	0	378	8443	8	0.028204	0.5	0.25	1	0.05	3) Uncertain significance	2) Assoc w R - Interim	2) Assoc w R - Interim
gyrA_-5_ins_1_A_AT	0	0.975	0	0	0.975	0	0	1	1	1	0	379	8450	1	0.607483	0.25	0.25	1	0.05	Uncertain significance		3) Uncertain significance
gyrA_1858_ins_3_G_GCCC	0	0.975	0	0	0.975	0	0	1	1	1	0	379	8450	1	0.607483	0.25	0.25	1	0.05	Uncertain significance		3) Uncertain significance
gyrA_921_del_3_CGAT_C	0	0.975	0	0	0.975	0	NaN	NaN	0	0	0	379	8450	1	NaN	NaN	0.25	NaN	0.05	Uncertain significance	3) Uncertain significance	3) Uncertain significance
gyrA_925_del_3_CGGG_C	0	0.975	0	0	0.975	0	NaN	NaN	0	0	0	379	8450	1	NaN	NaN	0.25	NaN	0.05	Uncertain significance	3) Uncertain significance	3) Uncertain significance
gyrA_A100V	0	0.975	0	0	0.975	0	0	1	1	1	0	379	8450	1	0.607483	0.25	0.25	1	0.05	Uncertain significance		3) Uncertain significance
gyrA_A126S	0	0.841886	0	0	0.841886	0	0	1	1	1	0	379	8449	2	0.0459783	1	0.25	1	0.05	Uncertain significance		3) Uncertain significance
gyrA_A132S	0	0.975	0	0	0.975	0	NaN	NaN	0	0	0	379	8450	1	NaN	NaN	0.25	NaN	0.05	Uncertain significance		3) Uncertain significance
gyrA_A138T	0	0.975	0	0	0.975	0	0	1	1	1	0	379	8450	1	0.123458	0.5	0.25	1	0.05	Uncertain significance		3) Uncertain significance
gyrA_A200T	0	0.975	0	0	0.975	0	0	1	1	1	0	379	8450	1	0.607483	0.25	0.25	1	0.05	Uncertain significance		3) Uncertain significance
gyrA_A204V	0	0.975	0	0	0.975	0	NaN	NaN	0	0	0	379	8450	1	NaN	NaN	0.25	NaN	0.05	Uncertain significance		3) Uncertain significance
gyrA_A210G	0	0.841886	0	0	0.841886	0	0	1	2	2	0	379	8449	2	0.265641	0.375	0.25	1	0.05	Uncertain significance		3) Uncertain significance
gyrA_A210P	0	0.975	0	0	0.975	0	0	1	1	1	0	379	8450	1	0.607483	0.25	0.25	1	0.05	Uncertain significance		3) Uncertain significance
gyrA_A210V	0	0.975	0	0	0.975	0	0	1	1	1	0	379	8450	1	0.123458	0.5	0.25	1	0.05	Uncertain significance	3) Uncertain significance	3) Uncertain significance
gyrA_A217G	0	0.975	0	0	0.975	0	0	1	1	1	0	379	8450	1	0.607483	0.25	0.25	1	0.05	Uncertain significance		3) Uncertain significance
gyrA_A217T	0	0.975	0	0	0.975	0	0	1	1	1	0	379	8450	1	0.123458	0.5	0.25	1	0.05	Uncertain significance		3) Uncertain significance
gyrA_A218V	0	0.975	0	0	0.975	0	0	1	1	1	0	379	8450	1	0.123458	0.5	0.25	1	0.05	Uncertain significance		3) Uncertain significance
gyrA_A231G	0	0.975	0	0	0.975	0	NaN	NaN	0	0	0	379	8450	1	NaN	NaN	0.25	NaN	0.05	Uncertain significance		3) Uncertain significance
gyrA_A231V	0	0.975	0	0	0.975	0	NaN	NaN	0	0	0	379	8450	1	NaN	NaN	0.25	NaN	0.05	Uncertain significance		3) Uncertain significance
gyrA_A288V	0	0.975	0	0	0.975	0	0	1	1	1	0	379	8450	1	0.930089	0.12	0.25	1	0.05	Uncertain significance	3) Uncertain significance	3) Uncertain significance
gyrA_A343V	0	0.975	0	0	0.975	0	0	1	1	1	0	379	8450	1	0.123458	0.5	0.25	1	0.05	Uncertain significance		3) Uncertain significance
gyrA_A388T	0	0.975	0	0	0.975	0	0	1	1	1	0	379	8450	1	0.930089	0.12	0.25	1	0.05	Uncertain significance		3) Uncertain significance
gyrA_A406S	0	0.975	0	0	0.975	0	0	1	1	1	0	379	8450	1	0.607483	0.25	0.25	1	0.05	Uncertain significance		3) Uncertain significance
gyrA_A417V	0	0.975	0	0	0.975	0	0	1	1	1	0	379	8450	1	0.930089	0.12	0.25	1	0.05	Uncertain significance		3) Uncertain significance
gyrA_A434T	0	0.841886	0	0	0.841886	0	0	1	2	2	0	379	8449	2	0.0507398	0.5	0.25	1	0.05	Uncertain significance		3) Uncertain significance
gyrA_A456V	0	0.841886	0	0	0.841886	0	0	1	2	2	0	379	8449	2	0.89192	0.185	0.25	1	0.05	Uncertain significance	3) Uncertain significance	3) Uncertain significance
gyrA_A460V	0	0.975	0	0	0.975	0	0	1	1	1	0	379	8450	1	0.607483	0.25	0.25	1	0.05	Uncertain significance		3) Uncertain significance
gyrA_A470S	0	0.975	0	0	0.975	0	NaN	NaN	0	0	0	379	8450	1	NaN	NaN	0.25	NaN	0.05	Uncertain significance		3) Uncertain significance
gyrA_A512T	0	0.975	0	0	0.975	0	0	1	1	1	0	379	8450	1	0.607483	0.25	0.25	1	0.05	Uncertain significance	3) Uncertain significance	3) Uncertain significance
gyrA_A526V	0	0.975	0	0	0.975	0	0	1	1	1	0	379	8450	1	0.607483	0.25	0.25	1	0.05	Uncertain significance		3) Uncertain significance
gyrA_A581S	0	0.975	0	0	0.975	0	0	1	1	1	0	379	8450	1	0.123458	0.5	0.25	1	0.05	Uncertain significance		3) Uncertain significance
gyrA_A620V	0	0.975	0	0	0.975	0	NaN	NaN	0	0	0	379	8450	1	NaN	NaN	0.25	NaN	0.05	Uncertain significance		3) Uncertain significance
gyrA_A658V	0	0.975	0	0	0.975	0	NaN	NaN	0	0	0	379	8450	1	NaN	NaN	0.25	NaN	0.05	Uncertain significance		3) Uncertain significance
gyrA_A667D	0	0.975	0	0	0.975	0	0	1	1	1	0	379	8450	1	0.607483	0.25	0.25	1	0.05	Uncertain significance		3) Uncertain significance
gyrA_A667S	0	0.841886	0	0	0.841886	0	NaN	NaN	0	0	0	379	8449	2	NaN	NaN	0.25	NaN	0.05	Uncertain significance		3) Uncertain significance
gyrA_A685V	0	0.975	0	0	0.975	0	0	1	1	1	0	379	8450	1	0.607483	0.25	0.25	1	0.05	Uncertain significance		3) Uncertain significance
gyrA_A736V	0	0.975	0	0	0.975	0	0	1	1	1	0	379	8450	1	0.123458	0.5	0.25	1	0.05	Uncertain significance	3) Uncertain significance	3) Uncertain significance
gyrA_A74S	0.5	0.987421	0.0125791	0	0.975	0	0	1	1	1	0	378	8450	1	0.123381	0.5	0.25	1	0.05	Uncertain significance	3) Uncertain significance	3) Uncertain significance
gyrA_A787G	0	0.602365	0	0	0.602365	0	0	1	3	3	0	379	8447	4	0.118967	0.5	0.25	1	0.05	Uncertain significance	3) Uncertain significance	3) Uncertain significance
gyrA_A814G	0	0.975	0	0	0.975	0	0	1	1	1	0	379	8450	1	0.930089	0.12	0.25	1	0.05	Uncertain significance		3) Uncertain significance
gyrA_A827D	0	0.975	0	0	0.975	0	0	1	1	1	0	379	8450	1	0.607483	0.25	0.25	1	0.05	Uncertain significance		3) Uncertain significance
gyrA_A827V	0	0.707598	0	0	0.707598	0	0	1	3	3	0	379	8448	3	0.997028	0.12	0.25	1	0.05	Uncertain significance		3) Uncertain significance
gyrA_R143S	0	0.841886	0	0	0.841886	0	0	1	2	2	0	379	8449	2	0.0507398	0.5	0.25	1	0.05	Uncertain significance		3) Uncertain significance
gyrA_R222W	0	0.975	0	0	0.975	0	0	1	1	1	0	379	8450	1	0.930089	0.12	0.25	1	0.05	Uncertain significance		3) Uncertain significance
gyrA_R252G	0	0.975	0	0	0.975	0	0	1	1	1	0	379	8450	1	0.123458	0.5	0.25	1	0.05	Uncertain significance	3) Uncertain significance	3) Uncertain significance
gyrA_R309Q	1	1	0.025	NaN	1	0	NaN	NaN	0	0	0	378	8451	0	NaN	NaN	0.25	NaN	0.05	Uncertain significance		3) Uncertain significance
gyrA_R313C	0	0.841886	0	0	0.841886	0	0	1	1	1	0	379	8449	2	0.930088	0.12	0.25	1	0.05	Uncertain significance		3) Uncertain significance
gyrA_R363G	0	0.841886	0	0	0.841886	0	0	1	2	2	0	379	8449	2	0.265641	0.375	0.25	1	0.05	Uncertain significance		3) Uncertain significance
gyrA_R392H	0	0.841886	0	0	0.841886	0	0	1	2	2	0	379	8449	2	0.265641	0.375	0.25	1	0.05	Uncertain significance	3) Uncertain significance	3) Uncertain significance
gyrA_R448C	0.666667	0.991596	0.0942993	0	0.975	0	0	1	1	1	0	377	8450	1	0.60735	0.25	0.25	1	0.05	Uncertain significance		3) Uncertain significance
gyrA_R45C	0	0.975	0	0	0.975	0	0	1	1	1	0	379	8450	1	0.123458	0.5	0.25	1	0.05	Uncertain significance		3) Uncertain significance
gyrA_R45S	0	0.975	0	0	0.975	0	0	1	1	1	0	379	8450	1	0.930089	0.12	0.25	1	0.05	Uncertain significance		3) Uncertain significance
gyrA_R495H	0	0.975	0	0	0.975	0	0	1	1	1	0	379	8450	1	0.607483	0.25	0.25	1	0.05	Uncertain significance		3) Uncertain significance
gyrA_R497P	0	0.975	0	0	0.975	0	0	1	1	1	0	379	8450	1	0.607483	0.25	0.25	1	0.05	Uncertain significance		3) Uncertain significance
gyrA_R575W	0	0.975	0	0	0.975	0	0	1	1	1	0	379	8450	1	0.123458	0.5	0.25	1	0.05	Uncertain significance		3) Uncertain significance
gyrA_R607H	0	0.841886	0	0	0.841886	0	0	1	2	2	0	379	8449	2	0.994796	0.06	0.25	1	0.05	Uncertain significance	3) Uncertain significance	3) Uncertain significance
gyrA_R628C	0	0.975	0	0	0.975	0	0	1	1	1	0	379	8450	1	0.930089	0.12	0.25	1	0.05	Uncertain significance		3) Uncertain significance
gyrA_R628S	0	0.707598	0	0	0.707598	0	0	1	3	3	0	379	8448	3	0.0104321	0.5	0.25	1	0.05	Uncertain significance		3) Uncertain significance
gyrA_R654G	0	0.975	0	0	0.975	0	0	1	1	1	0	379	8450	1	0.930089	0.12	0.25	1	0.05	Uncertain significance		3) Uncertain significance
gyrA_R65G	0	0.841886	0	0	0.841886	0	0	1	2	2	0	379	8449	2	0.650111	0.25	0.25	1	0.05	Uncertain significance		3) Uncertain significance
gyrA_R660H	0	0.841886	0	0	0.841886	0	NaN	NaN	0	0	0	379	8449	2	NaN	NaN	0.25	NaN	0.05	Uncertain significance		3) Uncertain significance
gyrA_R665G	0	0.975	0	0	0.975	0	NaN	NaN	0	0	0	379	8450	1	NaN	NaN	0.25	NaN	0.05	Uncertain significance		3) Uncertain significance
gyrA_R757C	0	0.975	0	0	0.975	0	0	1	1	1	0	379	8450	1	0.607483	0.25	0.25	1	0.05	Uncertain significance		3) Uncertain significance
gyrA_R757H	0	0.975	0	0	0.975	0	0	1	1	1	0	379	8450	1	0.607483	0.25	0.25	1	0.05	Uncertain significance		3) Uncertain significance
gyrA_R758Q	0	0.975	0	0	0.975	0	0	1	1	1	0	379	8450	1	0.607483	0.25	0.25	1	0.05	Uncertain significance		3) Uncertain significance
gyrA_R789H	0	0.975	0	0	0.975	0	0	1	1	1	0	379	8450	1	0.930089	0.12	0.25	1	0.05	Uncertain significance	3) Uncertain significance	3) Uncertain significance
gyrA_N172D	0	0.975	0	0	0.975	0	0	1	1	1	0	379	8450	1	0.123458	0.5	0.25	1	0.05	Uncertain significance		3) Uncertain significance
gyrA_N172H	0	0.707598	0	0	0.707598	0	0	1	3	3	0	379	8448	3	0.878451	0.25	0.25	1	0.05	Uncertain significance		3) Uncertain significance
gyrA_N188D	0	0.975	0	0	0.975	0	0	1	1	1	0	379	8450	1	0.607483	0.25	0.25	1	0.05	Uncertain significance		3) Uncertain significance
gyrA_N282T	0	0.975	0	0	0.975	0	0	1	1	1	0	379	8450	1	0.123458	0.5	0.25	1	0.05	Uncertain significance		3) Uncertain significance
gyrA_N677S	1	1	0.025	NaN	1	0	NaN	NaN	0	0	0	378	8451	0	NaN	NaN	0.25	NaN	0.05	Uncertain significance		3) Uncertain significance
gyrA_N706D	0	0.521824	0	0	0.521824	0	0	1	3	3	0	379	8446	5	0.998383	0.06	0.25	1	0.05	Uncertain significance		3) Uncertain significance
gyrA_N805D	0	0.975	0	0	0.975	0	0	1	1	1	0	379	8450	1	0.123458	0.5	0.25	1	0.05	Uncertain significance		3) Uncertain significance
gyrA_N838S	0	0.841886	0	0	0.841886	0	0	1	2	2	0	379	8449	2	0.0507398	0.5	0.25	1	0.05	Uncertain significance		3) Uncertain significance
gyrA_D199Y	0	0.841886	0	0	0.841886	0	0	1	2	2	0	379	8449	2	0.650111	0.25	0.25	1	0.05	Uncertain significance		3) Uncertain significance
gyrA_D209Y	0	0.975	0	0	0.975	0	0	1	1	1	0	379	8450	1	0.123458	0.5	0.25	1	0.05	Uncertain significance		3) Uncertain significance
gyrA_D211H	0	0.975	0	0	0.975	0	0	1	1	1	0	379	8450	1	0.930089	0.12	0.25	1	0.05	Uncertain significance		3) Uncertain significance
gyrA_D308N	0	0.975	0	0	0.975	0	0	1	1	1	0	379	8450	1	0.930089	0.12	0.25	1	0.05	Uncertain significance		3) Uncertain significance
gyrA_D308E	0	0.975	0	0	0.975	0	0	1	1	1	0	379	8450	1	0.607483	0.25	0.25	1	0.05	Uncertain significance		3) Uncertain significance
gyrA_D308G	0	0.975	0	0	0.975	0	0	1	1	1	0	379	8450	1	0.964974	0.06	0.25	1	0.05	Uncertain significance		3) Uncertain significance
gyrA_D367H	0	0.841886	0	0	0.841886	0	0	1	2	2	0	379	8449	2	0.265641	0.375	0.25	1	0.05	Uncertain significance	3) Uncertain significance	3) Uncertain significance
gyrA_D3E	0	0.975	0	0	0.975	0	0	1	1	1	0	379	8450	1	0.123458	0.5	0.25	1	0.05	Uncertain significance		3) Uncertain significance
gyrA_D402H	0	0.975	0	0	0.975	0	0	1	1	1	0	379	8450	1	0.930089	0.12	0.25	1	0.05	Uncertain significance		3) Uncertain significance
gyrA_D426H	0	0.975	0	0	0.975	0	0	1	1	1	0	379	8450	1	0.123458	0.5	0.25	1	0.05	Uncertain significance		3) Uncertain significance
gyrA_D454G	0	0.975	0	0	0.975	0	0	1	1	1	0	379	8450	1	0.123458	0.5	0.25	1	0.05	Uncertain significance		3) Uncertain significance
gyrA_D464E	0.5	0.987421	0.0125791	0	0.975	0	NaN	NaN	0	0	0	378	8450	1	NaN	NaN	0.25	NaN	0.05	Uncertain significance	3) Uncertain significance	3) Uncertain significance
gyrA_D464G	0	0.602365	0	0	0.602365	0	0	1	3	3	0	379	8447	4	0.361628	0.25	0.25	1	0.05	Uncertain significance		3) Uncertain significance
gyrA_D467E	0	0.975	0	0	0.975	0	0	1	1	1	0	379	8450	1	0.930089	0.12	0.25	1	0.05	Uncertain significance		3) Uncertain significance
gyrA_D481G	0	0.975	0	0	0.975	0	0	1	1	1	0	379	8450	1	0.123458	0.5	0.25	1	0.05	Uncertain significance	3) Uncertain significance	3) Uncertain significance
gyrA_D493E	0	0.975	0	0	0.975	0	0	1	1	1	0	379	8450	1	0.123458	0.5	0.25	1	0.05	Uncertain significance		3) Uncertain significance
gyrA_D493H	0	0.975	0	0	0.975	0	0	1	1	1	0	379	8450	1	0.607483	0.25	0.25	1	0.05	Uncertain significance	3) Uncertain significance	3) Uncertain significance
gyrA_D493Y	0	0.975	0	0	0.975	0	NaN	NaN	0	0	0	379	8450	1	NaN	NaN	0.25	NaN	0.05	Uncertain significance		3) Uncertain significance
gyrA_D509H	0	0.602365	0	0	0.602365	0	0	1	4	4	0	379	8447	4	0.998427	0.12	0.25	1	0.05	Uncertain significance		3) Uncertain significance
gyrA_D532E	0	0.841886	0	0	0.841886	0	NaN	NaN	0	0	0	379	8449	2	NaN	NaN	0.25	NaN	0.05	Uncertain significance		3) Uncertain significance
gyrA_D639A	0	0.975	0	0	0.975	0	0	1	1	1	0	379	8450	1	0.0459786	1	0.25	1	0.05	Uncertain significance	3) Uncertain significance	3) Uncertain significance
gyrA_D655H	0	0.975	0	0	0.975	0	0	1	1	1	0	379	8450	1	0.123458	0.5	0.25	1	0.05	Uncertain significance		3) Uncertain significance
gyrA_D657H	0	0.975	0	0	0.975	0	NaN	NaN	0	0	0	379	8450	1	NaN	NaN	0.25	NaN	0.05	Uncertain significance		3) Uncertain significance
gyrA_D669E	0	0.975	0	0	0.975	0	NaN	NaN	0	0	0	379	8450	1	NaN	NaN	0.25	NaN	0.05	Uncertain significance		3) Uncertain significance
gyrA_D825A	0	0.975	0	0	0.975	0	0	1	1	1	0	379	8450	1	0.607483	0.25	0.25	1	0.05	Uncertain significance		3) Uncertain significance
gyrA_D825N	0	0.975	0	0	0.975	0	0	1	1	1	0	379	8450	1	0.123458	0.5	0.25	1	0.05	Uncertain significance		3) Uncertain significance
gyrA_D829H	0	0.975	0	0	0.975	0	NaN	NaN	0	0	0	379	8450	1	NaN	NaN	0.25	NaN	0.05	Uncertain significance		3) Uncertain significance
gyrA_D89N	1	1	0.292402	1	1	0.292402	Inf	7.84762e-05	3	0	3	376	8451	0	0.000926778	4	0.25	0.00399248	0.113544	Uncertain significance	3) Uncertain significance	3) Uncertain significance
gyrA_C-24G	0	0.975	0	0	0.975	0	0	1	1	1	0	379	8450	1	0.123458	0.5	0.25	1	0.05	Uncertain significance		3) Uncertain significance
gyrA_C-28T	0	0.841886	0	0	0.841886	0	0	1	2	2	0	379	8449	2	0.265641	0.375	0.25	1	0.05	Uncertain significance		3) Uncertain significance
gyrA_G-25T	0	0.975	0	0	0.975	0	NaN	NaN	0	0	0	379	8450	1	NaN	NaN	0.25	NaN	0.05	Uncertain significance		3) Uncertain significance
gyrA_G-7C	0	0.975	0	0	0.975	0	0	1	1	1	0	379	8450	1	0.607483	0.25	0.25	1	0.05	Uncertain significance		3) Uncertain significance
gyrA_Q238E	0.25	0.80588	0.00630946	0	0.707598	0	0	1	2	2	0	378	8448	3	0.929716	0.155	0.25	1	0.05	Uncertain significance		3) Uncertain significance
gyrA_Q25E	0	0.707598	0	0	0.707598	0	0	1	3	3	0	379	8448	3	0.9801	0.12	0.25	1	0.05	Uncertain significance	3) Uncertain significance	3) Uncertain significance
gyrA_Q433E	0	0.975	0	0	0.975	0	0	1	1	1	0	379	8450	1	0.123458	0.5	0.25	1	0.05	Uncertain significance		3) Uncertain significance
gyrA_Q475R	0	0.975	0	0	0.975	0	0	1	1	1	0	379	8450	1	0.607483	0.25	0.25	1	0.05	Uncertain significance		3) Uncertain significance
gyrA_Q573R	0	0.841886	0	0	0.841886	0	0	1	1	1	0	379	8449	2	0.607416	0.25	0.25	1	0.05	Uncertain significance		3) Uncertain significance
gyrA_Q594E	0	0.975	0	0	0.975	0	0	1	1	1	0	379	8450	1	0.123458	0.5	0.25	1	0.05	Uncertain significance		3) Uncertain significance
gyrA_Q613E	0	0.707598	0	0	0.707598	0	0	1	3	3	0	379	8448	3	0.361736	0.25	0.25	1	0.05	Uncertain significance	3) Uncertain significance	3) Uncertain significance
gyrA_Q679R	0	0.707598	0	0	0.707598	0	0	1	3	3	0	379	8448	3	0.361736	0.25	0.25	1	0.05	Uncertain significance		3) Uncertain significance
gyrA_Q790E	0	0.975	0	0	0.975	0	0	1	1	1	0	379	8450	1	0.607483	0.25	0.25	1	0.05	Uncertain significance		3) Uncertain significance
gyrA_Q790H	0	0.975	0	0	0.975	0	0	1	1	1	0	379	8450	1	0.607483	0.25	0.25	1	0.05	Uncertain significance		3) Uncertain significance
gyrA_E140Q	0	0.975	0	0	0.975	0	0	1	1	1	0	379	8450	1	0.607483	0.25	0.25	1	0.05	Uncertain significance		3) Uncertain significance
gyrA_E140G	0	0.975	0	0	0.975	0	0	1	1	1	0	379	8450	1	0.607483	0.25	0.25	1	0.05	Uncertain significance	3) Uncertain significance	3) Uncertain significance
gyrA_E147G	0	0.975	0	0	0.975	0	0	1	1	1	0	379	8450	1	0.123458	0.5	0.25	1	0.05	Uncertain significance		3) Uncertain significance
gyrA_E16Q	0	0.975	0	0	0.975	0	0	1	1	1	0	379	8450	1	0.607483	0.25	0.25	1	0.05	Uncertain significance		3) Uncertain significance
gyrA_E16V	0	0.975	0	0	0.975	0	0	1	1	1	0	379	8450	1	0.964974	0.06	0.25	1	0.05	Uncertain significance		3) Uncertain significance
gyrA_E196V	1	1	0.025	NaN	1	0	NaN	NaN	0	0	0	378	8451	0	NaN	NaN	0.25	NaN	0.05	Uncertain significance		3) Uncertain significance
gyrA_E206Q	0	0.975	0	0	0.975	0	0	1	1	1	0	379	8450	1	0.607483	0.25	0.25	1	0.05	Uncertain significance		3) Uncertain significance
gyrA_E23Q	0	0.975	0	0	0.975	0	0	1	1	1	0	379	8450	1	0.607483	0.25	0.25	1	0.05	Uncertain significance		3) Uncertain significance
gyrA_E260Q	0	0.975	0	0	0.975	0	NaN	NaN	0	0	0	379	8450	1	NaN	NaN	0.25	NaN	0.05	Uncertain significance		3) Uncertain significance
gyrA_E273Q	0	0.975	0	0	0.975	0	NaN	NaN	0	0	0	379	8450	1	NaN	NaN	0.25	NaN	0.05	Uncertain significance		3) Uncertain significance
gyrA_E303A	0	0.975	0	0	0.975	0	NaN	NaN	0	0	0	379	8450	1	NaN	NaN	0.25	NaN	0.05	Uncertain significance		3) Uncertain significance
gyrA_E412A	0	0.841886	0	0	0.841886	0	0	1	2	2	0	379	8449	2	0.650111	0.25	0.25	1	0.05	Uncertain significance		3) Uncertain significance
gyrA_E429Q	1	1	0.025	1	1	0.025	Inf	0.0429219	1	0	1	378	8451	0	0.0411449	2	0.25	0.727883	0.0568027	Uncertain significance		3) Uncertain significance
gyrA_E43D	0	0.521824	0	0	0.521824	0	0	1	3	3	0	379	8446	5	0.994748	0.12	0.25	1	0.05	Uncertain significance		3) Uncertain significance
gyrA_E43K	1	1	0.025	NaN	1	0	NaN	NaN	0	0	0	378	8451	0	NaN	NaN	0.25	NaN	0.05	Uncertain significance		3) Uncertain significance
gyrA_E459A	0	0.841886	0	0	0.841886	0	0	1	2	2	0	379	8449	2	0.89192	0.185	0.25	1	0.05	Uncertain significance		3) Uncertain significance
gyrA_E461K	0	0.975	0	0	0.975	0	0	1	1	1	0	379	8450	1	0.607483	0.25	0.25	1	0.05	Uncertain significance		3) Uncertain significance
gyrA_E466Q	1	1	0.025	NaN	1	0	NaN	NaN	0	0	0	378	8451	0	NaN	NaN	0.25	NaN	0.05	Uncertain significance		3) Uncertain significance
gyrA_E482G	0	0.975	0	0	0.975	0	0	1	1	1	0	379	8450	1	0.930089	0.12	0.25	1	0.05	Uncertain significance		3) Uncertain significance
gyrA_E508Q	0	0.975	0	0	0.975	0	0	1	1	1	0	379	8450	1	0.607483	0.25	0.25	1	0.05	Uncertain significance		3) Uncertain significance
gyrA_E522G	0	0.975	0	0	0.975	0	0	1	1	1	0	379	8450	1	0.930089	0.12	0.25	1	0.05	Uncertain significance		3) Uncertain significance
gyrA_E586D	0.166667	0.641235	0.00421074	0	0.521824	0	0	1	3	3	0	378	8446	5	0.361362	0.25	0.25	1	0.05	Uncertain significance		3) Uncertain significance
gyrA_E688K	0	0.975	0	0	0.975	0	0	1	1	1	0	379	8450	1	0.123458	0.5	0.25	1	0.05	Uncertain significance		3) Uncertain significance
gyrA_E739Q	0	0.707598	0	0	0.707598	0	0	1	3	3	0	379	8448	3	0.119021	0.5	0.25	1	0.05	Uncertain significance	3) Uncertain significance	3) Uncertain significance
gyrA_E773D	0	0.975	0	0	0.975	0	0	1	1	1	0	379	8450	1	0.123458	0.5	0.25	1	0.05	Uncertain significance		3) Uncertain significance
gyrA_E808D	0	0.841886	0	0	0.841886	0	0	1	2	2	0	379	8449	2	0.0507398	0.5	0.25	1	0.05	Uncertain significance		3) Uncertain significance
gyrA_G112S	0	0.707598	0	0	0.707598	0	0	1	3	3	0	379	8448	3	0.0224299	0.5	0.25	1	0.05	Uncertain significance		3) Uncertain significance
gyrA_G112V	0	0.975	0	0	0.975	0	0	1	1	1	0	379	8450	1	0.930089	0.12	0.25	1	0.05	Uncertain significance		3) Uncertain significance
gyrA_G236R	0	0.975	0	0	0.975	0	0	1	1	1	0	379	8450	1	0.607483	0.25	0.25	1	0.05	Uncertain significance		3) Uncertain significance
gyrA_G236V	0	0.975	0	0	0.975	0	0	1	1	1	0	379	8450	1	0.607483	0.25	0.25	1	0.05	Uncertain significance	3) Uncertain significance	3) Uncertain significance
gyrA_G548R	0	0.975	0	0	0.975	0	0	1	1	1	0	379	8450	1	0.930089	0.12	0.25	1	0.05	Uncertain significance	3) Uncertain significance	3) Uncertain significance
gyrA_G616S	0	0.975	0	0	0.975	0	0	1	1	1	0	379	8450	1	0.607483	0.25	0.25	1	0.05	Uncertain significance		3) Uncertain significance
gyrA_G661R	0	0.975	0	0	0.975	0	0	1	1	1	0	379	8450	1	0.607483	0.25	0.25	1	0.05	Uncertain significance		3) Uncertain significance
gyrA_G678A	1	1	0.025	1	1	0.025	Inf	0.0429219	1	0	1	378	8451	0	0.0411449	2	0.25	0.727883	0.0568027	Uncertain significance		3) Uncertain significance
gyrA_G694A	0	0.975	0	0	0.975	0	0	1	1	1	0	379	8450	1	0.607483	0.25	0.25	1	0.05	Uncertain significance		3) Uncertain significance
gyrA_G729E	0	0.975	0	0	0.975	0	0	1	1	1	0	379	8450	1	0.123458	0.5	0.25	1	0.05	Uncertain significance		3) Uncertain significance
gyrA_G780D	0	0.975	0	0	0.975	0	0	1	1	1	0	379	8450	1	0.607483	0.25	0.25	1	0.05	Uncertain significance		3) Uncertain significance
gyrA_H192Q	0	0.975	0	0	0.975	0	NaN	NaN	0	0	0	379	8450	1	NaN	NaN	0.25	NaN	0.05	Uncertain significance	3) Uncertain significance	3) Uncertain significance
gyrA_H334Q	0	0.975	0	0	0.975	0	0	1	1	1	0	379	8450	1	0.123458	0.5	0.25	1	0.05	Uncertain significance		3) Uncertain significance
gyrA_H368Y	0	0.975	0	0	0.975	0	0	1	1	1	0	379	8450	1	0.607483	0.25	0.25	1	0.05	Uncertain significance		3) Uncertain significance
gyrA_H490Q	0	0.841886	0	0	0.841886	0	0	1	2	2	0	379	8449	2	0.589062	0.31	0.25	1	0.05	Uncertain significance		3) Uncertain significance
gyrA_H52Q	0	0.975	0	0	0.975	0	0	1	1	1	0	379	8450	1	0.0459786	1	0.25	1	0.05	Uncertain significance		3) Uncertain significance
gyrA_H70Y	0	0.975	0	0	0.975	0	0	1	1	1	0	379	8450	1	0.607483	0.25	0.25	1	0.05	Uncertain significance		3) Uncertain significance
gyrA_I153V	0	0.975	0	0	0.975	0	NaN	NaN	0	0	0	379	8450	1	NaN	NaN	0.25	NaN	0.05	Uncertain significance		3) Uncertain significance
gyrA_I189M	0	0.975	0	0	0.975	0	0	1	1	1	0	379	8450	1	0.607483	0.25	0.25	1	0.05	Uncertain significance	3) Uncertain significance	3) Uncertain significance
gyrA_I189T	0	0.602365	0	0	0.602365	0	0	1	4	4	0	379	8447	4	0.15888	0.5	0.25	1	0.05	Uncertain significance		3) Uncertain significance
gyrA_I189V	0	0.707598	0	0	0.707598	0	0	1	2	2	0	379	8448	3	0.678016	0.28	0.25	1	0.05	Uncertain significance	3) Uncertain significance	3) Uncertain significance
gyrA_I328M	0	0.707598	0	0	0.707598	0	0	1	2	2	0	379	8448	3	0.929715	0.155	0.25	1	0.05	Uncertain significance		3) Uncertain significance
gyrA_I390N	0	0.975	0	0	0.975	0	0	1	1	1	0	379	8450	1	0.930089	0.12	0.25	1	0.05	Uncertain significance		3) Uncertain significance
gyrA_I390V	0	0.975	0	0	0.975	0	0	1	1	1	0	379	8450	1	0.0459786	1	0.25	1	0.05	Uncertain significance		3) Uncertain significance
gyrA_I452V	0	0.975	0	0	0.975	0	0	1	1	1	0	379	8450	1	0.930089	0.12	0.25	1	0.05	Uncertain significance		3) Uncertain significance
gyrA_I462T	0	0.975	0	0	0.975	0	0	1	1	1	0	379	8450	1	0.930089	0.12	0.25	1	0.05	Uncertain significance		3) Uncertain significance
gyrA_I468S	0	0.975	0	0	0.975	0	0	1	1	1	0	379	8450	1	0.123458	0.5	0.25	1	0.05	Uncertain significance		3) Uncertain significance
gyrA_I486F	0	0.975	0	0	0.975	0	0	1	1	1	0	379	8450	1	0.930089	0.12	0.25	1	0.05	Uncertain significance		3) Uncertain significance
gyrA_I499V	0	0.975	0	0	0.975	0	0	1	1	1	0	379	8450	1	0.607483	0.25	0.25	1	0.05	Uncertain significance		3) Uncertain significance
gyrA_I554M	0	0.975	0	0	0.975	0	0	1	1	1	0	379	8450	1	0.607483	0.25	0.25	1	0.05	Uncertain significance		3) Uncertain significance
gyrA_I648V	0.2	0.716418	0.00505076	0	0.602365	0	0	1	4	4	0	378	8447	4	0.707109	0.25	0.25	1	0.05	Uncertain significance		3) Uncertain significance
gyrA_L12V	0	0.975	0	0	0.975	0	NaN	NaN	0	0	0	379	8450	1	NaN	NaN	0.25	NaN	0.05	Uncertain significance		3) Uncertain significance
gyrA_L173V	0	0.975	0	0	0.975	0	0	1	1	1	0	379	8450	1	0.123458	0.5	0.25	1	0.05	Uncertain significance		3) Uncertain significance
gyrA_L233V	0	0.975	0	0	0.975	0	0	1	1	1	0	379	8450	1	0.123458	0.5	0.25	1	0.05	Uncertain significance		3) Uncertain significance
gyrA_L296V	0	0.975	0	0	0.975	0	0	1	1	1	0	379	8450	1	0.607483	0.25	0.25	1	0.05	Uncertain significance		3) Uncertain significance
gyrA_L337R	0	0.975	0	0	0.975	0	NaN	NaN	0	0	0	379	8450	1	NaN	NaN	0.25	NaN	0.05	Uncertain significance		3) Uncertain significance
gyrA_L358M	1	1	0.025	NaN	1	0	NaN	NaN	0	0	0	378	8451	0	NaN	NaN	0.25	NaN	0.05	Uncertain significance		3) Uncertain significance
gyrA_L407V	0	0.841886	0	0	0.841886	0	0	1	2	2	0	379	8449	2	0.650111	0.25	0.25	1	0.05	Uncertain significance		3) Uncertain significance
gyrA_L425V	0	0.975	0	0	0.975	0	0	1	1	1	0	379	8450	1	0.930089	0.12	0.25	1	0.05	Uncertain significance		3) Uncertain significance
gyrA_L455V	0	0.521824	0	0	0.521824	0	0	1	4	4	0	379	8446	5	0.332231	0.25	0.25	1	0.05	Uncertain significance	3) Uncertain significance	3) Uncertain significance
gyrA_L469V	0	0.975	0	0	0.975	0	0	1	1	1	0	379	8450	1	0.123458	0.5	0.25	1	0.05	Uncertain significance		3) Uncertain significance
gyrA_L483V	0.333333	0.905701	0.00840376	0	0.841886	0	0	1	1	1	0	378	8449	2	0.045912	1	0.25	1	0.05	Uncertain significance		3) Uncertain significance
gyrA_L751R	0	0.975	0	0	0.975	0	0	1	1	1	0	379	8450	1	0.930089	0.12	0.25	1	0.05	Uncertain significance		3) Uncertain significance
gyrA_L803V	0	0.975	0	0	0.975	0	0	1	1	1	0	379	8450	1	0.607483	0.25	0.25	1	0.05	Uncertain significance		3) Uncertain significance
gyrA_K295R	1	1	0.025	NaN	1	0	NaN	NaN	0	0	0	378	8451	0	NaN	NaN	0.25	NaN	0.05	Uncertain significance		3) Uncertain significance
gyrA_K295N	0	0.975	0	0	0.975	0	NaN	NaN	0	0	0	379	8450	1	NaN	NaN	0.25	NaN	0.05	Uncertain significance		3) Uncertain significance
gyrA_K325M	0	0.975	0	0	0.975	0	NaN	NaN	0	0	0	379	8450	1	NaN	NaN	0.25	NaN	0.05	Uncertain significance		3) Uncertain significance
gyrA_K383N	0	0.975	0	0	0.975	0	0	1	1	1	0	379	8450	1	0.123458	0.5	0.25	1	0.05	Uncertain significance		3) Uncertain significance
gyrA_K538R	0	0.975	0	0	0.975	0	0	1	1	1	0	379	8450	1	0.123458	0.5	0.25	1	0.05	Uncertain significance		3) Uncertain significance
gyrA_K634T	0	0.975	0	0	0.975	0	NaN	NaN	0	0	0	379	8450	1	NaN	NaN	0.25	NaN	0.05	Uncertain significance		3) Uncertain significance
gyrA_M139V	1	1	0.025	1	1	0.025	Inf	0.0429219	1	0	1	378	8451	0	0.0360044	4	0.25	0.727883	0.0568027	Uncertain significance		3) Uncertain significance
gyrA_M141L	0	0.975	0	0	0.975	0	0	1	1	1	0	379	8450	1	0.930089	0.12	0.25	1	0.05	Uncertain significance		3) Uncertain significance
gyrA_M185V	0	0.975	0	0	0.975	0	0	1	1	1	0	379	8450	1	0.607483	0.25	0.25	1	0.05	Uncertain significance		3) Uncertain significance
gyrA_M253L	0	0.975	0	0	0.975	0	NaN	NaN	0	0	0	379	8450	1	NaN	NaN	0.25	NaN	0.05	Uncertain significance		3) Uncertain significance
gyrA_M703I	0	0.975	0	0	0.975	0	0	1	1	1	0	379	8450	1	0.964974	0.06	0.25	1	0.05	Uncertain significance		3) Uncertain significance
gyrA_M703V	0	0.975	0	0	0.975	0	0	1	1	1	0	379	8450	1	0.607483	0.25	0.25	1	0.05	Uncertain significance	3) Uncertain significance	3) Uncertain significance
gyrA_M81I	0	0.975	0	0	0.975	0	0	1	1	1	0	379	8450	1	0.123458	0.5	0.25	1	0.05	Uncertain significance		3) Uncertain significance
gyrA_F152L	0	0.841886	0	0	0.841886	0	0	1	2	2	0	379	8449	2	0.650111	0.25	0.25	1	0.05	Uncertain significance	3) Uncertain significance	3) Uncertain significance
gyrA_F228S	0	0.975	0	0	0.975	0	NaN	NaN	0	0	0	379	8450	1	NaN	NaN	0.25	NaN	0.05	Uncertain significance		3) Uncertain significance
gyrA_F283L	0	0.975	0	0	0.975	0	0	1	1	1	0	379	8450	1	0.607483	0.25	0.25	1	0.05	Uncertain significance		3) Uncertain significance
gyrA_F569L	0	0.975	0	0	0.975	0	0	1	1	1	0	379	8450	1	0.607483	0.25	0.25	1	0.05	Uncertain significance		3) Uncertain significance
gyrA_F570L	0	0.975	0	0	0.975	0	0	1	1	1	0	379	8450	1	0.123458	0.5	0.25	1	0.05	Uncertain significance		3) Uncertain significance
[truncated: 332 more rows]

## Sheet: LFX
The diagnostic values for mutations of LFX
[truncated: 552 more rows]

## Sheet: ETO
			The diagnostic values for mutations of ETO
[truncated: 908 more rows]

## Sheet: AMK
The diagnostic values for mutations of AMK
[truncated: 1,822 more rows]

[truncated: 6 more sheets: KAN, EMB, DLM, BDQ, CFZ, LZD]
